# Supplementary material for: Characterization of Haplotype Diversity in the BADH2 Aroma Gene and Development of a KASP SNP Assay for Predicting Aroma in U.S. Rice
Source: Rice (N Y). 2020 Jul 14;13:47. doi: 10.1186/s12284-020-00410-7 (PMC7360007; doi:10.1186/s12284-020-00410-7)
Supplement: Supplementary file 1 — Additional file 1: Supplemental Table 1. BADH2 SNP output and haplotype assignments from 3 K genomes data set. Supplemental Table 2. Haplotype characterization of the U.S. breeding germplasm panel using the minimal SNP set. [file 12284_2020_410_MOESM1_ESM.xlsx]

## Sheet: Sup Table 1
Supplemental Table 1. BADH2 SNP output and haplotype assignments from 3k data set.
					IRGSPv1	20374951	20382286	20384350	20381787	20382161	20380447	20381308	20380886	20382480	20385590	20385511	20382823	20380875	20385550	20385677	20385656	20380544	20383565	20383623	20380902	20380972	20385601	20382820	20381504	20385655	20381113	20383501	20385514	20383671	20383626	20385497	20385886	20380596	20382853	20384948	20385621	20381524	20383536	20385894	20380987	20380497	20381015	20384971	20385212
Name	IRIS ID	Subpopulation	Country	HAP Group	Subgroup
CX579	CX579	admix	-	1	A	G	A	G	A	G	G	G	T	C	C	T	T	T	T	T	A	G	A	T	G	T	G	T	C	C	C	T	C	T	T	G	C	G	G	T	G	G	T	T	A	C	T	A	C
MUGUANUO	B086	admix	-	1	A	G	A	G	A	G	G	G	T	C	C	T	T	T	T	T	A	G	A	T	G	T	G	T	C	C	C	T	C	T	T	G	C	G	G	T	G	G	T	T	A	C	T	A	C
TAI 6	IRIS 313-8739	admix	Cote d'Ivoire	1	A	G	A	G	A	G	G	G	T	C	C	T	T	T	T	T	A	G	A	T	G	T	G	T	C	C	C	T	C	T	T	G	C	G	G	T	G	G	T	T	A	C	T	A	C
ARC 11397	IRIS 313-11295	admix	India	1	A	G	A	G	A	G	G	G	T	C	C	T	T	T	T	T	A	G	A	T	G	T	G	T	C	C	C	T	C	T	T	G	C	G	G	T	G	G	T	T	A	C	T	A	C
POENOET HITAM	IRIS 313-8324	admix	Indonesia	1	A	G	A	G	A	G	G	G	T	C	C	T	T	T	T	T	A	G	A	T	G	T	G	T	C	C	C	T	C	T	T	G	C	G	G	T	G	G	T	T	A	C	T	A	C
ARC 10825	IRIS 313-10857	admix	India	1	A	G	A	G	A	G	G	G	T	C	C	T	T	T	T	T	A	G	A	T	G	T	G	T	C	C	C	T	C	T	T	G	C	G	G	T	G	G	T	T	A	C	T	A	C
SUKAMANDI 1005	IRIS 313-10522	admix	Indonesia	1	A	G	A	G	A	G	G	G	T	C	C	T	T	T	T	T	A	G	A	T	G	T	G	T	C	C	C	T	C	T	T	G	C	G	G	T	G	G	T	T	A	C	T	A	C
VARY LAVA DE BOLOGNE	IRIS 313-11767	admix	Madagascar	1	A	G	A	G	A	G	G	G	T	C	C	T	T	T	T	T	A	G	A	T	G	T	G	T	C	C	C	T	C	T	T	G	C	G	G	T	G	G	T	T	A	C	T	A	C
DUDHSAR	IRIS 313-10980	admix	Bangladesh	1	A	G	A	G	A	G	G	G	T	C	C	T	T	T	T	T	A	G	A	T	G	T	G	T	C	C	C	T	C	T	T	G	C	G	G	T	G	G	T	T	A	C	T	A	C
TJANTAJAN	B173	admix	-	1	A	G	A	G	A	G	G	G	T	C	C	T	T	T	T	T	A	G	A	T	G	T	G	T	C	C	C	T	C	T	T	G	C	G	G	T	G	G	T	T	A	C	T	A	C
MILYANG23	CX29	admix	-	1	A	G	A	G	A	G	G	G	T	C	C	T	T	T	T	T	A	G	A	T	G	T	G	T	C	C	C	T	C	T	T	G	C	G	G	T	G	G	T	T	A	C	T	A	C
BRANCO PRECOCE	IRIS 313-11425	admix	Brazil	1	A	G	A	G	A	G	G	G	T	C	C	T	T	T	T	T	A	G	A	T	G	T	G	T	C	C	C	T	C	T	T	G	C	G	G	T	G	G	T	T	A	C	T	A	C
LIANG GUANG	IRIS 313-11986	indica	China	1	A	G	A	G	A	G	G	G	T	C	C	T	T	T	T	T	A	G	A	T	G	T	G	T	C	C	C	T	C	T	T	G	C	G	G	T	G	G	T	T	A	C	T	A	C
HUA LI ZAO	IRIS 313-10224	indica	China	1	A	G	A	G	A	G	G	G	T	C	C	T	T	T	T	T	A	G	A	T	G	T	G	T	C	C	C	T	C	T	T	G	C	G	G	T	G	G	T	T	A	C	T	A	C
88B	B157	indica	-	1	A	G	A	G	A	G	G	G	T	C	C	T	T	T	T	T	A	G	A	T	G	T	G	T	C	C	C	T	C	T	T	G	C	G	G	T	G	G	T	T	A	C	T	A	C
ARC 15505	IRIS 313-11281	indica	India	1	A	G	A	G	A	G	G	G	T	C	C	T	T	T	T	T	A	G	A	T	G	T	G	T	C	C	C	T	C	T	T	G	C	G	G	T	G	G	T	T	A	C	T	A	C
BA SHI ZAO	IRIS 313-9730	indica	China	1	A	G	A	G	A	G	G	G	T	C	C	T	T	T	T	T	A	G	A	T	G	T	G	T	C	C	C	T	C	T	T	G	C	G	G	T	G	G	T	T	A	C	T	A	C
BAI RI XIAN	IRIS 313-11878	indica	China	1	A	G	A	G	A	G	G	G	T	C	C	T	T	T	T	T	A	G	A	T	G	T	G	T	C	C	C	T	C	T	T	G	C	G	G	T	G	G	T	T	A	C	T	A	C
CHIH SHEN LI	IRIS 313-9324	indica	China	1	A	G	A	G	A	G	G	G	T	C	C	T	T	T	T	T	A	G	A	T	G	T	G	T	C	C	C	T	C	T	T	G	C	G	G	T	G	G	T	T	A	C	T	A	C
E ZI 110	IRIS 313-11799	indica	China	1	A	G	A	G	A	G	G	G	T	C	C	T	T	T	T	T	A	G	A	T	G	T	G	T	C	C	C	T	C	T	T	G	C	G	G	T	G	G	T	T	A	C	T	A	C
GUANGLUAI 4	B061	indica	-	1	A	G	A	G	A	G	G	G	T	C	C	T	T	T	T	T	A	G	A	T	G	T	G	T	C	C	C	T	C	T	T	G	C	G	G	T	G	G	T	T	A	C	T	A	C
MALAIHONG	B010	indica	-	1	A	G	A	G	A	G	Het	G	T	C	C	T	T	T	T	T	A	G	A	T	G	T	G	T	C	C	C	T	C	T	T	G	C	G	G	T	G	G	T	T	A	C	T	A	C
NANXIONGZAOYOUZHAN	B210	indica	-	1	A	G	A	G	A	G	G	G	T	C	C	T	T	T	T	T	A	G	A	T	G	T	G	T	C	C	C	T	C	T	T	G	C	G	G	T	G	G	T	T	A	C	T	A	C
ANADI WHITE	IRIS 313-11624	indica	Nepal	1	A	G	A	G	A	G	G	G	T	C	C	T	T	T	T	T	A	G	A	T	G	T	G	T	C	C	C	T	C	T	T	G	C	G	G	T	G	G	T	T	A	C	T	A	C
CHIAYI WU-K'O	IRIS 313-11692	indica	Taiwan	1	A	G	A	G	A	G	G	G	T	C	C	T	T	T	T	T	A	G	A	T	G	T	G	T	C	C	C	T	C	T	T	G	C	G	G	T	G	G	T	T	A	C	T	A	C
CI 7061	IRIS 313-10449	indica	China	1	A	G	A	G	A	G	G	G	T	C	C	T	T	T	T	T	A	G	A	T	G	T	G	T	C	C	C	T	C	T	T	G	C	G	G	T	G	G	T	T	A	C	T	A	C
DU GEN CHUAN	IRIS 313-11796	indica	China	1	A	G	A	G	A	G	G	G	T	C	C	T	T	T	T	T	A	G	A	T	G	T	G	T	C	C	C	T	C	T	T	G	C	G	G	T	G	G	T	T	A	C	T	A	C
FU ZAO XIAN	IRIS 313-8940	indica	China	1	A	G	A	G	A	G	G	G	T	C	C	T	T	T	T	T	A	G	A	T	G	T	G	T	C	C	C	T	C	T	T	G	C	G	G	T	G	G	T	T	A	C	T	A	C
HONG YANG ZAO 3	IRIS 313-11727	indica	China	1	A	G	A	G	A	G	G	G	T	C	C	T	T	T	T	T	A	G	A	T	G	T	G	T	C	C	C	T	C	T	T	G	C	G	G	T	G	G	T	T	A	C	T	A	C
HUO QING	IRIS 313-11865	indica	China	1	A	G	A	G	A	G	G	G	T	C	C	T	T	T	T	T	A	G	A	T	G	T	G	T	C	C	C	T	C	T	T	G	C	G	G	T	G	G	T	T	A	C	T	A	C
JIN HUA 258	IRIS 313-11665	indica	China	1	A	G	A	G	A	G	G	G	T	C	C	T	T	T	T	T	A	G	A	T	G	T	G	T	C	C	C	T	C	T	T	G	C	G	G	T	G	G	T	T	A	C	T	A	C
KAHAMU	B015	indica	-	1	A	G	A	G	A	G	G	G	T	C	C	T	T	T	T	T	A	G	A	T	G	T	G	T	C	C	C	T	C	T	T	G	C	G	G	T	G	G	T	T	A	C	T	A	C
KE SHU BAI	IRIS 313-11867	indica	China	1	A	G	A	G	A	G	G	G	T	C	C	T	T	T	T	T	A	G	A	T	G	T	G	T	C	C	C	T	C	T	T	G	C	G	G	T	G	G	T	T	A	C	T	A	C
KWANG LU AI 4	IRIS 313-11039	indica	China	1	A	G	A	G	A	G	G	G	T	C	C	T	T	T	T	T	A	G	A	T	G	T	G	T	C	C	C	T	C	T	T	G	C	G	G	T	G	G	T	T	A	C	T	A	C
LUO AI ZAO 3	IRIS 313-11667	indica	China	1	A	G	A	G	A	G	G	G	T	C	C	T	T	T	T	T	A	G	A	T	G	T	G	T	C	C	C	T	C	T	T	G	C	G	G	T	G	G	T	T	A	C	T	A	C
NAN JING XIAO DAO	IRIS 313-11870	indica	China	1	A	G	A	G	A	G	G	G	T	C	C	T	T	T	T	T	A	G	A	T	G	T	G	T	C	C	C	T	C	T	T	G	C	G	G	T	G	G	T	T	A	C	T	A	C
QING ZAO 3	IRIS 313-11732	indica	China	1	A	G	A	G	A	G	G	G	T	C	C	T	T	T	T	T	A	G	A	T	G	T	G	T	C	C	C	T	C	T	T	G	C	G	G	T	G	G	T	T	A	C	T	A	C
QUN XUAN ZAO	IRIS 313-11804	indica	China	1	A	G	A	G	A	G	G	G	T	C	C	T	T	T	T	T	A	G	A	T	G	T	G	T	C	C	C	T	C	T	T	G	C	G	G	T	G	G	T	T	A	C	T	A	C
TEK SI CHUT	CX102	indica	-	1	A	G	A	G	A	G	G	G	T	C	C	T	T	T	T	T	A	G	A	T	G	T	G	T	C	C	C	T	C	T	T	G	C	G	G	T	G	G	T	T	A	C	T	A	C
YAN ZHAN	IRIS 313-12010	indica	China	1	A	G	A	G	A	G	G	G	T	C	C	T	T	T	T	T	A	G	A	T	G	T	G	T	C	C	C	T	C	T	T	G	C	G	G	T	G	G	T	T	A	C	T	A	C
GANG 46B	CX10	indica	-	1	A	G	A	G	A	G	G	G	T	C	C	T	T	T	T	T	A	G	A	T	G	T	G	T	C	C	C	T	C	T	T	G	C	G	G	T	G	G	T	T	A	C	T	A	C
HSINCHU AI CHIO CHIENG	IRIS 313-11980	indica	Taiwan	1	A	G	A	G	A	G	G	G	T	C	C	T	T	T	T	T	A	G	A	T	G	T	G	T	C	C	C	T	C	T	T	G	C	G	G	T	G	G	T	T	A	C	T	A	C
MR 136-1	IRIS 313-11433	indica	India	1	A	G	A	G	A	G	G	G	T	C	C	T	T	T	T	T	A	G	A	T	G	T	G	T	C	C	C	T	C	T	T	G	C	G	G	T	G	G	T	T	A	C	T	A	C
TAICHUNGNATIVE1	CX270	indica	-	1	A	G	A	G	A	G	G	G	T	C	C	T	T	T	T	T	A	G	A	T	G	T	G	T	C	C	C	T	C	T	T	G	C	G	G	T	G	G	T	T	A	C	T	A	C
L 301B	B150	indica	-	1	A	G	A	G	A	G	G	G	T	C	C	T	T	T	T	T	A	G	A	T	G	T	G	T	C	C	C	T	C	T	T	G	C	G	G	T	G	G	T	T	A	C	T	A	C
I KUNG PAO	IRIS 313-9758	indica	Taiwan	1	A	G	A	G	A	G	G	G	T	C	C	T	T	T	T	T	A	G	A	T	G	T	G	T	C	C	C	T	C	T	T	G	C	G	G	T	G	G	T	T	A	C	T	A	C
IH PEN SHIM MING	IRIS 313-10968	indica	Brazil	1	A	G	A	G	A	G	G	G	T	C	C	T	T	T	T	T	A	G	A	T	G	T	G	T	C	C	C	T	C	T	T	G	C	G	G	T	G	G	T	T	A	C	T	A	C
M 6034-1	IRIS 313-11752	indica	China	1	A	G	A	G	A	G	Het	G	T	C	C	T	T	T	T	T	A	G	A	T	G	T	G	T	C	C	C	T	C	T	T	G	C	G	G	T	G	G	T	T	A	C	T	A	C
PAI CHUEH CHIU LIU	IRIS 313-9065	indica	China	1	A	G	A	G	A	G	G	G	T	C	C	T	T	T	T	T	A	G	A	T	G	T	G	T	C	C	C	T	C	T	T	G	C	G	G	T	G	G	T	T	A	C	T	A	C
13946 (GUANG QIU 15)	IRIS 313-11422	indica	China	1	A	G	A	G	A	G	G	G	T	C	C	T	T	T	T	T	A	G	A	T	G	T	G	T	C	C	C	T	C	T	T	G	C	G	G	T	G	G	T	T	A	C	T	A	C
DENG DENG QI	IRIS 313-10190	indica	China	1	A	G	A	G	A	G	G	G	T	C	C	T	T	T	T	T	A	G	A	T	G	T	G	T	C	C	C	T	C	T	T	G	C	G	G	T	G	G	T	T	A	C	T	A	C
GAO JIAO HONG	IRIS 313-12033	indica	China	1	A	G	A	G	A	G	G	G	T	C	C	T	T	T	T	T	A	G	A	T	G	T	G	T	C	C	C	T	C	T	T	G	C	G	G	T	G	G	T	T	A	C	T	A	C
GUANG LU AI 4	CX114	indica	-	1	A	G	A	G	A	G	G	G	T	C	C	T	T	T	T	T	A	G	A	T	G	T	G	T	C	C	C	T	C	T	T	G	C	G	G	T	G	G	T	T	A	C	T	A	C
GUANG XUAN LIU HAO	IRIS 313-11965	indica	China	1	A	G	A	G	A	G	G	G	T	C	C	T	T	T	T	T	A	G	A	T	G	T	G	T	C	C	C	T	C	T	T	G	C	G	G	T	G	G	T	T	A	C	T	A	C
GUANGLUAI 15-1	B119	indica	-	1	A	G	A	G	A	G	G	G	T	C	C	T	T	T	T	T	A	G	A	T	G	T	G	T	C	C	C	T	C	T	T	G	C	G	G	T	G	G	T	T	A	C	T	A	C
SHUANG BAI AI 2	IRIS 313-11733	indica	China	1	A	G	A	G	A	G	G	G	T	C	C	T	T	T	T	T	A	G	A	T	G	T	G	T	C	C	C	T	C	T	T	G	C	G	G	T	G	G	T	T	A	C	T	A	C
TAITUNG WOO LI	IRIS 313-9705	indica	Taiwan	1	A	G	A	G	A	G	G	G	T	C	C	T	T	T	T	T	A	G	A	T	G	T	G	T	C	C	C	T	C	T	T	G	C	G	G	T	G	G	T	T	A	C	T	A	C
XUGUNUO	B085	indica	-	1	A	G	A	G	A	G	G	G	T	C	C	T	T	T	T	T	A	G	A	T	G	T	G	T	C	C	C	T	C	T	T	G	C	G	G	T	G	G	T	T	A	C	T	A	C
YA NONG ZAO 4	IRIS 313-10171	indica	China	1	A	G	A	G	A	G	G	G	T	C	C	T	T	T	T	T	A	G	A	T	G	T	G	T	C	C	C	T	C	T	T	G	C	G	G	T	G	G	T	T	A	C	T	A	C
UPRH 233	IRIS 313-8435	indica	India	1	A	G	A	G	A	G	G	G	T	C	C	T	T	T	T	T	A	G	A	T	G	T	G	T	C	C	C	T	C	T	T	G	C	G	G	T	G	G	T	T	A	C	T	A	C
TA PAI MAUNG	IRIS 313-10560	indica	China	1	A	G	A	G	A	G	G	G	T	C	C	T	T	T	T	T	A	G	A	T	G	T	G	T	C	C	C	T	C	T	T	G	C	G	G	T	G	G	T	T	A	C	T	A	C
AN NAN ZAO	IRIS 313-11877	indica	China	1	A	G	A	G	A	G	G	G	T	C	C	T	T	T	T	T	A	G	A	T	G	T	G	T	C	C	C	T	C	T	T	G	C	G	G	T	G	missing	T	T	A	C	T	A	C
GUIZHAO 2	B063	indica	-	1	A	G	A	G	A	G	G	G	T	C	C	T	T	T	T	T	A	G	A	T	G	T	G	T	C	C	C	T	C	T	T	G	C	G	G	T	G	G	T	T	A	C	T	A	C
GUA PAI GU	IRIS 313-11860	indica	China	1	A	G	A	G	A	G	G	G	T	C	C	T	T	T	T	T	A	G	A	T	G	T	G	T	C	C	C	T	C	T	T	G	C	G	G	T	G	G	T	T	A	C	T	A	C
E 2070	IRIS 313-11746	indica	China	1	A	G	A	G	A	G	G	G	T	C	C	T	T	T	T	T	A	G	A	T	G	T	G	T	C	C	C	T	C	T	T	G	C	G	G	T	G	G	T	T	A	C	T	A	C
MAN TIAN QING	IRIS 313-11882	indica	China	1	A	G	A	G	A	G	G	G	T	C	C	T	T	T	T	T	A	G	A	T	G	T	G	T	C	C	C	T	C	T	T	G	C	G	G	T	G	G	T	T	A	C	T	A	C
SI CHAO 1	IRIS 313-11734	indica	China	1	A	G	A	G	A	G	G	G	T	C	C	T	T	T	T	T	A	G	A	T	G	T	G	T	C	C	C	T	C	T	T	G	C	G	G	T	G	G	T	T	A	C	T	A	C
WI BIR SHUN	IRIS 313-9372	indica	China	1	A	G	A	G	A	G	G	G	T	C	C	T	T	T	T	T	A	G	A	T	G	T	G	T	C	C	C	T	C	T	T	G	C	G	G	T	G	G	T	T	A	C	T	A	C
YANG WAN XIAN	IRIS 313-11885	indica	China	1	A	G	A	G	A	G	G	G	T	C	C	T	T	T	T	T	A	G	A	T	G	T	G	T	C	C	C	T	C	T	T	G	C	G	G	T	G	G	T	T	A	C	T	A	C
I 814	IRIS 313-11944	indica	Nepal	1	A	G	A	G	A	G	G	G	T	C	C	T	T	T	T	T	A	G	A	T	G	T	G	T	C	C	C	T	C	T	T	G	C	G	G	T	G	G	T	T	A	C	T	A	C
JUAN YE LAI	IRIS 313-11622	indica	China	1	A	G	A	G	A	G	G	G	T	C	C	T	T	T	T	T	A	G	A	T	G	T	G	T	C	C	C	T	C	T	T	G	C	G	G	T	G	G	T	T	A	C	T	A	C
LUKE 3	B121	indica	-	1	A	G	A	G	A	G	G	G	T	C	C	T	T	T	T	T	A	G	A	T	G	T	G	T	C	C	C	T	C	T	T	G	C	G	G	T	G	G	T	T	A	C	T	A	C
RONG DAO 4	IRIS 313-11668	indica	China	1	A	G	A	G	A	G	G	G	T	C	C	T	T	T	T	T	A	G	A	T	G	T	G	T	C	C	C	T	C	T	T	G	C	G	G	T	G	G	T	T	A	C	T	A	C
DA GU AI 7	IRIS 313-11795	indica	China	1	A	G	A	G	A	G	G	G	T	C	C	T	T	T	T	T	A	G	A	T	G	T	G	T	C	C	C	T	C	T	T	G	C	G	G	T	G	G	T	T	A	C	T	A	C
LEIHUOZHAN	B259	indica	-	1	A	G	A	G	A	G	G	G	T	C	C	T	T	T	T	T	A	G	A	T	G	T	G	T	C	C	C	T	C	T	T	G	C	G	G	T	G	G	T	T	A	C	T	A	C
ZHAO DAN AI	IRIS 313-11968	indica	China	1	A	G	A	G	A	G	G	G	T	C	C	T	T	T	T	T	A	G	A	T	G	T	G	T	C	C	C	T	C	T	T	G	C	G	G	T	G	G	T	T	A	C	T	A	C
JIANG ER ZAO	IRIS 313-11866	indica	China	1	A	G	A	G	A	G	G	G	T	C	C	T	T	T	T	T	A	G	A	T	G	T	G	T	C	C	C	T	C	T	T	G	C	G	G	T	G	G	T	T	A	C	T	A	C
AI ZI HUNG	IRIS 313-9723	indica	China	1	A	G	A	G	A	G	G	G	T	C	C	T	T	T	T	T	A	G	A	T	G	T	G	T	C	C	C	T	C	T	T	G	C	G	G	T	G	G	T	T	A	C	T	A	C
ZHENGSHAN97	CX133	indica	-	1	A	G	A	G	A	G	G	G	T	C	C	T	T	T	T	T	A	G	A	T	G	T	G	T	C	C	C	T	C	T	T	G	C	G	G	T	G	G	T	T	A	C	T	A	C
KORASISI	IRIS 313-9505	indica	Philippines	1	A	G	A	G	A	G	G	G	T	C	C	T	T	T	T	T	A	G	A	T	G	T	G	T	C	C	C	T	C	T	T	G	C	G	G	T	G	G	T	T	A	C	T	A	C
EX MARABA GURUKU	IRIS 313-10047	indica	Nigeria	1	A	G	A	G	A	G	G	G	T	C	C	T	T	T	T	T	A	G	A	T	G	T	G	T	C	C	C	T	C	T	T	G	C	G	G	T	G	G	T	T	A	C	T	A	C
TAISHANNUO	B074	indica	-	1	A	G	A	G	A	G	G	G	T	C	C	T	T	T	T	T	A	G	A	T	G	T	G	T	C	C	C	T	C	T	T	G	C	G	G	T	G	G	T	T	A	C	T	A	C
I 41	IRIS 313-11943	indica	Nepal	1	A	G	A	G	A	G	G	G	T	C	C	T	T	T	T	T	A	G	A	T	G	T	G	T	C	C	C	T	C	T	T	G	C	G	G	T	G	G	T	T	A	C	T	A	C
YONG JIN ZAO 3	IRIS 313-9253	indica	China	1	A	G	A	G	A	G	G	G	T	C	C	T	T	T	T	T	A	G	A	T	G	T	G	T	C	C	C	T	C	T	T	G	C	G	G	T	G	G	T	T	A	C	T	A	C
ACC 1286	IRIS 313-11585	indica	China	1	A	G	A	G	A	G	G	G	T	C	C	T	T	T	T	T	A	G	A	T	G	T	G	T	C	C	C	T	C	T	T	G	C	G	G	T	G	G	T	T	A	C	T	A	C
TIAN DAO DAO	IRIS 313-11884	indica	China	1	A	G	A	G	A	G	G	G	T	C	C	T	T	T	T	T	A	G	A	T	G	T	G	T	C	C	C	T	C	T	T	G	C	G	G	T	G	G	T	T	A	C	T	A	C
MIN KE ZHAN	IRIS 313-10191	indica	China	1	A	G	A	G	A	G	G	G	T	C	C	T	T	T	T	T	A	G	A	T	G	T	G	T	C	C	C	T	C	T	T	G	C	G	G	T	G	G	T	T	A	C	T	A	C
PAI YI PING	IRIS 313-8645	indica	China	1	A	G	A	G	A	G	G	G	T	C	C	T	T	T	T	T	A	G	A	T	G	T	G	T	C	C	C	T	C	T	T	G	C	G	G	T	G	G	T	T	A	C	T	A	C
LANG QIAN CHE	IRIS 313-11577	indica	China	1	A	G	A	G	A	G	G	G	T	C	C	T	T	T	T	T	A	G	A	T	G	T	missing	T	C	C	C	T	C	T	T	G	C	G	G	T	G	G	T	T	A	C	T	A	C
ZAO LENG SHUI ZHAN	IRIS 313-12012	indica	China	1	A	G	A	G	A	G	G	G	T	C	C	T	T	T	T	T	A	G	A	T	G	T	G	T	C	C	C	T	C	T	T	G	C	G	G	T	G	G	T	T	A	C	T	A	C
DA NUO (ZHAN)	IRIS 313-10189	indica	China	1	A	G	A	G	A	G	G	G	T	C	C	T	T	T	T	T	A	G	A	T	G	T	G	T	C	C	C	T	C	T	T	G	C	G	G	T	G	G	T	T	A	C	T	A	C
DONG DU	IRIS 313-11859	indica	China	1	A	G	A	G	A	G	G	G	T	C	C	T	T	T	T	T	A	G	A	T	G	T	G	T	C	C	C	T	C	T	T	G	C	G	G	T	G	G	T	T	A	C	T	A	C
AC 74	IRIS 313-11152	indica	India	1	A	G	A	G	A	G	G	G	T	C	C	T	T	T	T	T	A	G	A	T	G	T	G	T	C	C	C	T	C	T	T	G	C	G	G	T	G	G	T	T	A	C	T	A	C
ZAOXIAN 14	CX18	indica	-	1	A	G	A	G	A	G	G	G	T	C	C	T	T	T	T	T	A	G	A	T	G	T	G	T	C	C	C	T	C	T	T	G	C	G	G	T	G	G	T	T	A	C	T	A	C
TN1	CX162	indica	-	1	A	G	A	G	A	G	G	G	T	C	C	T	T	T	T	T	A	G	A	T	G	T	G	T	C	C	C	T	C	T	T	G	C	G	G	T	G	G	T	T	A	C	T	A	C
CHANG LE SAN SHU ZAO	IRIS 313-8433	indica	China	1	A	G	A	G	A	G	G	G	T	C	C	T	T	T	T	T	A	G	A	T	G	T	G	T	C	C	C	T	C	T	T	G	C	G	G	T	G	G	T	T	A	C	T	A	C
CHI GU	IRIS 313-11854	indica	China	1	A	G	A	G	A	G	G	G	T	C	C	T	T	T	T	T	A	G	A	T	G	T	G	T	C	C	C	T	C	T	T	G	C	G	G	T	G	G	T	T	A	C	T	A	C
GAO JIAO BAI	IRIS 313-10178	indica	China	1	A	G	A	G	A	G	G	G	T	C	C	T	T	T	T	T	A	G	A	T	G	T	G	T	C	C	C	T	C	T	T	G	C	G	G	T	G	G	T	T	A	C	T	A	C
TSAI YUAN CHON	IRIS 313-9708	indica	Taiwan	1	A	G	A	G	A	G	G	G	T	C	C	T	T	T	T	T	A	G	A	T	G	T	G	T	C	C	C	T	C	T	T	G	C	G	G	T	G	G	T	T	A	C	T	A	C
DA GUAN YIN ZHAN	IRIS 313-11855	indica	China	1	A	G	A	G	A	G	G	G	T	C	C	T	T	T	T	T	A	G	A	T	G	T	G	T	C	C	C	T	C	T	T	G	C	G	G	T	G	G	T	T	A	C	T	A	C
DA TIE ZHAN	IRIS 313-11858	indica	China	1	A	G	A	G	A	G	G	G	T	C	C	T	T	T	T	T	A	G	A	T	G	T	G	T	C	C	C	T	C	T	T	G	C	G	G	T	G	G	T	T	A	C	T	A	C
GONGJU 73	B092	indica	-	1	A	G	A	G	A	G	G	G	T	C	C	T	T	T	T	T	A	G	A	T	G	T	G	T	C	C	C	T	C	T	T	G	C	G	G	T	G	G	T	T	A	C	T	A	C
MIN ZAO 6	IRIS 313-10170	indica	China	1	A	G	A	G	A	G	G	G	T	C	C	T	T	T	T	T	A	G	A	T	G	T	G	T	C	C	C	T	C	T	T	G	C	G	G	T	G	G	T	T	A	C	T	A	C
ZINUO	B094	indica	-	1	A	G	A	G	A	G	G	G	T	C	C	T	T	T	T	T	A	G	A	T	G	T	G	T	C	C	C	T	C	T	T	G	C	G	G	T	G	G	T	T	A	C	T	A	C
MEIHUANUO	B261	indica	-	1	A	G	A	G	A	G	G	G	T	C	C	T	T	T	T	T	A	G	A	T	G	T	G	T	C	C	C	T	C	T	T	G	C	G	G	T	G	G	T	T	A	C	T	A	C
ZALE	CX131	indica	-	1	A	G	A	G	A	G	G	G	T	C	C	T	T	T	T	T	A	G	A	T	G	T	G	T	C	C	C	T	C	T	T	G	C	G	G	T	G	G	T	T	A	C	T	A	C
MA WEI ZHAN	IRIS 313-11869	indica	China	1	A	G	A	G	A	G	G	G	T	C	C	T	T	T	T	T	A	G	A	T	G	T	G	T	C	C	C	T	C	T	T	G	C	G	G	T	G	G	T	T	A	C	T	A	C
BEIZINUO	B222	indica	-	1	A	G	A	G	A	G	G	G	T	C	C	T	T	T	T	T	A	G	A	T	G	T	G	T	C	C	C	T	C	T	T	G	C	G	G	T	G	G	T	T	A	C	T	A	C
HSIEH DAU	IRIS 313-10504	indica	China	1	A	G	A	G	A	G	G	G	T	C	C	T	T	T	T	T	A	G	A	T	G	T	G	T	C	C	C	T	C	T	T	G	C	G	G	T	G	G	T	T	A	C	T	A	C
AITUOGU 151	B234	indica	-	1	A	G	A	G	A	G	G	G	T	C	C	T	T	T	T	T	A	G	A	T	G	T	G	T	C	C	C	T	C	T	T	G	C	G	G	T	G	G	T	T	A	C	T	A	C
WANLIXIAN	B130	indica	-	1	A	G	A	G	A	G	G	G	T	C	C	T	T	T	T	T	A	G	A	T	G	T	G	T	C	C	C	T	C	T	T	G	C	G	G	T	G	G	T	T	A	C	T	A	C
LIU LI YOU	IRIS 313-11868	indica	China	1	A	G	A	G	A	G	G	G	T	C	C	T	T	T	T	T	A	G	A	T	G	T	G	T	C	C	C	T	C	T	T	G	C	G	G	T	G	G	T	T	A	C	T	A	C
TAIPEI WOO CO	IRIS 313-9706	indica	Taiwan	1	A	G	A	G	A	G	G	G	T	C	C	T	T	T	T	T	A	G	A	T	G	T	G	T	C	C	C	T	C	T	T	G	C	G	G	T	G	G	T	T	A	C	T	A	C
ESINIU	B079	indica	-	1	A	G	A	G	A	G	G	G	T	C	C	T	T	T	T	T	A	G	A	T	G	T	G	T	C	C	C	T	C	T	T	G	C	G	G	T	G	G	T	T	A	C	T	A	C
HOU LU BAI	IRIS 313-11948	indica	China	1	A	G	A	G	A	G	G	G	T	C	C	T	T	T	T	T	A	G	A	T	G	T	G	T	C	C	C	T	C	T	T	G	C	G	G	T	G	G	T	T	A	C	T	A	C
CHENGDUAI 3	B114	indica	-	1	A	G	A	G	A	G	G	G	T	C	C	T	T	T	T	T	A	G	A	T	G	T	G	T	C	C	C	T	C	T	T	G	C	G	G	T	G	G	T	T	A	C	T	A	C
SAN CHIAO TSWEN	IRIS 313-8380	indica	China	1	A	G	A	G	A	G	G	G	T	C	C	T	T	T	T	T	A	G	A	T	G	T	G	T	C	C	C	T	C	T	T	G	C	G	G	T	G	G	T	T	A	C	T	A	C
SSANGDUJO	IRIS 313-9976	indica	Korea, Republic of	1	A	G	A	G	A	G	G	G	T	C	C	T	T	T	T	T	A	G	A	T	G	T	G	T	C	C	C	T	C	T	T	G	C	G	G	T	G	G	T	T	A	C	T	A	C
ZAOXIAN 240	B126	indica	-	1	A	G	A	G	A	G	G	G	T	C	C	T	T	T	T	T	A	G	A	T	G	T	G	T	C	C	C	T	C	T	T	G	C	G	G	T	G	G	T	T	A	C	T	A	C
SHAN GU	IRIS 313-11579	indica	China	1	A	G	A	G	A	G	G	G	T	C	C	T	T	T	T	T	A	G	A	T	G	T	G	T	C	C	C	T	C	T	T	G	C	G	G	T	G	G	T	T	A	C	T	A	C
NAN ERH AI 5	IRIS 313-11158	indica	China	1	A	G	A	G	A	G	G	G	T	C	C	T	T	T	T	T	A	G	A	T	G	T	G	T	C	C	C	T	C	T	T	G	C	G	G	T	G	G	T	T	A	C	T	A	C
NANJING 11	B059	indica	-	1	A	G	A	G	A	G	Het	G	T	C	C	T	T	T	T	T	A	G	A	T	G	T	G	T	C	C	C	T	C	T	T	G	C	G	G	T	G	G	T	T	A	C	T	A	C
PENGSHANTIEGANZHAN	CX55	indica	-	1	A	G	A	G	A	G	G	G	T	C	C	T	T	T	T	T	A	G	A	T	G	T	G	T	C	C	C	T	C	T	T	G	C	G	G	T	G	G	T	T	A	C	T	A	C
TAICHUNG WOO GEN 2	IRIS 313-10515	indica	Taiwan	1	A	G	A	G	A	G	G	G	T	C	C	T	T	T	T	T	A	G	A	T	G	T	G	T	C	C	C	T	C	T	T	G	C	G	G	T	G	G	T	T	A	C	T	A	C
CRILLO LA FRIA	IRIS 313-9822	indica	Venezuela	1	A	G	A	G	A	G	G	G	T	C	C	T	T	T	T	T	A	G	A	T	G	T	G	T	C	C	C	T	C	T	T	G	C	G	G	T	G	G	T	T	A	C	T	A	C
BAOXUAN 21 B	CX328	indica	-	1	A	G	A	G	A	G	G	G	T	C	C	T	T	T	T	T	A	G	A	T	G	T	G	T	C	C	C	T	C	T	T	G	C	G	G	T	G	G	T	T	A	C	T	A	C
JIEFANGXIAN	B198	indica	-	1	A	G	A	G	A	G	G	G	T	C	C	T	T	T	T	T	A	G	A	T	G	T	G	T	C	C	C	T	C	T	T	G	C	G	G	T	G	G	T	T	A	C	T	A	C
QI YUE ZHAN	IRIS 313-11952	indica	China	1	A	G	A	G	A	G	G	G	T	C	C	T	T	T	T	T	A	G	A	T	G	T	G	T	C	C	C	T	C	T	T	G	C	G	G	T	G	G	T	T	A	C	T	A	C
AIJIAONANTE	B060	indica	-	1	A	G	A	G	A	G	G	G	T	C	C	T	T	T	T	T	A	G	A	T	G	T	G	T	C	C	C	T	C	T	T	G	C	G	G	T	G	G	T	T	A	C	T	A	C
DANGYU 5	B127	indica	-	1	A	G	A	G	A	G	G	G	T	C	C	T	T	T	T	T	A	G	A	T	G	T	G	T	C	C	C	T	C	T	T	G	C	G	G	T	G	G	T	T	A	C	T	A	C
CE IN TSAN	IRIS 313-10497	indica	China	1	A	G	A	G	A	G	G	G	T	C	C	T	T	T	T	T	A	G	A	T	G	T	G	T	C	C	C	T	C	T	T	G	C	G	G	T	G	G	T	T	A	C	T	A	C
JINNANTE 43B	B151	indica	-	1	A	G	A	G	A	G	G	G	T	C	C	T	T	T	T	T	A	G	A	T	G	T	G	T	C	C	C	T	C	T	T	G	C	G	G	T	G	G	T	T	A	C	T	A	C
LIUYENIAN	B213	indica	-	1	A	G	A	G	A	G	G	G	T	C	C	T	T	T	T	T	A	G	A	T	G	T	G	T	C	C	C	T	C	T	T	G	C	G	G	T	G	G	T	T	A	C	T	A	C
G ZHENSHAN 97B	B156	indica	-	1	A	G	A	G	A	G	G	G	T	C	C	T	T	T	T	T	A	G	A	T	G	T	G	T	C	C	C	T	C	T	T	G	C	G	G	T	G	G	T	T	A	C	T	A	C
LIUSHA 1	B112	indica	-	1	A	G	A	G	A	G	G	G	T	C	C	T	T	T	T	T	A	G	A	T	G	T	G	T	C	C	C	T	C	T	T	G	C	G	G	T	G	G	T	T	A	C	T	A	C
ZHUZHEN B	B248	indica	-	1	A	G	A	G	A	G	G	G	T	C	C	T	T	T	T	T	A	G	A	T	G	T	G	T	C	C	C	T	C	T	T	G	C	G	G	T	G	G	T	T	A	C	T	A	C
T KAUG PAO	IRIS 313-11157	indica	Taiwan	1	A	G	A	G	A	G	G	G	T	C	C	T	T	T	T	T	A	G	A	T	G	T	G	T	C	C	C	T	C	T	T	G	C	G	G	T	G	G	T	T	A	C	T	A	C
MAMAGU	B260	indica	-	1	A	G	A	G	A	G	G	G	T	C	C	T	T	T	T	T	A	G	A	T	G	T	G	T	C	C	C	T	C	T	T	G	C	G	G	T	G	G	T	T	A	C	T	A	C
71011	B181	indica	-	1	A	G	A	G	A	G	G	G	T	C	C	T	T	T	T	T	A	G	A	T	G	T	G	T	C	C	C	T	C	T	T	G	C	G	G	T	G	G	T	T	A	C	T	A	C
XIANGDAO	B244	indica	-	1	A	G	A	G	A	G	G	missing	T	C	C	T	T	T	T	T	A	G	A	T	G	T	G	T	C	C	C	T	C	T	T	G	C	G	G	T	G	G	T	T	A	C	T	A	C
QITOUGU	B093	indica	-	1	A	G	A	G	A	G	G	Het	T	C	C	T	T	T	T	T	A	G	A	T	G	T	G	T	C	C	C	T	C	T	T	G	C	G	G	T	G	G	T	T	A	C	T	A	C
HUANYANGNIAN	CX88	indica	-	1	A	G	A	G	A	Het	G	G	T	C	C	T	T	T	T	T	A	G	A	T	G	T	G	T	C	C	C	T	C	T	T	G	C	G	G	T	G	G	T	T	A	C	T	A	C
BAIKEHANHE	B147	indica	-	1	A	G	A	G	Het	G	G	G	T	C	C	T	T	T	T	T	A	G	A	T	G	T	G	T	C	C	C	T	C	T	T	G	C	G	G	T	G	G	T	T	A	C	T	A	C
JIABALA	B104	indica	-	1	A	G	A	G	Het	G	G	G	T	C	C	T	T	T	T	T	A	G	A	T	G	T	G	T	C	C	C	T	C	T	T	G	C	G	G	T	G	G	T	T	A	C	T	A	C
NERICA-L-1	CX375	indica	-	1	A	G	A	G	A	G	G	G	T	C	C	T	T	T	T	T	A	G	A	T	G	T	G	T	C	C	C	T	C	T	T	G	C	G	G	T	G	G	T	T	A	C	T	A	C
PSBRC80	CX357	indica	-	1	A	G	A	G	A	G	G	G	T	C	C	T	T	T	T	T	A	G	A	T	G	T	G	T	C	C	C	T	C	T	T	G	C	G	G	T	G	G	T	T	A	C	T	A	C
IRGA 370-42-1-1F-C-1	IRIS 313-10401	indica	Colombia	1	A	G	A	G	A	G	G	G	T	C	C	T	T	T	T	T	A	G	A	T	G	T	G	T	C	C	C	T	C	T	T	G	C	G	G	T	G	G	T	T	A	C	T	A	C
IR 77390-1-6-4-19-1-B	IRIS 313-10392	indica	Philippines	1	A	G	A	G	A	G	G	G	T	C	C	T	T	T	T	T	A	G	A	T	G	T	G	T	C	C	C	T	C	T	T	G	C	G	G	T	G	G	T	T	A	C	T	A	C
CX418	CX418	indica	-	1	A	G	A	G	A	G	G	G	T	C	C	T	T	T	T	T	A	G	A	T	G	T	G	T	C	C	C	T	C	T	T	G	C	G	G	T	G	G	T	T	A	C	T	A	C
IR77298-14-1-2	CX225	indica	-	1	A	G	A	G	A	G	G	G	T	C	C	T	T	T	T	T	A	G	A	T	G	T	G	T	C	C	C	T	C	T	T	G	C	G	G	T	G	G	T	T	A	C	T	A	C
IR 19661-364-1-2-3	IRIS 313-11979	indica	Philippines	1	A	G	A	G	A	G	G	G	T	C	C	T	T	T	T	T	A	G	A	T	G	T	G	T	C	C	C	T	C	T	T	G	C	G	G	T	G	G	T	T	A	C	T	A	C
MOLIZHANXUAN	CX394	indica	-	1	A	G	A	G	A	G	G	G	T	C	C	T	T	T	T	T	A	G	A	T	G	T	G	T	C	C	C	T	C	T	T	G	C	G	G	T	G	G	T	T	A	C	T	A	C
BUDDA	CX97	indica	-	1	A	G	A	G	A	G	G	G	T	C	C	T	T	T	T	T	A	G	A	T	G	T	G	T	C	C	C	T	C	T	T	G	C	G	G	T	G	G	T	T	A	C	T	A	C
CISADANE	CX152	indica	-	1	A	G	A	G	A	G	G	G	T	C	C	T	T	T	T	T	A	G	A	T	G	T	G	T	C	C	C	T	C	T	T	G	C	G	G	T	G	G	T	T	A	C	T	A	C
CX423	CX423	indica	-	1	A	G	A	G	A	G	G	G	T	C	C	T	T	T	T	T	A	G	A	T	G	T	G	T	C	C	C	T	C	T	T	G	C	G	G	T	G	G	T	T	A	C	T	A	C
IR 19746-28-2-2	IRIS 313-7685	indica	Philippines	1	A	G	A	G	A	G	G	G	T	C	C	T	T	T	T	T	A	G	A	T	G	T	G	T	C	C	C	T	C	T	T	G	C	G	G	T	G	G	T	T	A	C	T	A	C
IR 22	IRIS 313-7688	indica	Philippines	1	A	G	A	G	A	G	G	G	T	C	C	T	T	T	T	T	A	G	A	T	G	T	G	T	C	C	C	T	C	T	T	G	C	G	G	T	G	G	T	T	A	C	T	A	C
IR 4500-5-1-1	IRIS 313-11251	indica	Philippines	1	A	G	A	G	A	G	G	G	T	C	C	T	T	T	T	T	A	G	A	T	G	T	G	T	C	C	C	T	C	T	T	G	C	G	G	T	G	G	T	T	A	C	T	A	C
IRBB7	CX134	indica	-	1	A	G	A	G	A	G	G	G	T	C	C	T	T	T	T	T	A	G	A	T	G	T	G	T	C	C	C	T	C	T	T	G	C	G	G	T	G	G	T	T	A	C	T	A	C
SUWEON 311	IRIS 313-10000	indica	Korea, Republic of	1	A	G	A	G	A	G	G	G	T	C	C	T	T	T	T	T	A	G	A	T	G	T	G	T	C	C	C	T	C	T	T	G	C	G	G	T	G	G	T	T	A	C	T	A	C
WAS 63-22-5-9-10-1	IRIS 313-7832	indica	-	1	A	G	A	G	A	G	G	G	T	C	C	T	T	T	T	T	A	G	A	T	G	T	G	T	C	C	C	T	C	T	T	G	C	G	G	T	G	G	T	T	A	C	T	A	C
X21	CX82	indica	-	1	A	G	A	G	A	G	G	G	T	C	C	T	T	T	T	T	A	G	A	T	G	T	G	T	C	C	C	T	C	T	T	G	C	G	G	T	G	G	T	T	A	C	T	A	C
GOVIND	CX91	indica	-	1	A	G	A	G	A	G	G	G	T	C	C	T	T	T	T	T	A	G	A	T	G	T	G	T	C	C	C	T	C	T	T	G	C	G	G	T	G	G	T	T	A	C	T	A	C
IRBB62	CX369	indica	-	1	A	G	A	G	A	G	G	G	T	C	C	T	T	T	T	T	A	G	A	T	G	T	G	T	C	C	C	T	C	T	T	G	C	G	G	T	G	G	T	T	A	C	T	A	C
KOGOMG 1-1	CX382	indica	-	1	A	G	A	G	A	G	G	G	T	C	C	T	T	T	T	T	A	G	A	T	G	T	G	T	C	C	C	T	C	T	T	G	C	G	G	T	G	G	T	T	A	C	T	A	C
WAS 199-B-1-2-1	IRIS 313-7816	indica	-	1	A	G	A	G	A	G	G	G	T	C	C	T	T	T	T	T	A	G	A	T	G	T	G	T	C	C	C	T	C	T	T	G	C	G	G	T	G	G	T	T	A	C	T	A	C
PR 106	IRIS 313-11480	indica	India	1	A	G	A	G	A	G	G	G	T	C	C	T	T	T	T	T	A	G	A	T	G	T	G	T	C	C	C	T	C	T	T	G	C	G	G	T	G	G	T	T	A	C	T	A	C
ADNY 11	IRIS 313-7636	indica	-	1	A	G	A	G	A	G	G	G	T	C	C	T	T	T	T	T	A	G	A	T	G	T	G	T	C	C	C	T	C	T	T	G	C	G	G	T	G	G	T	T	A	C	T	A	C
AMOL3(SANA)	CX26	indica	-	1	A	G	A	G	A	G	G	G	T	C	C	T	T	T	T	T	A	G	A	T	G	T	G	T	C	C	C	T	C	T	T	G	C	G	G	T	G	G	T	T	A	C	T	A	C
CX408	CX408	indica	-	1	A	G	A	G	A	G	G	G	T	C	C	T	T	T	T	T	A	G	A	T	G	T	G	T	C	C	C	T	C	T	T	G	C	G	G	T	G	G	T	T	A	C	T	A	C
CHANDINA	IRIS 313-9917	indica	Sri Lanka	1	A	G	A	G	A	G	G	G	T	C	C	T	T	T	T	T	A	G	A	T	G	T	G	T	C	C	C	T	C	T	T	G	C	G	G	T	G	G	T	T	A	C	T	A	C
IRI 339	IRIS 313-9922	indica	Korea, Republic of	1	A	G	A	G	A	G	G	G	T	C	C	T	T	T	T	T	A	G	A	T	G	T	G	T	C	C	C	T	C	T	T	G	C	G	G	T	G	G	T	T	A	C	T	A	C
GUANG122	CX121	indica	-	1	A	G	A	G	A	G	G	G	T	C	C	T	T	T	T	T	A	G	A	T	G	T	G	T	C	C	C	T	C	T	T	G	C	G	G	T	G	G	T	T	A	C	T	A	C
SADA RUPA	IRIS 313-9325	indica	Bangladesh	1	A	G	A	G	A	G	G	G	T	C	C	T	T	T	T	T	A	G	A	T	G	T	G	T	C	C	C	T	C	T	T	G	C	G	G	T	G	G	T	T	A	C	T	A	C
CX417	CX417	indica	-	1	A	G	A	G	A	G	G	G	T	C	C	T	T	T	T	T	A	G	A	T	G	T	G	T	C	C	C	T	C	T	T	G	C	G	G	T	G	G	T	T	A	C	T	A	C
IR8192-200-3-3-1-1	CX276	indica	-	1	A	G	A	G	A	G	G	G	T	C	C	T	T	T	T	T	A	G	A	T	G	T	G	T	C	C	C	T	C	T	T	G	C	G	G	T	G	G	T	T	A	C	T	A	C
IR 19058-107-1	IRIS 313-11887	indica	Philippines	1	A	G	A	G	A	G	G	G	T	C	C	T	T	T	T	T	A	G	A	T	G	T	G	T	C	C	C	T	C	T	T	G	C	G	G	T	G	G	T	T	A	C	T	A	C
TV 30	IRIS 313-11507	indica	Viet Nam	1	A	G	A	G	A	G	G	G	T	C	C	T	T	T	T	T	A	G	A	T	G	T	G	T	C	C	C	T	C	T	T	G	C	G	G	T	G	G	T	T	A	C	T	A	C
ZHONGHUA 1	CX348	indica	-	1	A	G	A	G	A	G	G	G	T	C	C	T	T	T	T	T	A	G	A	T	G	T	G	T	C	C	C	T	C	T	T	G	C	G	G	T	G	G	T	T	A	C	T	A	C
CX425	CX425	indica	-	1	A	G	A	G	A	G	G	G	T	C	C	T	T	T	T	T	A	G	A	T	G	T	G	T	C	C	C	T	C	T	T	G	C	G	G	T	G	G	T	T	A	C	T	A	C
PSBRC 86	IRIS 313-10237	indica	Philippines	1	A	G	A	G	A	G	G	G	T	C	C	T	T	T	T	T	A	G	A	T	G	T	G	T	C	C	C	T	C	T	T	G	C	G	G	T	G	G	T	T	A	C	T	A	C
CHATO	IRIS 313-11513	indica	Ecuador	1	A	G	A	G	A	G	G	G	T	C	C	T	T	T	T	T	A	G	A	T	G	T	G	T	C	C	C	T	C	T	T	G	C	G	G	T	G	G	T	T	A	C	T	A	C
NPT-100	CX385	indica	-	1	A	G	A	G	A	G	G	G	T	C	C	T	T	T	T	T	A	G	A	T	G	T	G	T	C	C	C	T	C	T	T	G	C	G	G	T	G	G	T	T	A	C	T	A	C
CICA 8	IRIS 313-7664	indica	-	1	A	G	A	G	A	G	G	G	T	C	C	T	T	T	T	T	A	G	A	T	G	T	G	T	C	C	C	T	C	T	T	G	C	G	G	T	G	G	T	T	A	C	T	A	C
CICA 9	IRIS 313-9966	indica	Colombia	1	A	G	A	G	A	G	G	G	T	C	C	T	T	T	T	T	A	G	A	T	G	T	G	T	C	C	C	T	C	T	T	G	C	G	G	T	G	G	T	T	A	C	T	A	C
ELONI	IRIS 313-10290	indica	Surinam	1	A	G	A	G	A	G	G	G	T	C	C	T	T	T	T	T	A	G	A	T	G	T	G	T	C	C	C	T	C	T	T	G	C	G	G	T	G	G	T	T	A	C	T	A	C
PR106	CX22	indica	-	1	A	G	A	G	A	G	G	G	T	C	C	T	T	T	T	T	A	G	A	T	G	T	G	T	C	C	C	T	C	T	T	G	C	G	G	T	G	G	T	T	A	C	T	A	C
ZACATEPEC	IRIS 313-10753	indica	United States of America	1	A	G	A	G	A	G	G	G	T	C	C	T	T	T	T	T	A	G	A	T	G	T	G	T	C	C	C	T	C	T	T	G	C	G	G	T	G	G	T	T	A	C	T	A	C
SEBERANG MR 77	IRIS 313-7773	indica	-	1	A	G	A	G	A	G	G	G	T	C	C	T	T	T	T	T	A	G	A	T	G	T	G	T	C	C	C	T	C	T	T	G	C	G	G	T	G	G	T	T	A	C	T	A	C
UPR 1201-1-20-1	IRIS 313-10417	indica	India	1	A	G	A	G	A	G	G	G	T	C	C	T	T	T	T	T	A	G	A	T	G	T	G	T	C	C	C	T	C	T	T	G	C	G	G	T	G	G	T	T	A	C	T	A	C
ANLINGWUBAILI	IRIS 313-12234	indica	China	1	A	G	A	G	A	G	G	G	T	C	C	T	T	T	T	T	A	G	A	T	G	T	G	T	C	C	C	T	C	T	T	G	C	G	G	T	G	G	T	T	A	C	T	A	C
OM997	CX37	indica	-	1	A	G	A	G	A	G	G	G	T	C	C	T	T	T	T	T	A	G	A	T	G	T	G	T	C	C	C	T	C	T	T	G	C	G	G	T	G	G	T	T	A	C	T	A	C
CX414	CX414	indica	-	1	A	G	A	G	A	G	G	G	T	C	C	T	T	T	T	T	A	G	A	T	G	T	G	T	C	C	C	T	C	T	T	G	C	G	G	T	G	G	T	T	A	C	T	A	C
IR64-IL	CX230	indica	-	1	A	G	A	G	A	G	G	G	T	C	C	T	T	T	T	T	A	G	A	T	G	T	G	T	C	C	C	T	C	T	T	G	C	G	G	T	G	G	T	T	A	C	T	A	C
HONGGU	B217	indica	-	1	A	G	A	G	A	G	G	G	T	C	C	T	T	T	T	T	A	G	A	T	G	T	G	T	C	C	C	T	C	T	T	G	C	G	G	T	G	G	T	T	A	C	T	A	C
CX416	CX416	indica	-	1	A	G	A	G	A	G	G	G	T	C	C	T	T	T	T	T	A	G	A	T	G	T	G	T	C	C	C	T	C	T	T	G	C	G	G	T	G	G	T	T	A	C	T	A	C
HUA 564	CX340	indica	-	1	A	G	A	G	A	G	G	G	T	C	C	T	T	T	T	T	A	G	A	T	G	T	G	T	C	C	C	T	C	T	T	G	C	G	G	T	G	G	T	T	A	C	T	A	C
SAMBALA MALO	IRIS 313-7770	indica	-	1	A	G	A	G	A	G	G	G	T	C	C	T	T	T	T	T	A	G	A	T	G	T	G	T	C	C	C	T	C	T	T	G	C	G	G	T	G	G	T	T	A	C	T	A	C
E ZI 100	IRIS 313-11798	indica	China	1	A	G	A	G	A	G	G	G	T	C	C	T	T	T	T	T	A	G	A	T	G	T	G	T	C	C	C	T	C	T	T	G	C	G	G	T	G	G	T	T	A	C	T	A	C
WAS 170-B-B-1-1	IRIS 313-7807	indica	-	1	A	G	A	G	A	G	G	G	T	C	C	T	T	T	T	T	A	G	A	T	G	T	G	T	C	C	C	T	C	T	T	G	C	G	G	T	G	G	T	T	A	C	T	A	C
BW 293-2	B033	indica	-	1	A	G	A	G	A	G	G	G	T	C	C	T	T	T	T	T	A	G	A	T	G	T	G	T	C	C	C	T	C	T	T	G	C	G	G	T	G	G	T	T	A	C	T	A	C
CX420	CX420	indica	-	1	A	G	A	G	A	G	G	G	T	C	C	T	T	T	T	T	A	G	A	T	G	T	G	T	C	C	C	T	C	T	T	G	C	G	G	T	G	G	T	T	A	C	T	A	C
PSBRC 88	IRIS 313-10238	indica	Philippines	1	A	G	A	G	A	G	G	G	T	C	C	T	T	T	T	T	A	G	A	T	G	T	G	T	C	C	C	T	C	T	T	G	C	G	G	T	G	G	T	T	A	C	T	A	C
TOS 9795	IRIS 313-12024	indica	-	1	A	G	A	G	A	G	G	G	T	C	C	T	T	T	T	T	A	G	A	T	G	T	G	T	C	C	C	T	C	T	T	G	C	G	G	T	G	G	T	T	A	C	T	A	C
ADNY 11	CX381	indica	-	1	A	G	A	G	A	G	G	G	T	C	C	T	T	T	T	T	A	G	A	T	G	T	G	T	C	C	C	T	C	T	T	G	C	G	G	T	G	G	T	T	A	C	T	A	C
BR 52-87-1	IRIS 313-11200	indica	India	1	A	G	A	G	A	G	G	G	T	C	C	T	T	T	T	T	A	G	A	T	G	T	G	T	C	C	C	T	C	T	T	G	C	G	G	T	G	G	T	T	A	C	T	A	C
TIKAL 3	IRIS 313-9940	indica	Guatemala	1	A	G	A	G	A	G	G	G	T	C	C	T	T	T	T	T	A	G	A	T	G	T	G	T	C	C	C	T	C	T	T	G	C	G	G	T	G	G	T	T	A	C	T	A	C
IR 2307-247-2-2-3	IRIS 313-7689	indica	Philippines	1	A	G	A	G	A	G	G	G	T	C	C	T	T	T	T	T	A	G	A	T	G	T	G	T	C	C	C	T	C	T	T	G	C	G	G	T	G	G	T	T	A	C	T	A	C
PSBRC 18	IRIS 313-12319	indica	Philippines	1	A	G	A	G	A	G	G	G	T	C	C	T	T	T	T	T	A	G	A	T	G	T	G	T	C	C	C	T	C	T	T	G	C	G	G	T	G	G	T	T	A	C	T	A	C
Y134	CX15	indica	-	1	A	G	A	G	A	G	G	G	T	C	C	T	T	T	T	T	A	G	A	T	G	T	G	T	C	C	C	T	C	T	T	G	C	G	G	T	G	G	T	T	A	C	T	A	C
CX410	CX410	indica	-	1	A	G	A	G	A	G	G	G	T	C	C	T	T	T	T	T	A	G	A	T	G	T	G	T	C	C	C	T	C	T	T	G	C	G	G	T	G	G	T	T	A	C	T	A	C
PSBRC82	CX358	indica	-	1	A	G	A	G	A	G	G	G	T	C	C	T	T	T	T	T	A	G	A	T	G	T	G	T	C	C	C	T	C	T	T	G	C	G	G	T	G	G	T	T	A	C	T	A	C
WAS 203-B-B-2-4-1	IRIS 313-7819	indica	-	1	A	G	A	G	A	G	G	G	T	C	C	T	T	T	T	T	A	G	A	T	G	T	G	T	C	C	C	T	C	T	T	G	C	G	G	T	G	G	T	T	A	C	T	A	C
CAOZHAO-2	CX125	indica	-	1	A	G	A	G	A	G	G	G	T	C	C	T	T	T	T	T	A	G	A	T	G	T	G	T	C	C	C	T	C	T	T	G	C	G	G	T	G	G	T	T	A	C	T	A	C
SIGARDIS	IRIS 313-9867	indica	Sri Lanka	1	A	G	A	G	A	G	G	G	T	C	C	T	T	T	T	T	A	G	A	T	G	T	G	T	C	C	C	T	C	T	T	G	C	G	G	T	G	G	T	T	A	C	T	A	C
HNANKAR	CX31	indica	-	1	A	G	A	G	A	G	G	G	T	C	C	T	T	T	T	T	A	G	A	T	G	T	G	T	C	C	C	T	C	T	T	G	C	G	G	T	G	G	T	T	A	C	T	A	C
CX426	CX426	indica	-	1	A	G	A	G	A	G	G	G	T	C	C	T	T	T	T	T	A	G	A	T	G	T	G	T	C	C	C	T	C	T	T	G	C	G	G	T	G	G	T	T	A	C	T	A	C
BW 295-5	IRIS 313-10002	indica	Sri Lanka	1	A	G	A	G	A	G	G	G	T	C	C	T	T	T	T	T	A	G	A	T	G	T	G	T	C	C	C	T	C	T	T	G	C	G	G	T	G	G	T	T	A	C	T	A	C
TAICHUNG SEN YU 214	IRIS 313-11237	indica	Taiwan	1	A	G	A	G	A	G	G	G	T	C	C	T	T	T	T	T	A	G	A	T	G	T	G	T	C	C	C	T	C	T	T	G	C	G	G	T	G	G	T	T	A	C	T	A	C
HUANGSIZHAN	CX393	indica	-	1	A	G	A	G	A	G	G	G	T	C	C	T	T	T	T	T	A	G	A	T	G	T	G	T	C	C	C	T	C	T	T	G	C	G	G	T	G	G	T	T	A	C	T	A	C
IR2061-522-6-9	CX206	indica	-	1	A	G	A	G	A	G	G	G	T	C	C	T	T	T	T	T	A	G	A	T	G	T	G	T	C	C	C	T	C	T	T	G	C	G	G	T	G	G	T	T	A	C	T	A	C
WAS 173-B-B-6-2-2	IRIS 313-7808	indica	-	1	A	G	A	G	A	G	G	G	T	C	C	T	T	T	T	T	A	G	A	T	G	T	G	T	C	C	C	T	C	T	T	G	C	G	G	T	G	G	T	T	A	C	T	A	C
IR6	CX73	indica	-	1	A	G	A	G	A	G	G	G	T	C	C	T	T	T	T	T	A	G	A	T	G	T	G	T	C	C	C	T	C	T	T	G	C	G	G	T	G	G	T	T	A	C	T	A	C
CX424	CX424	indica	-	1	A	G	A	G	A	G	G	G	T	C	C	T	T	T	T	T	A	G	A	T	G	T	G	T	C	C	C	T	C	T	T	G	C	G	G	T	G	G	T	T	A	C	T	A	C
42686	CX364	indica	-	1	A	G	A	G	A	G	G	G	T	C	C	T	T	T	T	T	A	G	A	T	G	T	G	T	C	C	C	T	C	T	T	G	C	G	G	T	G	G	T	T	A	C	T	A	C
IR 4683-54-2	IRIS 313-11886	indica	Philippines	1	A	G	A	G	A	G	G	G	T	C	C	T	T	T	T	T	A	G	A	T	G	T	G	T	C	C	C	T	C	T	T	G	C	G	G	T	G	G	T	T	A	C	T	A	C
IR 5657-33-2	IRIS 313-11978	indica	Philippines	1	A	G	A	G	A	G	G	G	T	C	C	T	T	T	T	T	A	G	A	T	G	T	G	T	C	C	C	T	C	T	T	G	C	G	G	T	G	G	T	T	A	C	T	A	C
CX561	CX561	indica	-	1	A	G	A	G	A	G	G	G	T	C	C	T	T	T	T	T	A	G	A	T	G	T	G	T	C	C	C	T	C	T	T	G	C	G	G	T	G	G	T	T	A	C	T	A	C
IR 28	IRIS 313-7691	indica	Philippines	1	A	G	A	G	A	G	G	G	T	C	C	T	T	T	T	T	A	G	A	T	G	T	G	T	C	C	C	T	C	T	T	G	C	G	G	T	G	G	T	T	A	C	T	A	C
J 6 IR 520 (WC 693)	IRIS 313-11538	indica	Philippines	1	A	G	A	G	A	G	G	G	T	C	C	T	T	T	T	T	A	G	A	T	G	T	G	T	C	C	C	T	C	T	T	G	C	G	G	T	G	G	T	T	A	C	T	A	C
WP 36	IRIS 313-8732	indica	Thailand	1	A	G	A	G	A	G	G	G	T	C	C	T	T	T	T	T	A	G	A	T	G	T	G	T	C	C	C	T	C	T	T	G	C	G	G	T	G	G	T	T	A	C	T	A	C
ARC 11663	IRIS 313-8621	indica	India	1	A	G	A	G	A	G	G	G	T	C	C	T	T	T	T	T	A	G	A	T	G	T	G	T	C	C	C	T	C	T	T	G	C	G	G	T	G	G	T	T	A	C	T	A	C
IRGA 318-11-9-2A	IRIS 313-10398	indica	Colombia	1	A	G	A	G	A	G	G	G	T	C	C	T	T	T	T	T	A	G	A	T	G	T	G	T	C	C	C	T	C	T	T	G	C	G	G	T	G	G	T	T	A	C	T	A	C
SAHEL 108	IRIS 313-7766	indica	-	1	A	G	A	G	A	G	G	G	T	C	C	T	T	T	T	T	A	G	A	T	G	T	G	T	C	C	C	T	C	T	T	G	C	G	G	T	G	G	T	T	A	C	T	A	C
ZH5	CX305	indica	-	1	A	G	A	G	A	G	G	G	T	C	C	T	T	T	T	T	A	G	A	T	G	T	G	T	C	C	C	T	C	T	T	G	C	G	G	T	G	G	T	T	A	C	T	A	C
NERICA-L-27	CX377	indica	-	1	A	G	A	G	A	G	G	G	T	C	C	T	T	T	T	T	A	G	A	T	G	T	G	T	C	C	C	T	C	T	T	G	C	G	G	T	G	G	T	T	A	C	T	A	C
JINYOU 1	B200	indica	-	1	A	G	A	G	A	G	G	G	T	C	C	T	T	T	T	T	A	G	A	T	G	T	G	T	C	C	C	T	C	T	T	G	C	G	G	T	G	G	T	T	A	C	T	A	C
MR185	CX30	indica	-	1	A	G	A	G	A	G	G	G	T	C	C	T	T	T	T	T	A	G	A	T	G	T	G	T	C	C	C	T	C	T	T	G	C	G	G	T	G	G	T	T	A	C	T	A	C
ARAURE 1	IRIS 313-10289	indica	Venezuela	1	A	G	A	G	A	G	G	G	T	C	C	T	T	T	T	T	A	G	A	T	G	T	G	T	C	C	C	T	C	T	T	G	C	G	G	T	G	G	T	T	A	C	T	A	C
OM1706	CX80	indica	-	1	A	G	A	G	A	G	G	G	T	C	C	T	T	T	T	T	A	G	A	T	G	T	G	T	C	C	C	T	C	T	T	G	C	G	G	T	G	G	T	T	A	C	T	A	C
WAS 21-B-B-20-4-3-3	IRIS 313-7824	indica	-	1	A	G	A	G	A	G	G	G	T	C	C	T	T	T	T	T	A	G	A	T	G	T	G	T	C	C	C	T	C	T	T	G	C	G	G	T	G	G	T	T	A	C	T	A	C
CX411	CX411	indica	-	1	A	G	A	G	A	G	G	G	T	C	C	T	T	T	T	T	A	G	A	T	G	T	G	T	C	C	C	T	C	T	T	G	C	G	G	T	G	G	T	T	A	C	T	A	C
CX419	CX419	indica	-	1	A	G	A	G	A	G	G	G	T	C	C	T	T	T	T	T	A	G	A	T	G	T	G	T	C	C	C	T	C	T	T	G	C	G	G	T	G	G	T	T	A	C	T	A	C
DHAN4	CX45	indica	-	1	A	G	A	G	A	G	G	G	T	C	C	T	T	T	T	T	A	G	A	T	G	T	G	T	C	C	C	T	C	T	T	G	C	G	G	T	G	G	T	T	A	C	T	A	C
ERJIUNAN 1	B058	indica	-	1	A	G	A	G	A	G	G	G	T	C	C	T	T	T	T	T	A	G	A	T	G	T	G	T	C	C	C	T	C	T	T	G	C	G	G	T	G	G	T	T	A	C	T	A	C
IR 5494 (BPH 1)	IRIS 313-8616	indica	Philippines	1	A	G	A	G	A	G	G	G	T	C	C	T	T	T	T	T	A	G	A	T	G	T	G	T	C	C	C	T	C	T	T	G	C	G	G	T	G	G	T	T	A	C	T	A	C
KHAO GRADOOK CHAHNG	IRIS 313-9032	indica	Thailand	1	A	G	A	G	A	G	G	G	T	C	C	T	T	T	T	T	A	G	A	T	G	T	G	T	C	C	C	T	C	T	T	G	C	G	G	T	G	G	T	T	A	C	T	A	C
PSBRC 50	IRIS 313-10234	indica	Philippines	1	A	G	A	G	A	G	G	G	T	C	C	T	T	T	T	T	A	G	A	T	G	T	G	T	C	C	C	T	C	T	T	G	C	G	G	T	G	G	T	T	A	C	T	A	C
RP 9-4	IRIS 313-9566	indica	India	1	A	G	A	G	A	G	G	G	T	C	C	T	T	T	T	T	A	G	A	T	G	T	G	T	C	C	C	T	C	T	T	G	C	G	G	T	G	G	T	T	A	C	T	A	C
SPR 7284-57-5	IRIS 313-11233	indica	Thailand	1	A	G	A	G	A	G	G	G	T	C	C	T	T	T	T	T	A	G	A	T	G	T	G	T	C	C	C	T	C	T	T	G	C	G	G	T	G	G	T	T	A	C	T	A	C
WAS 198-B-3-1-3	IRIS 313-7815	indica	-	1	A	G	A	G	A	G	G	G	T	C	C	T	T	T	T	T	A	G	A	T	G	T	G	T	C	C	C	T	C	T	T	G	C	G	G	T	G	G	T	T	A	C	T	A	C
WP 65	IRIS 313-9227	indica	Thailand	1	A	G	A	G	A	G	G	G	T	C	C	T	T	T	T	T	A	G	A	T	G	T	G	T	C	C	C	T	C	T	T	G	C	G	G	T	G	G	T	T	A	C	T	A	C
UPR 191-66	CX92	indica	-	1	A	G	A	G	A	G	G	G	T	C	C	T	T	T	T	T	A	G	A	T	G	T	G	T	C	C	C	T	C	T	T	G	C	G	G	T	G	G	T	T	A	C	T	A	C
WAGWAG PUTI	IRIS 313-11346	indica	Philippines	1	A	G	A	G	A	G	G	G	T	C	C	T	T	T	T	T	A	G	A	T	G	T	G	T	C	C	C	T	C	T	T	G	C	G	G	T	G	G	T	T	A	C	T	A	C
ICTA CRISPO 38	IRIS 313-10274	indica	Guatemala	1	A	G	A	G	A	G	G	G	T	C	C	T	T	T	T	T	A	G	A	T	G	T	G	T	C	C	C	T	C	T	T	G	C	G	G	T	G	G	T	T	A	C	T	A	C
PERUBAK LUEY	IRIS 313-12135	indica	Malaysia	1	A	G	A	G	A	G	G	G	T	C	C	T	T	T	T	T	A	G	A	T	G	T	G	T	C	C	C	T	C	T	T	G	C	G	G	T	G	G	T	T	A	C	T	A	C
CR 579-1-3	IRIS 313-11357	indica	India	1	A	G	A	G	A	G	G	G	T	C	C	T	T	T	T	T	A	G	A	T	G	T	G	T	C	C	C	T	C	T	T	G	C	G	G	T	G	G	T	T	A	C	T	A	C
ROHINI	B032	indica	-	1	A	G	A	G	A	G	G	G	T	C	C	T	T	T	T	T	A	G	A	T	G	T	G	T	C	C	C	T	C	T	T	G	C	G	G	T	G	G	T	T	A	C	T	A	C
IR 1813-694-2	IRIS 313-11122	indica	Philippines	1	A	G	A	G	A	G	G	G	T	C	C	T	T	T	T	T	A	G	A	T	G	T	G	T	C	C	C	T	C	T	T	G	C	G	G	T	G	G	T	T	A	C	T	A	C
E 2024	IRIS 313-9482	indica	China	1	A	G	A	G	A	G	G	G	T	C	C	T	T	T	T	T	A	G	A	T	G	T	G	T	C	C	C	T	C	T	T	G	C	G	G	T	G	G	T	T	A	C	T	A	C
X22	CX83	indica	-	1	A	G	A	G	A	G	G	G	T	C	C	T	T	T	T	T	A	G	A	T	G	T	G	T	C	C	C	T	C	T	T	G	C	G	G	T	G	G	T	T	A	C	T	A	C
IR 77298-14-1-2-10	IRIS 313-15901	indica	-	1	A	G	A	G	A	G	G	G	T	C	C	T	T	T	T	T	A	G	A	T	G	T	G	T	C	C	C	T	C	T	T	G	C	G	G	T	G	G	T	T	A	C	T	A	C
CX421	CX421	indica	-	1	A	G	A	G	A	G	G	G	T	C	C	T	T	T	T	T	A	G	A	T	G	T	G	T	C	C	C	T	C	T	T	G	C	G	G	T	G	G	T	T	A	C	T	A	C
IR 72967-12-2-3	IRIS 313-7911	indica	-	1	A	G	A	G	A	G	G	G	T	C	C	T	T	T	T	T	A	G	A	T	G	T	G	T	C	C	C	T	C	T	T	G	C	G	G	T	G	G	T	T	A	C	T	A	C
IR 9560-2-6-3	IRIS 313-11250	indica	Philippines	1	A	G	A	G	A	G	G	G	T	C	C	T	T	T	T	T	A	G	A	T	G	T	G	T	C	C	C	T	C	T	T	G	C	G	G	T	G	G	T	T	A	C	T	A	C
C 662083	IRIS 313-10001	indica	Taiwan	1	A	G	A	G	A	G	G	G	T	C	C	T	T	T	T	T	A	G	A	T	G	T	G	T	C	C	C	T	C	T	T	G	C	G	G	T	G	G	T	T	A	C	T	A	C
BG90-2	CX21	indica	-	1	A	G	A	G	A	G	G	G	T	C	C	T	T	T	T	T	A	G	A	T	G	T	G	T	C	C	C	T	C	T	T	G	C	G	G	T	G	G	T	T	A	C	T	A	C
SABRAN	IRIS 313-11162	indica	Indonesia	1	A	G	A	G	A	G	G	G	T	C	C	T	T	T	T	T	A	G	A	T	G	T	G	T	C	C	C	T	C	T	T	G	C	G	G	T	G	G	T	T	A	C	T	A	C
CHAMA (DWARF)	IRIS 313-10046	indica	Zambia	1	A	G	A	G	A	G	G	G	T	C	C	T	T	T	T	T	A	G	A	T	G	T	G	T	C	C	C	T	C	T	T	G	C	G	G	T	G	G	T	T	A	C	T	A	C
AI ZI DAO	CX50	indica	-	1	A	G	A	G	A	G	G	G	T	C	C	T	T	T	T	T	A	G	A	T	G	T	G	T	C	C	C	T	C	T	T	G	C	G	G	T	G	G	T	T	A	C	T	A	C
CS94	CX79	indica	-	1	A	G	A	G	A	G	G	G	T	C	C	T	T	T	T	T	A	G	A	T	G	T	G	T	C	C	C	T	C	T	T	G	C	G	G	T	G	G	T	T	A	C	T	A	C
AMISTAD 82	IRIS 313-10247	indica	Cuba	1	A	G	A	G	A	G	G	G	T	C	C	T	T	T	T	T	A	G	A	T	G	T	G	T	C	C	C	T	C	T	T	G	C	G	G	T	G	G	T	T	A	C	T	A	C
HUHAN 15	CX378	indica	-	1	A	G	A	G	A	G	G	G	T	C	C	T	T	T	T	T	A	G	A	T	G	T	G	T	C	C	C	T	C	T	T	G	C	G	G	T	G	G	T	T	A	C	T	A	C
GAYABYEO	CX28	indica	-	1	A	G	A	G	A	G	G	G	T	C	C	T	T	T	T	T	A	G	A	T	G	T	G	T	C	C	C	T	C	T	T	G	C	G	G	T	G	G	T	T	A	C	T	A	C
CNA 4081	IRIS 313-8161	indica	-	1	A	G	A	G	A	G	G	G	T	C	C	T	T	T	T	T	A	G	A	T	G	T	G	T	C	C	C	T	C	T	T	G	C	G	G	T	G	G	T	T	A	C	T	A	C
IR 2003-P7-7-4-2	IRIS 313-8392	indica	Philippines	1	A	G	A	G	A	G	G	G	T	C	C	T	T	T	T	T	A	G	A	T	G	T	G	T	C	C	C	T	C	T	T	G	C	G	G	T	G	G	T	T	A	C	T	missing	C
NIONOKA	CX379	indica	-	1	A	G	A	G	A	G	G	G	T	C	C	T	T	T	T	T	A	G	A	T	G	T	G	T	C	C	C	T	C	T	T	G	C	G	G	T	G	G	T	T	A	C	T	A	C
IR 75870-5-8-5-B-1	IRIS 313-10385	indica	Philippines	1	A	G	A	G	A	G	G	G	T	C	C	T	T	T	T	T	A	G	A	T	G	T	G	T	C	C	C	T	C	T	T	G	C	G	G	T	G	G	T	T	A	C	T	A	C
ECIA 24-107-1	IRIS 313-10293	indica	Cuba	1	A	G	A	G	A	G	G	G	T	C	C	T	T	T	T	T	A	G	A	T	G	T	G	T	C	C	C	T	C	T	T	G	C	G	G	T	G	G	T	T	A	C	T	A	C
IR 4432-28-5	IRIS 313-11517	indica	Philippines	1	A	G	A	G	A	G	G	G	T	C	C	T	T	T	T	T	A	G	A	T	G	T	G	T	C	C	C	T	C	T	T	G	C	G	G	T	G	G	T	T	A	C	T	A	C
MILYANG 30	IRIS 313-9925	indica	Korea, Republic of	1	A	G	A	G	A	G	G	G	T	C	C	T	T	T	T	T	A	G	A	T	G	T	G	T	C	C	C	T	C	T	T	G	C	G	G	T	G	G	T	T	A	C	T	A	C
TAISEN GLUTINOUS YU 1157	IRIS 313-11990	indica	Taiwan	1	A	G	A	G	A	G	G	G	T	C	C	T	T	T	T	T	A	G	A	T	G	T	G	T	C	C	C	T	C	T	T	G	C	G	G	T	G	G	T	T	A	C	T	A	C
XIANGAIZAO 10HAO	B232	indica	-	1	A	G	A	G	A	G	G	G	T	C	C	T	T	T	T	T	A	G	A	T	G	T	G	T	C	C	C	T	C	T	T	G	C	G	G	T	G	G	T	T	A	C	T	A	C
FEDEARROZ 50	IRIS 313-15896	indica	-	1	A	G	A	G	A	G	G	G	T	C	C	T	T	T	T	T	A	G	A	T	G	T	G	T	C	C	C	T	C	T	T	G	C	G	G	T	G	G	T	T	A	C	T	A	C
IR58025B	CX44	indica	-	1	A	G	A	G	A	G	G	G	T	C	C	T	T	T	T	T	A	G	A	T	G	T	G	T	C	C	C	T	C	T	T	G	C	G	G	T	G	G	T	T	A	C	T	A	C
PORONG	IRIS 313-11960	indica	Indonesia	1	A	G	A	G	A	G	G	G	T	C	C	T	T	T	T	T	A	G	A	T	G	T	G	T	C	C	C	T	C	T	T	G	C	G	G	T	G	G	T	T	A	C	T	A	C
CX409	CX409	indica	-	1	A	G	A	G	A	G	G	G	T	C	C	T	T	T	T	T	A	G	A	T	G	T	G	T	C	C	C	T	C	T	T	G	C	G	G	T	G	G	T	T	A	C	T	A	C
SHWE THWE YIN HYV	CX33	indica	-	1	A	G	A	G	A	G	G	G	T	C	C	T	T	T	T	T	A	G	A	T	G	T	G	T	C	C	C	T	C	T	T	G	C	G	G	T	G	G	T	T	A	C	T	A	C
DUMAI	B029	indica	-	1	A	G	A	G	A	G	Het	G	T	C	C	T	T	T	T	T	A	G	A	T	G	T	G	T	C	C	C	T	C	T	T	G	C	G	G	T	G	G	T	T	A	C	T	A	C
IRGA 370-38-1-1F-C4-2	IRIS 313-10400	indica	Colombia	1	A	G	A	G	A	G	G	G	T	C	C	T	T	T	T	T	A	G	A	T	G	T	G	T	C	C	C	T	C	T	T	G	C	G	G	T	G	G	T	T	A	C	T	A	C
CX413	CX413	indica	-	1	A	G	A	G	A	G	G	G	T	C	C	T	T	T	T	T	A	G	A	T	G	T	G	T	C	C	C	T	C	T	T	G	C	G	G	T	G	G	T	T	A	C	T	A	C
CX422	CX422	indica	-	1	A	G	A	G	A	G	G	G	T	C	C	T	T	T	T	T	A	G	A	T	G	T	G	T	C	C	C	T	C	T	T	G	C	G	G	T	G	G	T	T	A	C	T	A	C
MILYANG 77	IRIS 313-10040	indica	Korea, Republic of	1	A	G	A	G	A	G	missing	G	T	C	C	T	T	T	T	T	A	G	A	T	G	T	G	T	C	C	C	T	C	T	T	G	C	G	G	T	G	G	T	T	A	C	T	A	C
BG304	CX76	indica	-	1	A	G	A	G	A	G	G	G	T	C	C	T	T	T	T	T	A	G	A	T	G	T	G	T	C	C	C	T	C	T	T	G	C	G	G	T	G	G	T	T	A	C	T	A	C
IR64A	CX403	indica	-	1	A	G	A	G	A	G	G	Het	T	C	C	T	T	T	T	T	A	G	A	T	G	T	G	T	C	C	C	T	C	T	T	G	C	G	G	T	G	G	T	T	A	C	T	A	C
BASMATI	CX60	indica	-	1	A	G	A	G	A	G	G	Het	T	C	C	T	T	T	T	T	A	G	A	T	G	T	G	T	C	C	C	T	C	T	T	G	C	G	G	T	G	G	T	T	A	C	T	A	C
FENGAIZHAN	CX9	indica	-	1	A	G	A	G	A	missing	G	G	T	C	C	T	T	T	T	T	A	G	A	T	G	T	G	T	C	C	C	T	C	T	T	G	C	G	G	T	G	G	T	T	A	C	T	A	C
WAS 206-B-B-2-2-1	IRIS 313-7820	indica	-	1	A	G	A	G	Het	G	G	G	T	C	C	T	T	T	T	T	A	G	A	T	G	T	G	T	C	C	C	T	C	T	T	G	C	G	G	T	G	G	T	T	A	C	T	A	C
NGATSIN	B031	indica	-	1	A	G	A	G	A	G	G	G	T	C	C	T	T	T	T	T	A	G	A	T	G	T	G	T	C	C	C	T	C	T	T	G	C	G	G	T	G	G	T	T	A	C	T	A	C
TANDAKAY FINGO	IRIS 313-11787	indica	Gambia	1	A	G	A	G	A	G	G	G	T	C	C	T	T	T	T	T	A	G	A	T	G	T	G	T	C	C	C	T	C	T	T	G	C	G	G	T	G	G	T	T	A	C	T	A	C
DUDHSAR	IRIS 313-10984	indica	Bangladesh	1	A	G	A	G	A	G	G	G	T	C	C	T	T	T	T	T	A	G	A	T	G	T	G	T	C	C	C	T	C	T	T	G	C	G	G	T	G	G	T	T	A	C	T	A	C
LABRA	IRIS 313-9547	indica	India	1	A	G	A	G	A	G	G	G	T	C	C	T	T	T	T	T	A	G	A	T	G	T	G	T	C	C	C	T	C	T	T	G	C	G	G	T	G	G	T	T	A	C	T	A	C
MARAGBE	IRIS 313-8391	indica	Burkina Faso	1	A	G	A	G	A	G	G	G	T	C	C	T	T	T	T	T	A	G	A	T	G	T	G	T	C	C	C	T	C	T	T	G	C	G	G	T	G	G	T	T	A	C	T	A	C
PADI ARA	IRIS 313-11497	indica	Indonesia	1	A	G	A	G	A	G	G	G	T	C	C	T	T	T	T	T	A	G	A	T	G	T	G	T	C	C	C	T	C	T	T	G	C	G	G	T	G	G	T	T	A	C	T	A	C
SELHI	IRIS 313-11460	indica	India	1	A	G	A	G	A	G	G	G	T	C	C	T	T	T	T	T	A	G	A	T	G	T	G	T	C	C	C	T	C	T	T	G	C	G	G	T	G	G	T	T	A	C	T	A	C
GAMTI 1-34	IRIS 313-10536	indica	Tanzania	1	A	G	A	G	A	G	G	G	T	C	C	T	T	T	T	T	A	G	A	T	G	T	G	T	C	C	C	T	C	T	T	G	C	G	G	T	G	G	T	T	A	C	T	A	C
NS 199	IRIS 313-11761	indica	Cote d'Ivoire	1	A	G	A	G	A	G	G	G	T	C	C	T	T	T	T	T	A	G	A	T	G	T	G	T	C	C	C	T	C	T	T	G	C	G	G	T	G	G	T	T	A	C	T	A	C
MOONOR	IRIS 313-11566	indica	Nepal	1	A	G	A	G	A	G	G	G	T	C	C	T	T	T	T	T	A	G	A	T	G	T	G	T	C	C	C	T	C	T	T	G	C	G	G	T	G	G	T	T	A	C	T	A	C
DHOLA AMAN (LOWLAND AMAN)	IRIS 313-9156	indica	Bangladesh	1	A	G	A	G	A	G	G	G	T	C	C	T	T	T	T	T	A	G	A	T	G	T	G	T	C	C	C	T	C	T	T	G	C	G	G	T	G	G	T	T	A	C	T	A	C
DODDABYRANELLA	CX98	indica	-	1	A	G	A	G	A	G	G	G	T	C	C	T	T	T	T	T	A	G	A	T	G	T	G	T	C	C	C	T	C	T	T	G	C	G	G	T	G	G	T	T	A	C	T	A	C
DODDI	CX99	indica	-	1	A	G	A	G	A	G	G	G	T	C	C	T	T	T	T	T	A	G	A	T	G	T	G	T	C	C	C	T	C	T	T	G	C	G	G	T	G	G	T	T	A	C	T	A	C
EX WUKARI (WILD)	IRIS 313-11657	indica	Nigeria	1	A	G	A	G	A	G	G	G	T	C	C	T	T	T	T	T	A	G	A	T	G	T	G	T	C	C	C	T	C	T	T	G	C	G	G	T	G	G	T	T	A	C	T	A	C
KITRANA 1007	IRIS 313-10026	indica	Madagascar	1	A	G	A	G	A	G	G	G	T	C	C	T	T	T	T	T	A	G	A	T	G	T	G	T	C	C	C	T	C	T	T	G	C	G	G	T	G	G	T	T	A	C	T	A	C
KUSUM KATIKI	IRIS 313-11565	indica	Nepal	1	A	G	A	G	A	G	G	G	T	C	C	T	T	T	T	T	A	G	A	T	G	T	G	T	C	C	C	T	C	T	T	G	C	G	G	T	G	G	T	T	A	C	T	A	C
KUTTA	IRIS 313-8924	indica	India	1	A	G	A	G	A	G	G	G	T	C	C	T	T	T	T	T	A	G	A	T	G	T	G	T	C	C	C	T	C	T	T	G	C	G	G	T	G	G	T	T	A	C	T	A	C
LOCAL	IRIS 313-11478	indica	India	1	A	G	A	G	A	G	G	G	T	C	C	T	T	T	T	T	A	G	A	T	G	T	G	T	C	C	C	T	C	T	T	G	C	G	G	T	G	G	T	T	A	C	T	A	C
MALAGASY	IRIS 313-11782	indica	Zambia	1	A	G	A	G	A	G	G	G	T	C	C	T	T	T	T	T	A	G	A	T	G	T	G	T	C	C	C	T	C	T	T	G	C	G	G	T	G	G	T	T	A	C	T	A	C
MALIKULI	IRIS 313-11945	indica	Bangladesh	1	A	G	A	G	A	G	G	G	T	C	C	T	T	T	T	T	A	G	A	T	G	T	G	T	C	C	C	T	C	T	T	G	C	G	G	T	G	G	T	T	A	C	T	A	C
NAPDAI	IRIS 313-11446	indica	India	1	A	G	A	G	A	G	G	G	T	C	C	T	T	T	T	T	A	G	A	T	G	T	G	T	C	C	C	T	C	T	T	G	C	G	G	T	G	G	T	T	A	C	T	A	C
NCS 830	IRIS 313-11648	indica	India	1	A	G	A	G	A	G	G	G	T	C	C	T	T	T	T	T	A	G	A	T	G	T	G	T	C	C	C	T	C	T	T	G	C	G	G	T	G	G	T	T	A	C	T	A	C
PERIYA VELLAI	IRIS 313-10717	indica	Sri Lanka	1	A	G	A	G	A	G	G	G	T	C	C	T	T	T	T	T	A	G	A	T	G	T	G	T	C	C	C	T	C	T	T	G	C	G	G	T	G	G	T	T	A	C	T	A	C
VAIKATHARYAN	IRIS 313-11461	indica	India	1	A	G	A	G	A	G	G	G	T	C	C	T	T	T	T	T	A	G	A	T	G	T	G	T	C	C	C	T	C	T	T	G	C	G	G	T	G	G	T	T	A	C	T	A	C
VARY LAHY	IRIS 313-11791	indica	Madagascar	1	A	G	A	G	A	G	G	G	T	C	C	T	T	T	T	T	A	G	A	T	G	T	G	T	C	C	C	T	C	T	T	G	C	G	G	T	G	G	T	T	A	C	T	A	C
MAKALIOKA	IRIS 313-10678	indica	Madagascar	1	A	G	A	G	A	G	G	G	T	C	C	T	T	T	T	T	A	G	A	T	G	T	G	T	C	C	C	T	C	T	T	G	C	G	G	T	G	G	T	T	A	C	T	A	C
MATI CHAL	IRIS 313-10977	indica	Bangladesh	1	A	G	A	G	A	G	G	G	T	C	C	T	T	T	T	T	A	G	A	T	G	T	G	T	C	C	C	T	C	T	T	G	C	G	G	T	G	G	T	T	A	C	T	A	C
DOGON IRI	IRIS 313-12015	indica	Nigeria	1	A	G	A	G	A	G	G	G	T	C	C	T	T	T	T	T	A	G	A	T	G	T	G	T	C	C	C	T	C	T	T	G	C	G	G	T	G	G	T	T	A	C	T	A	C
NCS 477	IRIS 313-11641	indica	India	1	A	G	A	G	A	G	G	G	T	C	C	T	T	T	T	T	A	G	A	T	G	T	G	T	C	C	C	T	C	T	T	G	C	G	G	T	G	G	T	T	A	C	T	A	C
19	IRIS 313-11821	indica	India	1	A	G	A	G	A	G	G	G	T	C	C	T	T	T	T	T	A	G	A	T	G	T	G	T	C	C	C	T	C	T	T	G	C	G	G	T	G	G	T	T	A	C	T	A	C
DADKHANI	IRIS 313-11358	indica	India	1	A	G	A	G	A	G	G	G	T	C	C	T	T	T	T	T	A	G	A	T	G	T	G	T	C	C	C	T	C	T	T	G	C	G	G	T	G	G	T	T	A	C	T	A	C
PERUNEL 0-69-18	IRIS 313-10835	indica	India	1	A	G	A	G	A	G	G	G	T	C	C	T	T	T	T	T	A	G	A	T	G	T	G	T	C	C	C	T	C	T	T	G	C	G	G	T	G	G	T	T	A	C	T	A	C
HD 10	IRIS 313-9795	indica	Australia	1	A	G	A	G	A	G	G	G	T	C	C	T	T	T	T	T	A	G	A	T	G	T	G	T	C	C	C	T	C	T	T	G	C	G	G	T	G	G	T	T	A	C	T	A	C
BADAL 1163	IRIS 313-9148	indica	Bangladesh	1	A	G	A	G	A	G	G	G	T	C	C	T	T	T	T	T	A	G	A	T	G	T	G	T	C	C	C	T	C	T	T	G	C	G	G	T	G	G	T	T	A	C	T	A	C
ARC 11322	IRIS 313-10863	indica	India	1	A	G	A	G	A	G	G	G	T	C	C	T	T	T	T	T	A	G	A	T	G	T	G	T	C	C	C	T	C	T	T	G	C	G	G	T	G	G	T	T	A	C	T	A	C
BHOJON KOLPO	IRIS 313-9067	indica	Bangladesh	1	A	G	A	G	A	G	G	G	T	C	C	T	T	T	T	T	A	G	A	T	G	T	G	T	C	C	C	T	C	T	T	G	C	G	G	T	G	G	T	T	A	C	T	A	C
IB 11	IRIS 313-11914	indica	Burundi	1	A	G	A	G	A	G	G	G	T	C	C	T	T	T	T	T	A	G	A	T	G	T	G	T	C	C	C	T	C	T	T	G	C	G	G	T	G	G	T	T	A	C	T	A	C
KOLONGI BAO	IRIS 313-10929	indica	India	1	A	G	A	G	A	G	G	G	T	C	C	T	T	T	T	T	A	G	A	T	G	T	G	T	C	C	C	T	C	T	T	G	C	G	G	T	G	G	T	T	A	C	T	A	C
MADINIKA 1329	IRIS 313-7725	indica	-	1	A	G	A	G	A	G	G	G	T	C	C	T	T	T	T	T	A	G	A	T	G	T	G	T	C	C	C	T	C	T	T	G	C	G	G	T	G	G	T	T	A	C	T	A	C
MOSHI	IRIS 313-11811	indica	Kenya	1	A	G	A	G	A	G	G	G	T	C	C	T	T	T	T	T	A	G	A	T	G	T	G	T	C	C	C	T	C	T	T	G	C	G	G	T	G	G	T	T	A	C	T	A	C
TSIPALA MENA 626	IRIS 313-7795	indica	-	1	A	G	A	G	A	G	G	G	T	C	C	T	T	T	T	T	A	G	A	T	G	T	G	T	C	C	C	T	C	T	T	G	C	G	G	T	G	G	T	T	A	C	T	A	C
LATA MONA	IRIS 313-8349	indica	Bangladesh	1	A	G	A	G	A	G	G	G	T	C	C	T	T	T	T	T	A	G	A	T	G	T	G	T	C	C	C	T	C	T	T	G	C	G	G	T	G	G	T	T	A	C	T	A	C
PAIRJAT	IRIS 313-11207	indica	Bangladesh	1	A	G	A	G	A	G	G	G	T	C	C	T	T	T	T	T	A	G	A	T	G	T	G	T	C	C	C	T	C	T	T	G	C	G	G	missing	missing	G	T	T	A	C	T	A	C
DAMODAR	IRIS 313-10756	indica	India	1	A	G	A	G	A	G	G	G	T	C	C	T	T	T	T	T	A	G	A	T	G	T	G	T	C	C	C	T	C	T	T	G	C	G	G	T	G	G	T	T	A	C	T	A	C
HOLDIGANTHI	IRIS 313-11607	indica	India	1	A	G	A	G	A	G	G	G	T	C	C	T	T	T	T	T	A	G	A	T	G	T	G	T	C	C	C	T	C	T	T	G	C	G	G	T	G	G	T	T	A	C	T	A	C
NCS 901 A	IRIS 313-11650	indica	India	1	A	G	A	G	A	G	G	G	T	C	C	T	T	T	T	T	A	G	A	T	G	T	G	T	C	C	C	T	C	T	T	G	C	G	G	T	G	G	T	T	A	C	T	A	C
SINDANO 3	IRIS 313-11932	indica	Kenya	1	A	G	A	G	A	G	G	G	T	C	C	T	T	T	T	T	A	G	A	T	G	T	G	T	C	C	C	T	C	T	T	G	C	G	G	T	G	G	T	T	A	C	T	A	C
NS 1515	IRIS 313-11762	indica	Madagascar	1	A	G	A	G	A	G	G	G	T	C	C	T	T	T	T	T	A	G	A	T	G	T	G	T	C	C	C	T	C	T	T	G	C	G	G	T	G	G	T	T	A	C	T	A	C
T 315	IRIS 313-8727	indica	India	1	A	G	A	G	A	G	G	G	T	C	C	T	T	T	T	T	A	G	A	T	G	T	G	T	C	C	C	T	C	T	T	G	C	G	G	T	G	G	T	T	A	C	T	A	C
SOSSOKA OULE	IRIS 313-10573	indica	Mali	1	A	G	A	G	A	G	G	G	T	C	C	T	T	T	T	T	A	G	A	T	G	T	G	T	C	C	C	T	C	T	T	G	C	G	G	T	G	G	T	T	A	C	T	A	C
BANCHI	IRIS 313-11351	indica	India	1	A	G	A	G	A	G	G	G	T	C	C	T	T	T	T	T	A	G	A	T	G	T	G	T	C	C	C	T	C	T	T	G	C	G	G	T	G	G	T	T	A	C	T	A	C
BARIK KUDI	IRIS 313-9384	indica	India	1	A	G	A	G	A	G	G	G	T	C	C	T	T	T	T	T	A	G	A	T	G	T	G	T	C	C	C	T	C	T	T	G	C	G	G	T	G	G	T	T	A	C	T	A	C
BIR BAHADUR	IRIS 313-11491	indica	India	1	A	G	A	G	A	G	G	G	T	C	C	T	T	T	T	T	A	G	A	T	G	T	G	T	C	C	C	T	C	T	T	G	C	G	G	T	G	G	T	T	A	C	T	A	C
BK 26	IRIS 313-9348	indica	India	1	A	G	A	G	A	G	G	G	T	C	C	T	T	T	T	T	A	G	A	T	G	T	G	T	C	C	C	T	C	T	T	G	C	G	G	T	G	G	T	T	A	C	T	A	C
HALDI JAON	IRIS 313-10986	indica	Bangladesh	1	A	G	A	G	A	G	G	G	T	C	C	T	T	T	T	T	A	G	A	T	G	T	G	T	C	C	C	T	C	T	T	G	C	G	G	T	G	G	T	T	A	C	T	A	C
KALO CHAKOL	IRIS 313-9218	indica	Bangladesh	1	A	G	A	G	A	G	G	G	T	C	C	T	T	T	T	T	A	G	A	T	G	T	G	T	C	C	C	T	C	T	T	G	C	G	G	T	G	G	T	T	A	C	T	A	C
SAMBA	IRIS 313-10661	indica	Sri Lanka	1	A	G	A	G	A	G	G	G	T	C	C	T	T	T	T	T	A	G	A	T	G	T	G	T	C	C	C	T	C	T	T	G	C	G	G	T	G	G	T	T	A	C	T	A	C
BENGALY MORIMO	IRIS 313-9551	indica	Madagascar	1	A	G	A	G	A	G	G	G	T	C	C	T	T	T	T	T	A	G	A	T	G	T	G	T	C	C	C	T	C	T	T	G	C	G	G	T	G	G	T	T	A	C	T	A	C
MODDAI KARUPPAN	IRIS 313-9862	indica	Sri Lanka	1	A	G	A	G	A	G	G	G	T	C	C	T	T	T	T	T	A	G	A	T	G	T	G	T	C	C	C	T	C	T	T	G	C	G	G	T	G	G	T	T	A	C	T	A	C
NOLOS	IRIS 313-8733	indica	Bangladesh	1	A	G	A	G	A	G	G	G	T	C	C	T	T	T	T	T	A	G	A	T	G	T	G	T	C	C	C	T	C	T	T	G	C	G	G	T	G	G	T	T	A	C	T	A	C
BATCHA BHOG (SCENTED)	IRIS 313-11407	indica	India	1	A	G	A	G	A	G	G	G	T	C	C	T	T	T	T	T	A	G	A	T	G	T	G	T	C	C	C	T	C	T	T	G	C	G	G	T	G	G	T	T	A	C	T	A	C
RIZ TYPE SORGHO	IRIS 313-10035	indica	Madagascar	1	A	G	A	G	A	G	G	G	T	C	C	T	T	T	T	T	A	G	A	T	G	T	G	T	C	C	C	T	C	T	T	G	C	G	G	T	G	G	T	T	A	C	T	A	C
KOTODESHI	IRIS 313-11600	indica	India	1	A	G	A	G	A	G	G	G	T	C	C	T	T	T	T	T	A	G	A	T	G	T	G	T	C	C	C	T	C	T	T	G	C	G	G	T	G	G	T	T	A	C	T	A	C
O. SATIVA	IRIS 313-10628	indica	India	1	A	G	A	G	A	G	G	G	T	C	C	T	T	T	T	T	A	G	A	T	G	T	G	T	C	C	C	T	C	T	T	G	C	G	G	T	G	G	T	T	A	C	T	A	C
KONAMANI	IRIS 313-11416	indica	India	1	A	G	A	G	A	G	G	G	T	C	C	T	T	T	T	T	A	G	A	T	G	T	G	T	C	C	C	T	C	T	T	G	C	G	G	T	G	G	T	T	A	C	T	A	C
ARC 15589	IRIS 313-11282	indica	India	1	A	G	A	G	A	G	G	G	T	C	C	T	T	T	T	T	A	G	A	T	G	T	G	T	C	C	C	T	C	T	T	G	C	G	G	T	G	G	T	T	A	C	T	A	C
498-2A BR 8	IRIS 313-8450	indica	India	1	A	G	A	G	A	G	G	G	T	C	C	T	T	T	T	T	A	G	A	T	G	T	G	T	C	C	C	T	C	T	T	G	C	G	G	T	G	G	T	T	A	C	T	A	C
ZINYA KOLAMBA	IRIS 313-11453	indica	India	1	A	G	A	G	A	G	G	G	T	C	C	T	T	T	T	T	A	G	A	T	G	T	G	T	C	C	C	T	C	T	T	G	C	G	G	T	G	G	T	T	A	C	T	A	C
BARAMANJ	IRIS 313-11448	indica	India	1	A	G	A	G	A	G	G	G	T	C	C	T	T	T	T	T	A	G	A	T	G	T	G	T	C	C	C	T	C	T	T	G	C	G	G	T	G	G	T	T	A	C	T	A	C
POONGAR	IRIS 313-11041	indica	India	1	A	G	A	G	A	G	G	G	T	C	C	T	T	T	T	T	A	G	A	T	G	T	G	T	C	C	C	T	C	T	T	G	C	G	G	T	G	G	T	T	A	C	T	A	C
GUTTI AKKULLU	IRIS 313-10989	indica	India	1	A	G	A	G	A	G	G	G	T	C	C	T	T	T	T	T	A	G	A	T	G	T	G	T	C	C	C	T	C	T	T	G	C	G	G	T	G	G	T	T	A	C	T	A	C
LAKHA KUAR	IRIS 313-11919	indica	India	1	A	G	A	G	A	G	G	G	T	C	C	T	T	T	T	T	A	G	A	T	G	T	G	T	C	C	C	T	C	T	T	G	C	G	G	T	G	G	T	T	A	C	T	A	C
BHATA PYAGI	IRIS 313-11597	indica	India	1	A	G	A	G	A	G	G	G	T	C	C	T	T	T	T	T	A	G	A	T	G	T	G	T	C	C	C	T	C	T	T	G	C	G	G	T	G	G	T	T	A	C	T	A	C
VUOTTA SAIL	IRIS 313-11964	indica	Bangladesh	1	A	G	A	G	A	G	G	G	T	C	C	T	T	T	T	T	A	G	A	T	G	T	G	T	C	C	C	T	C	T	T	G	C	G	G	T	G	G	T	T	A	C	T	A	C
CAC 75	IRIS 313-11354	indica	India	1	A	G	A	G	A	G	G	G	T	C	C	T	T	T	T	T	A	G	A	T	G	T	G	T	C	C	C	T	C	T	T	G	C	G	G	T	G	G	T	T	A	C	T	A	C
NIRGUNI	IRIS 313-8757	indica	India	1	A	G	A	G	A	G	G	G	T	C	C	T	T	T	T	T	A	G	A	T	G	T	G	T	C	C	C	T	C	T	T	G	C	G	G	T	G	G	T	T	A	C	T	A	C
WANGA BARUGULU	IRIS 313-9611	indica	India	1	A	G	A	G	A	G	G	G	T	C	C	T	T	T	T	T	A	G	A	T	G	T	G	T	C	C	C	T	C	T	T	G	C	G	G	T	G	G	T	T	A	C	T	A	C
HALSUDU HEENATI	IRIS 313-10721	indica	Sri Lanka	1	A	G	A	G	A	G	G	G	T	C	C	T	T	T	T	T	A	G	A	T	G	T	G	T	C	C	C	T	C	T	T	G	C	G	G	T	G	G	T	T	A	C	T	A	C
J34	B052	indica	-	1	A	G	A	G	A	G	G	G	T	C	C	T	T	T	T	T	A	G	A	T	G	T	G	T	C	C	C	T	C	T	T	G	C	G	G	T	G	G	T	T	A	C	T	A	C
MULLIKURUVA	IRIS 313-9557	indica	India	1	A	G	A	G	A	G	G	G	T	C	C	T	T	T	T	T	A	G	A	T	G	T	G	T	C	C	C	T	C	T	T	G	C	G	G	T	G	G	T	T	A	C	T	A	C
ARC 14358	IRIS 313-11267	indica	India	1	A	G	A	G	A	G	G	G	T	C	C	T	T	T	T	T	A	G	A	T	G	T	G	T	C	C	C	T	C	T	T	G	C	G	G	T	G	G	T	T	A	C	T	A	C
MURUNGA	IRIS 313-10716	indica	Sri Lanka	1	A	G	A	G	A	G	G	G	T	C	C	T	T	T	T	T	A	G	A	T	G	T	G	T	C	C	C	T	C	T	T	G	C	G	G	T	G	G	T	T	A	C	T	A	C
VELLA PERUVAZHA 0-68-12	IRIS 313-10836	indica	India	1	A	G	A	G	A	G	G	G	T	C	C	T	T	T	T	T	A	G	A	T	G	T	G	T	C	C	C	T	C	T	T	G	C	G	G	T	G	G	T	T	A	C	T	A	C
RAUSRR 4	IRIS 313-12013	indica	India	1	A	G	A	G	A	G	G	G	T	C	C	T	T	T	T	T	A	G	A	T	G	T	G	T	C	C	C	T	C	T	T	G	C	G	G	T	G	G	T	T	A	C	T	A	C
MENALAVA	IRIS 313-12278	indica	Madagascar	1	A	G	A	G	A	G	G	G	T	C	C	T	T	T	T	T	A	G	A	T	G	T	G	T	C	C	C	T	C	T	T	G	C	G	G	T	G	G	T	T	A	C	T	A	C
KALU ILANKALAYAN	IRIS 313-8968	indica	Sri Lanka	1	A	G	A	G	A	G	G	G	T	C	C	T	T	T	T	T	A	G	A	T	G	T	G	T	C	C	C	T	C	T	T	G	C	G	G	T	G	G	T	T	A	C	T	A	C
INANUPAN	IRIS 313-11335	indica	Philippines	1	A	G	A	G	A	G	G	G	T	C	C	T	T	T	T	T	A	G	A	T	G	T	G	T	C	C	C	T	C	T	T	G	C	G	G	T	G	G	T	T	A	C	T	A	C
CHITRAKALI	IRIS 313-11408	indica	India	1	A	G	A	G	A	G	G	G	T	C	C	T	T	T	T	T	A	G	A	T	G	T	G	T	C	C	C	T	C	T	T	G	C	G	G	T	G	G	T	T	A	C	T	A	C
K 1074	IRIS 313-11505	indica	India	1	A	G	A	G	A	G	G	G	T	C	C	T	T	T	T	T	A	G	A	T	G	T	G	T	C	C	C	T	C	T	T	G	C	G	G	T	G	G	T	T	A	C	T	A	C
VADAI	IRIS 313-11209	indica	Bangladesh	1	A	G	A	G	A	G	G	G	T	C	C	T	T	T	T	T	A	G	A	T	G	T	G	T	C	C	C	T	C	T	T	G	C	G	G	T	G	G	T	T	A	C	T	A	C
SHYAMJIRA	IRIS 313-11969	indica	India	1	A	G	A	G	A	G	G	G	T	C	C	T	T	T	T	T	A	G	A	T	G	T	G	T	C	C	C	T	C	T	T	G	C	G	G	T	G	G	T	T	A	C	T	A	C
SKK	IRIS 313-11500	indica	Indonesia	1	A	G	A	G	A	G	G	G	T	C	C	T	T	T	T	T	A	G	A	T	G	T	G	T	C	C	C	T	C	T	T	G	C	G	G	T	G	G	T	T	A	C	T	A	C
ADT 22	IRIS 313-10519	indica	India	1	A	G	A	G	A	G	G	G	T	C	C	T	T	T	T	T	A	G	A	T	G	T	G	T	C	C	C	T	C	T	T	G	C	G	G	T	G	G	T	T	A	C	T	A	C
KALA MUNA	IRIS 313-11115	indica	Bangladesh	1	A	G	A	G	A	G	G	G	T	C	C	T	T	T	T	T	A	G	A	T	G	T	G	T	C	C	C	T	C	T	T	G	C	G	G	T	G	G	T	T	A	C	T	A	C
ADT 12	IRIS 313-10527	indica	India	1	A	G	A	G	A	G	G	G	T	C	C	T	T	T	T	T	A	G	A	T	G	T	G	T	C	C	C	T	C	T	T	G	C	G	G	T	G	G	T	T	A	C	T	A	C
BELLO	IRIS 313-10542	indica	India	1	A	G	A	G	A	G	G	G	T	C	C	T	T	T	T	T	A	G	A	T	G	T	G	T	C	C	C	T	C	T	T	G	C	G	G	T	G	G	T	T	A	C	T	A	C
OVIBENAMPOTAKA + OVIBE + MAKALIOKA	IRIS 313-12118	indica	Madagascar	1	A	G	A	G	A	G	G	G	T	C	C	T	T	T	T	T	A	G	A	T	G	T	G	T	C	C	C	T	C	T	T	G	C	G	G	T	G	G	T	T	A	C	T	A	C
SURMATIYA	IRIS 313-8303	indica	India	1	A	G	A	G	A	G	G	G	T	C	C	T	T	T	T	T	A	G	A	T	G	T	G	T	C	C	C	T	C	T	T	G	C	G	G	T	G	G	T	T	missing	C	T	A	C
KOTTEYARAN	IRIS 313-8660	indica	Sri Lanka	1	A	G	A	G	A	G	G	G	T	C	C	T	T	T	T	T	A	G	A	T	G	T	G	T	C	C	C	T	C	T	T	G	C	G	G	T	G	G	T	T	A	C	T	A	C
LARHA MUGAD	IRIS 313-8568	indica	India	1	A	G	A	G	A	G	G	G	T	C	C	T	T	T	T	T	A	G	A	T	G	T	G	T	C	C	C	T	C	T	T	G	C	G	G	T	G	G	T	T	A	C	T	A	C
NIBARI	IRIS 313-8731	indica	India	1	A	G	A	G	A	G	G	G	T	C	C	T	T	T	T	T	A	G	A	T	G	T	G	T	C	C	C	T	C	T	T	G	C	G	G	T	G	G	T	T	A	C	T	A	C
KALA DIGHA	IRIS 313-10973	indica	Bangladesh	1	A	G	A	G	A	G	G	G	T	C	C	T	T	T	T	T	A	G	A	T	G	T	G	T	C	C	C	T	C	T	T	G	C	G	G	T	G	G	T	T	A	C	T	A	C
DILBAKSH	IRIS 313-11918	indica	India	1	A	G	A	G	A	G	G	G	T	C	C	T	T	T	T	T	A	G	A	T	G	T	G	T	C	C	C	T	C	T	T	G	C	G	G	T	G	G	T	T	A	C	T	A	C
KALABAIL	IRIS 313-9391	indica	Bangladesh	1	A	G	A	G	A	G	G	G	T	C	C	T	T	T	T	T	A	G	A	T	G	T	G	T	C	C	C	T	C	T	T	G	C	G	G	T	G	G	T	T	A	C	T	A	C
KHAO LEUANG RAI	IRIS 313-9121	indica	Thailand	1	A	G	A	G	A	G	G	G	T	C	C	T	T	T	T	T	A	G	A	T	G	T	G	T	C	C	C	T	C	T	T	G	C	G	G	T	G	G	T	T	A	C	T	A	C
CHITRAJ 14-134	IRIS 313-11220	indica	Bangladesh	1	A	G	A	G	A	G	G	G	T	C	C	T	T	T	T	T	A	G	A	T	G	T	G	T	C	C	C	T	C	T	T	G	C	G	G	T	G	G	T	T	A	C	T	A	C
MAKARANDASAIL	IRIS 313-11367	indica	India	1	A	G	A	G	A	G	G	G	T	C	C	T	T	T	T	T	A	G	A	T	G	T	G	T	C	C	C	T	C	T	T	G	C	G	G	T	G	G	T	T	A	C	T	A	C
POKKALI	IRIS 313-8244	indica	Sri Lanka	1	A	G	A	G	A	G	G	G	T	C	C	T	T	T	T	T	A	G	A	T	G	T	G	T	C	C	C	T	C	T	T	G	C	G	G	T	G	G	T	T	A	C	T	A	C
STRAW 23-471	IRIS 313-11231	indica	Bangladesh	1	A	G	A	G	A	G	G	G	T	C	C	T	T	T	T	T	A	G	A	T	G	T	G	T	C	C	C	T	C	T	T	G	C	G	G	T	G	G	T	T	A	C	T	A	C
KADAMSAIL	IRIS 313-11211	indica	Bangladesh	1	A	G	A	G	A	G	G	G	T	C	C	T	T	T	T	T	A	G	A	T	G	T	G	T	C	C	C	T	C	T	T	G	C	G	G	T	G	G	T	T	A	C	T	A	C
KARI GURMATIA	IRIS 313-11827	indica	India	1	A	G	A	G	A	G	G	G	T	C	C	T	T	T	T	T	A	G	A	T	G	T	G	T	C	C	C	T	C	T	T	G	C	G	G	T	G	G	T	T	A	C	T	A	C
TYPE 50	IRIS 313-8754	indica	India	1	A	G	A	G	A	G	G	G	T	C	C	T	T	T	T	T	A	G	A	T	G	T	G	T	C	C	C	T	C	T	T	G	C	G	G	T	G	G	T	T	A	C	T	A	C
GURULEY	IRIS 313-11120	indica	Bhutan	1	A	G	A	G	A	G	G	G	T	C	C	T	T	T	T	T	A	G	A	T	G	T	G	T	C	C	C	T	C	T	T	G	C	G	G	T	G	G	T	T	A	C	T	A	C
KHEJURTHUPI	IRIS 313-11363	indica	India	1	A	G	A	G	A	G	G	G	T	C	C	T	T	T	T	T	A	G	A	T	G	T	G	T	C	C	C	T	C	T	T	G	C	G	G	T	G	G	T	T	A	C	T	A	C
ARC 18064	IRIS 313-11285	indica	India	1	A	G	A	G	A	G	G	G	T	C	C	T	T	T	T	T	A	G	A	T	G	T	G	T	C	C	C	T	C	T	T	G	C	G	G	T	G	G	T	T	A	C	T	A	C
CUTTACK 29	IRIS 313-11409	indica	India	1	A	G	A	G	A	G	G	G	T	C	C	T	T	T	T	T	A	G	A	T	G	T	G	T	C	C	C	T	C	T	T	G	C	G	G	T	G	G	T	T	A	C	T	A	C
PERUNEL	IRIS 313-8647	indica	India	1	A	G	A	G	A	G	G	G	T	C	C	T	T	T	T	T	A	G	A	T	G	T	G	T	C	C	C	T	C	T	T	G	C	G	G	T	G	G	T	T	A	C	T	A	C
LUDI GOCHYA	IRIS 313-10982	indica	Bangladesh	1	A	G	A	G	A	G	G	G	T	C	C	T	T	T	T	T	A	G	A	T	G	T	G	T	C	C	C	T	C	T	T	G	C	G	G	T	G	G	T	T	A	C	T	A	C
AMON 4	IRIS 313-11404	indica	Bangladesh	1	A	G	A	G	A	G	G	G	T	C	C	T	T	T	T	T	A	G	A	T	G	T	G	T	C	C	C	T	C	T	T	G	C	G	G	T	G	G	T	T	A	C	T	A	C
BLACK 28-564	IRIS 313-11219	indica	Bangladesh	1	A	G	A	G	A	G	G	G	T	C	C	T	T	T	T	T	A	G	A	T	G	T	G	T	C	C	C	T	C	T	T	G	C	G	G	T	G	G	T	T	A	C	T	A	C
DUDA MONOR	IRIS 313-10972	indica	Bangladesh	1	A	G	A	G	A	G	G	G	T	C	C	T	T	T	T	T	A	G	A	T	G	T	G	T	C	C	C	T	C	T	T	G	C	G	G	T	G	G	T	T	A	C	T	A	C
XITTO	IRIS 313-8622	indica	India	1	A	G	A	G	A	G	missing	G	T	C	C	T	T	T	T	T	A	G	A	T	G	T	G	T	C	C	C	T	C	T	T	G	C	G	G	T	G	G	T	T	A	C	T	A	C
RAJHUSAI (ACR 12)	IRIS 313-8614	indica	India	1	A	G	A	G	A	G	G	G	T	C	C	T	T	T	T	T	A	G	A	T	G	T	G	T	C	C	C	T	C	T	T	G	C	G	G	T	G	G	T	T	A	C	T	A	C
KERIBAREFOR	IRIS 313-11983	indica	Burkina Faso	1	A	G	A	G	A	G	G	G	T	C	C	T	T	T	T	T	A	G	A	T	G	T	G	T	C	C	C	T	C	T	T	G	C	G	G	T	G	G	T	T	A	C	T	A	C
PISINI	IRIS 313-11420	indica	India	1	A	G	A	G	A	G	G	G	T	C	C	T	T	T	T	T	A	G	A	T	G	T	G	T	C	C	C	T	C	T	T	G	C	G	G	T	G	G	T	T	A	C	T	A	C
ZHONGNONG 4	B087	indica	-	1	A	G	A	G	A	G	G	G	T	C	C	T	T	T	T	T	A	G	A	T	G	T	G	T	C	C	C	T	C	T	T	G	C	G	G	T	G	G	T	T	A	C	T	A	C
BOKDEL	IRIS 313-11606	indica	India	1	A	G	A	G	A	G	G	missing	T	C	C	T	T	T	T	T	A	G	A	T	G	T	G	T	C	C	C	T	C	T	T	G	C	G	G	T	G	G	T	T	A	C	T	A	C
CHIPDA	CX130	indica	-	1	A	G	A	G	A	Het	G	Het	T	C	C	T	T	T	T	T	A	G	A	T	G	T	G	T	C	C	C	T	C	T	T	G	C	G	G	T	G	G	T	T	A	C	T	A	C
DUDH KADAR	IRIS 313-8796	indica	India	1	A	G	A	G	missing	G	G	G	T	C	C	T	T	T	T	T	A	G	A	T	G	T	G	T	C	C	C	T	C	T	T	G	C	G	G	T	G	G	T	T	A	C	T	A	C
PAHK NOK GAEW	IRIS 313-9415	indica	Thailand	1	A	G	A	G	A	G	G	G	T	C	C	T	T	T	T	T	A	G	A	T	G	T	G	T	C	C	C	T	C	T	T	G	C	G	G	T	G	G	T	T	A	C	T	A	C
JENDA ABANG	IRIS 313-10951	indica	Indonesia	1	A	G	A	G	A	G	G	G	T	C	C	T	T	T	T	T	A	G	A	T	G	T	G	T	C	C	C	T	C	T	T	G	C	G	G	T	G	G	T	T	A	C	T	A	C
KARANTABA 1	IRIS 313-9461	indica	Senegal	1	A	G	A	G	A	G	G	G	T	C	C	T	T	T	T	T	A	G	A	T	G	T	G	T	C	C	C	T	C	T	T	G	C	G	G	T	G	G	T	T	A	C	T	A	C
INDO NO 13075	IRIS 313-11395	indica	Indonesia	1	A	G	A	G	A	G	G	G	T	C	C	T	T	T	T	T	A	G	A	T	G	T	G	T	C	C	C	T	C	T	T	G	C	G	G	T	G	G	T	T	A	C	T	A	C
KHMAO KDET	IRIS 313-12037	indica	Cambodia	1	A	G	A	G	A	G	G	G	T	C	C	T	T	T	T	T	A	G	A	T	G	T	G	T	C	C	C	T	C	T	T	G	C	G	G	T	G	G	T	T	A	C	T	A	C
NAH MOI	IRIS 313-11390	indica	Thailand	1	A	G	A	G	A	G	G	G	T	C	C	T	T	T	T	T	A	G	A	T	G	T	G	T	C	C	C	T	C	T	T	G	C	G	G	T	G	G	T	T	A	C	T	A	C
SIPOT	IRIS 313-10517	indica	Philippines	1	A	G	A	G	A	G	G	G	T	C	C	T	T	T	T	T	A	G	A	T	G	T	G	T	C	C	C	T	C	T	T	G	C	G	G	T	G	G	T	T	A	C	T	A	C
TAMBAS JANGKOK	IRIS 313-11989	indica	Brunei Darussalam	1	A	G	A	G	A	G	G	G	T	C	C	T	T	T	T	T	A	G	A	T	G	T	G	T	C	C	C	T	C	T	T	G	C	G	G	T	G	G	T	T	A	C	T	A	C
ZO	IRIS 313-11528	indica	Cote d'Ivoire	1	A	G	A	G	A	G	G	G	T	C	C	T	T	T	T	T	A	G	A	T	G	T	G	T	C	C	C	T	C	T	T	G	C	G	G	T	G	G	T	T	A	C	T	A	C
PAWNG AEW 1	IRIS 313-11508	indica	Thailand	1	A	G	A	G	A	G	G	G	T	C	C	T	T	T	T	T	A	G	A	T	G	T	G	T	C	C	C	T	C	T	T	G	C	G	G	T	G	G	T	T	A	C	T	A	C
KERITING TINGGI	IRIS 313-9329	indica	Indonesia	1	A	G	A	G	A	G	G	G	T	C	C	T	T	T	T	T	A	G	A	T	G	T	G	T	C	C	C	T	C	T	T	G	C	G	missing	T	G	G	T	T	A	C	T	A	C
MARAMAY	IRIS 313-12066	indica	Philippines	1	A	G	A	G	A	G	G	G	T	C	C	T	T	T	T	T	A	G	A	T	G	T	G	T	C	C	C	T	C	T	T	G	C	G	G	T	G	G	T	T	A	C	T	A	C
KAMPTI	IRIS 313-11939	indica	Burkina Faso	1	A	G	A	G	A	G	G	G	T	C	C	T	T	T	T	T	A	G	A	T	G	T	G	T	C	C	C	T	C	T	T	G	C	G	G	T	G	G	T	T	A	C	T	A	C
KOUPENEDOU KOUBOURY	IRIS 313-10727	indica	Senegal	1	A	G	A	G	A	G	G	G	T	C	C	T	T	T	T	T	A	G	A	T	G	T	G	T	C	C	C	T	C	T	T	G	C	G	G	T	G	G	T	T	A	C	T	A	C
PARN A 191	IRIS 313-10506	indica	Thailand	1	A	G	A	G	A	G	G	G	T	C	C	T	T	T	T	T	A	G	A	T	G	T	G	T	C	C	C	T	C	T	T	G	C	G	G	T	G	G	T	T	A	C	T	A	C
GABAHSI RASAKI C 90	IRIS 313-9197	indica	India	1	A	G	A	G	A	G	G	G	T	C	C	T	T	T	T	T	A	G	A	T	G	T	G	T	C	C	C	T	C	T	T	G	C	G	G	T	G	G	T	T	A	C	T	A	C
KETAN SERANG	IRIS 313-9590	indica	Indonesia	1	A	G	A	G	A	G	G	G	T	C	C	T	T	T	T	T	A	G	A	T	G	T	G	T	C	C	C	T	C	T	T	G	C	G	G	T	G	G	T	T	A	C	T	A	C
UNGGUL	IRIS 313-9694	indica	Malaysia	1	A	G	A	G	A	G	G	G	T	C	C	T	T	T	T	T	A	G	A	T	G	T	G	T	C	C	C	T	C	T	T	G	C	G	G	T	G	G	T	T	A	C	T	A	C
MAIRUL	IRIS 313-11000	indica	Indonesia	1	A	G	A	G	A	G	G	G	T	C	C	T	T	T	T	T	A	G	A	T	G	T	G	T	C	C	C	T	C	T	T	G	C	G	G	T	G	G	T	T	A	C	T	A	C
KUATEK	IRIS 313-9210	indica	Malaysia	1	A	G	A	G	A	G	G	G	T	C	C	T	T	T	T	T	A	G	A	T	G	T	G	T	C	C	C	T	C	T	T	G	C	G	G	T	G	G	T	T	A	C	T	A	C
HAM 48	IRIS 313-9357	indica	Thailand	1	A	G	A	G	A	G	G	G	T	C	C	T	T	T	T	T	A	G	A	T	G	T	G	T	C	C	C	T	C	T	T	G	C	G	G	T	G	G	T	T	A	C	T	A	C
LONG KHI KRAI	IRIS 313-9006	indica	Thailand	1	A	G	A	G	A	G	G	G	T	C	C	T	T	T	T	T	A	G	A	T	G	T	G	T	C	C	C	T	C	T	T	G	C	G	G	T	G	G	T	T	A	C	T	A	C
SOSSOKA	IRIS 313-11716	indica	Guinea	1	A	G	A	G	A	G	G	G	T	C	C	T	T	T	T	T	A	G	A	T	G	T	G	T	C	C	C	T	C	T	T	G	C	G	G	T	G	G	T	T	A	C	T	A	C
DUD KUNING	IRIS 313-9533	indica	Indonesia	1	A	G	A	G	A	G	G	G	T	C	C	T	T	T	T	T	A	G	A	T	G	T	G	T	C	C	C	T	C	T	T	G	C	G	G	T	G	G	T	T	A	C	T	A	C
KYUN TAW SEIN	IRIS 313-11543	indica	Myanmar	1	A	G	A	G	A	G	G	G	T	C	C	T	T	T	T	T	A	G	A	T	G	T	G	T	C	C	C	T	C	T	T	G	C	G	G	T	G	G	T	T	A	C	T	A	C
KETAN KUNANG KUNENG	IRIS 313-8831	indica	Indonesia	1	A	G	A	G	A	G	G	G	T	C	C	T	T	T	T	T	A	G	A	T	G	T	G	T	C	C	C	T	C	T	T	G	C	G	G	T	G	G	T	T	A	C	T	A	C
AMBARIKORI	IRIS 313-10509	indica	Africa	1	A	G	A	G	A	G	G	G	T	C	C	T	T	T	T	T	A	G	A	T	G	T	G	T	C	C	C	T	C	T	T	G	C	G	G	T	G	G	T	T	A	C	T	A	C
MOROM	IRIS 313-10908	indica	Cambodia	1	A	G	A	G	A	G	G	G	T	C	C	T	T	T	T	T	A	G	A	T	G	T	G	T	C	C	C	T	C	T	T	G	C	G	G	T	G	G	T	T	A	C	T	A	C
JAO LEUANG	IRIS 313-8679	indica	Thailand	1	A	G	A	G	A	G	G	G	T	C	C	T	T	T	T	T	A	G	A	T	G	T	G	T	C	C	C	T	C	T	T	G	C	G	G	T	G	G	T	T	A	C	T	A	C
YEBAWYIN	IRIS 313-8697	indica	Myanmar	1	A	G	A	G	A	G	G	G	T	C	C	T	T	T	T	T	A	G	A	T	G	T	G	T	C	C	C	T	C	T	T	G	C	G	G	T	G	G	T	T	A	C	T	A	C
MACAPAGAL	IRIS 313-11467	indica	Philippines	1	A	G	A	G	A	G	G	G	T	C	C	T	T	T	T	T	A	G	A	T	G	T	G	T	C	C	C	T	C	T	T	G	C	G	G	T	G	G	T	T	A	C	T	A	C
NALUMOOLAI KARUPAN	IRIS 313-9809	indica	Sri Lanka	1	A	G	A	G	A	G	G	G	T	C	C	T	T	T	T	T	A	G	A	T	G	T	G	T	C	C	C	T	C	T	T	G	C	G	G	T	G	G	T	T	A	C	T	A	C
RANDA KUNING	IRIS 313-10807	indica	Indonesia	1	A	G	A	G	A	G	G	G	T	C	C	T	T	T	T	T	A	G	A	T	G	T	G	T	C	C	C	T	C	T	T	G	C	G	G	T	G	G	T	T	A	C	T	A	C
LEUANG TAWNG SOOK	IRIS 313-9286	indica	Thailand	1	A	G	A	G	A	G	G	G	T	C	C	T	T	T	T	T	A	G	A	T	G	T	G	T	C	C	C	T	C	T	T	G	C	G	G	T	G	G	T	T	A	C	T	A	C
BKN 7130-1017-2	IRIS 313-11192	indica	Thailand	1	A	G	A	G	A	G	G	G	T	C	C	T	T	T	T	T	A	G	A	T	G	T	G	T	C	C	C	T	C	T	T	G	C	G	G	T	G	G	T	T	A	C	T	A	C
ARITH	IRIS 313-12109	indica	Cambodia	1	A	G	A	G	A	G	G	G	T	C	C	T	T	T	T	T	A	G	A	T	G	T	G	T	C	C	C	T	C	T	T	G	C	G	G	T	G	G	T	T	A	C	T	A	C
DAW NOK KAEN	IRIS 313-11700	indica	Thailand	1	A	G	A	G	A	G	G	G	T	C	C	T	T	T	T	T	A	G	A	T	G	T	G	T	C	C	C	T	C	T	T	G	C	G	G	T	G	G	T	T	A	C	T	A	C
GAMBIAKA	IRIS 313-7620	indica	-	1	A	G	A	G	A	G	G	G	T	C	C	T	T	T	T	T	A	G	A	T	G	T	G	T	C	C	C	T	C	T	T	G	C	G	G	T	G	G	T	T	A	C	T	A	C
TONG MAH	IRIS 313-9288	indica	Thailand	1	A	G	A	G	A	G	G	G	T	C	C	T	T	T	T	T	A	G	A	T	G	T	G	T	C	C	C	T	C	T	T	G	C	G	G	T	G	G	T	T	A	C	T	A	C
SRAU THMOR	IRIS 313-11089	indica	Cambodia	1	A	G	A	G	A	G	G	G	T	C	C	T	T	T	T	T	A	G	A	T	G	T	G	T	C	C	C	T	C	T	T	G	C	G	G	T	G	G	T	T	A	C	T	A	C
PUAK	IRIS 313-10804	indica	Indonesia	1	A	G	A	G	A	G	G	G	T	C	C	T	T	T	T	T	A	G	A	T	G	T	G	T	C	C	C	T	C	T	T	G	C	G	G	T	G	G	T	T	A	C	T	A	C
GAHB AWY 2-1	IRIS 313-11193	indica	Thailand	1	A	G	A	G	A	G	G	G	T	C	C	T	T	T	T	T	A	G	A	T	G	T	G	T	C	C	C	T	C	T	T	G	C	G	G	T	G	G	T	T	A	C	T	A	C
RUS RUSSEI	IRIS 313-12251	indica	Cambodia	1	A	G	A	G	A	G	G	G	T	C	C	T	T	T	T	T	A	G	A	T	G	T	G	T	C	C	C	T	C	T	T	G	C	G	G	T	G	G	T	T	A	C	T	A	C
JANDA LAOR	IRIS 313-9251	indica	Indonesia	1	A	G	A	G	A	G	G	G	T	C	C	T	T	T	T	T	A	G	A	T	G	T	G	T	C	C	C	T	C	T	T	G	C	G	G	T	G	G	T	T	A	C	T	A	C
Na souan	IRIS 313-8638	indica	Lao People's Democratic Republic	1	A	G	A	G	A	G	G	G	T	C	C	T	T	T	T	T	A	G	A	T	G	T	G	T	C	C	C	T	C	T	T	G	C	G	G	T	G	G	T	T	A	C	T	A	C
KETAN URANG	IRIS 313-10786	indica	Indonesia	1	A	G	A	G	A	G	G	G	T	C	C	T	T	T	T	T	A	G	A	T	G	T	G	T	C	C	C	T	C	T	T	G	C	G	G	T	G	G	T	T	A	C	T	A	C
ASE BAKKA LOMPO	IRIS 313-10995	indica	Indonesia	1	A	G	A	G	A	G	G	G	T	C	C	T	T	T	T	T	A	G	A	T	G	T	G	T	C	C	C	T	C	T	T	G	C	G	G	T	G	G	T	T	A	C	T	A	C
BONG SEN	IRIS 313-10554	indica	Viet Nam	1	A	G	A	G	A	G	G	G	T	C	C	T	T	T	T	T	A	G	A	T	G	T	G	T	C	C	C	T	C	T	T	G	C	G	G	T	G	G	T	T	A	C	T	A	C
NANE	IRIS 313-10947	indica	Indonesia	1	A	G	A	G	A	G	G	G	T	C	C	T	T	T	T	T	A	G	A	T	G	T	G	T	C	C	C	T	C	T	T	G	C	G	G	T	G	G	T	T	A	C	T	A	C
KUJAM KURIT	IRIS 313-12046	indica	Indonesia	1	A	G	A	G	A	G	G	G	T	C	C	T	T	T	T	T	A	G	A	T	G	T	G	T	C	C	C	T	C	T	T	G	C	G	G	T	G	G	T	T	A	C	T	A	C
UTRI DELI	IRIS 313-10823	indica	Indonesia	1	A	G	A	G	A	G	G	G	T	C	C	T	T	T	T	T	A	G	A	T	G	T	G	T	C	C	C	T	C	T	T	G	C	G	G	T	G	G	T	T	A	C	T	A	C
EA NOUAN	IRIS 313-12259	indica	Lao People's Democratic Republic	1	A	G	A	G	A	G	G	G	T	C	C	T	T	T	T	T	A	G	A	T	G	T	G	T	C	C	C	T	C	T	T	G	C	G	G	T	G	G	T	T	A	C	T	A	C
KHAO MAK KHAM	IRIS 313-11074	indica	Lao People's Democratic Republic	1	A	G	A	G	A	G	G	G	T	C	C	T	T	T	T	T	A	G	A	T	G	T	G	T	C	C	C	T	C	T	T	G	C	G	G	T	G	G	T	T	A	C	T	A	C
ZEINGYI	IRIS 313-11150	indica	Myanmar	1	A	G	A	G	A	G	G	G	T	C	C	T	T	T	T	T	A	G	A	T	G	T	G	T	C	C	C	T	C	T	T	G	C	G	G	T	G	G	T	T	A	C	T	A	C
EA DAM HANG DOK	IRIS 313-11082	indica	Lao People's Democratic Republic	1	A	G	A	G	A	G	G	G	T	C	C	T	T	T	T	T	A	G	A	T	G	T	G	T	C	C	C	T	C	T	T	G	C	G	G	T	G	G	T	T	A	C	T	A	C
INNMAYEBAW	CX71	indica	-	1	A	G	A	G	A	G	G	G	T	C	C	T	T	T	T	T	A	G	A	T	G	T	G	T	C	C	C	T	C	T	T	G	C	G	G	T	G	G	T	T	A	C	T	A	C
NGASEIN THEEDAT (C 30)	IRIS 313-11138	indica	Myanmar	1	A	G	A	G	A	G	G	G	T	C	C	T	T	T	T	T	A	G	A	T	G	T	G	T	C	C	C	T	C	T	T	G	C	G	G	T	G	G	T	T	A	C	T	A	C
FELEGBASEH	IRIS 313-11551	indica	Sierra Leone	1	A	G	A	G	A	G	G	G	T	C	C	T	T	T	T	T	A	G	A	T	G	T	G	T	C	C	C	T	C	T	T	G	C	G	G	T	G	G	T	T	A	C	T	A	C
PULU RENNI	IRIS 313-11006	indica	Indonesia	1	A	G	A	G	A	G	G	G	T	C	C	T	T	T	T	T	A	G	missing	T	G	T	G	T	C	C	C	T	C	T	T	G	C	G	G	T	G	G	T	T	A	C	T	A	C
PAH WEAN	IRIS 313-8474	indica	Thailand	1	A	G	A	G	A	G	G	missing	T	C	C	T	T	T	T	T	A	G	A	T	G	T	G	T	C	C	C	T	C	T	T	G	C	G	G	T	G	G	T	T	A	C	T	A	C
LARONDJAWI	IRIS 313-10690	indica	Indonesia	1	A	G	A	G	A	G	G	Het	T	C	C	T	T	T	T	T	A	G	A	T	G	T	G	T	C	C	C	T	C	T	T	G	C	G	G	T	G	G	T	T	A	C	T	A	C
NEANG CHAN	IRIS 313-10909	indica	Cambodia	1	A	G	A	G	Het	G	G	G	T	C	C	T	T	T	T	T	A	G	A	T	G	T	G	T	C	C	C	T	C	T	T	G	C	G	G	T	G	G	T	T	A	C	T	A	C
EA POUAK	IRIS 313-12194	indica	Lao People's Democratic Republic	1	A	G	A	G	missing	G	G	G	T	C	C	T	T	T	T	T	A	G	A	T	G	T	G	T	C	C	C	T	C	T	T	G	C	G	G	T	G	G	T	T	A	C	T	A	C
PULUTHI KARAN (MIXED)	IRIS 313-8306	indica admix	India	1	A	G	A	G	A	G	G	G	T	C	C	T	T	T	T	T	A	G	A	T	G	T	G	T	C	C	C	T	C	T	T	G	C	G	G	T	G	G	T	T	A	C	T	A	C
LOUK PASOM	IRIS 313-12297	indica admix	Lao People's Democratic Republic	1	A	G	A	G	A	G	G	G	T	C	C	T	T	T	T	T	A	G	A	T	G	T	G	T	C	C	C	T	C	T	T	G	C	G	G	T	G	G	T	T	A	C	T	A	C
KUNJUKUNJU	IRIS 313-11937	indica admix	India	1	A	G	A	G	A	G	G	G	T	C	C	T	T	T	T	T	A	G	A	T	G	T	G	T	C	C	C	T	C	T	T	G	C	G	G	T	G	G	T	T	A	C	T	A	C
ARC 14860	IRIS 313-11273	indica admix	India	1	A	G	A	G	A	G	G	G	T	C	C	T	T	T	T	T	A	G	A	T	G	T	G	T	C	C	C	T	C	T	T	G	C	G	G	T	G	G	T	T	A	C	T	A	C
ATH HAGARI JARAHAN PADDY	IRIS 313-10924	indica admix	Nepal	1	A	G	A	G	A	G	G	G	T	C	C	T	T	T	T	T	A	G	A	T	G	T	G	T	C	C	C	T	C	T	T	G	C	G	G	T	G	G	T	T	A	C	T	A	C
E 4197	IRIS 313-11747	indica admix	China	1	A	G	A	G	A	G	G	G	T	C	C	T	T	T	T	T	A	G	A	T	G	T	G	T	C	C	C	T	C	T	T	G	C	G	G	T	G	G	T	T	A	C	T	A	C
PHOU SAO LEUM NYANG	IRIS 313-10651	indica admix	Lao People's Democratic Republic	1	A	G	A	G	A	G	G	G	T	C	C	T	T	T	T	T	A	G	A	T	G	T	G	T	C	C	C	T	C	T	T	G	C	G	G	T	G	G	T	T	A	C	T	A	C
RTS 16	IRIS 313-9429	indica admix	Viet Nam	1	A	G	A	G	A	G	G	G	T	C	C	T	T	T	T	T	A	G	A	T	G	T	G	T	C	C	C	T	C	T	T	G	C	G	G	T	G	G	T	T	A	C	T	A	C
PALEPYU	IRIS 313-9285	indica admix	Myanmar	1	A	G	A	G	A	G	G	G	T	C	C	T	T	T	T	T	A	G	A	missing	G	T	G	T	C	C	C	T	C	T	T	G	C	G	G	T	G	G	T	T	A	C	T	A	C
NYAULI	IRIS 313-12182	indica admix	Nepal	1	A	G	A	G	A	G	G	G	T	C	C	T	T	T	T	T	A	G	A	T	G	T	G	T	C	C	C	T	C	T	T	G	C	G	G	T	G	G	T	T	A	C	T	A	C
PING SHAN TA TSWEN KU	IRIS 313-9017	indica admix	China	1	A	G	A	G	A	G	G	G	T	C	C	T	T	T	T	T	A	G	A	T	G	T	G	T	C	C	C	T	C	T	T	G	C	G	G	T	G	G	T	T	A	C	T	A	C
CULALANSI	IRIS 313-11471	indica admix	Philippines	1	A	G	A	G	A	G	G	G	T	C	C	T	T	T	T	T	A	G	A	T	G	T	G	T	C	C	C	T	C	T	T	G	C	G	G	T	G	G	T	T	A	C	T	A	C
POTOQOIN	IRIS 313-11988	indica admix	Sierra Leone	1	A	G	A	G	A	G	G	G	T	C	C	T	T	T	T	T	A	G	A	T	G	T	G	T	C	C	C	T	C	T	T	G	C	G	G	T	G	G	T	T	A	C	T	A	C
AE NOUA	IRIS 313-12185	indica admix	Lao People's Democratic Republic	1	A	G	A	G	A	G	G	G	T	C	C	T	T	T	T	T	A	G	A	T	G	T	G	T	C	C	C	T	C	T	T	G	C	G	G	T	G	G	T	T	A	C	T	A	C
NPT-114	CX386	indica admix	-	1	A	G	A	G	A	G	G	G	T	C	C	T	T	T	T	T	A	G	A	T	G	T	G	T	C	C	C	T	C	T	T	G	C	G	G	T	G	G	T	T	A	C	T	A	C
BAO DAM	IRIS 313-12186	indica admix	Lao People's Democratic Republic	1	A	G	A	G	A	G	G	G	T	C	C	T	T	T	T	T	A	G	A	T	G	T	G	T	C	C	C	T	C	T	T	G	C	G	G	T	G	G	T	T	A	C	T	A	C
ARC 14347	IRIS 313-11266	indica admix	India	1	A	G	A	G	A	G	G	G	T	C	C	T	T	T	T	T	A	G	A	T	G	T	G	T	C	C	C	T	C	T	T	G	C	G	G	T	G	G	T	T	A	C	T	A	C
ARC 14899	IRIS 313-11302	indica admix	India	1	A	G	A	G	A	G	G	G	T	C	C	T	T	T	T	T	A	G	A	T	G	T	G	T	C	C	C	T	C	T	T	G	C	G	G	T	G	G	T	T	A	C	T	A	C
ARC 15862	IRIS 313-11309	indica admix	India	1	A	G	A	G	A	G	G	G	T	C	C	T	T	T	T	T	A	G	A	T	G	T	G	T	C	C	C	T	C	T	T	G	C	G	G	T	G	G	T	T	A	C	T	A	C
ARC 7255	IRIS 313-10668	indica admix	India	1	A	G	A	G	A	G	G	G	T	C	C	T	T	T	T	T	A	G	A	T	G	T	G	T	C	C	C	T	C	T	T	G	C	G	G	T	G	G	T	T	A	C	T	A	C
CHAO BONG	IRIS 313-12028	indica admix	Lao People's Democratic Republic	1	A	G	A	G	A	G	G	G	T	C	C	T	T	T	T	T	A	G	A	T	G	T	G	T	C	C	C	T	C	T	T	G	C	G	G	T	G	G	T	T	A	C	T	A	C
CR 60-10	IRIS 313-9023	indica admix	India	1	A	G	A	G	A	G	G	G	T	C	C	T	T	T	T	T	A	G	A	T	G	T	G	T	C	C	C	T	C	T	T	G	C	G	G	T	G	G	T	T	A	C	T	A	C
CUN GU NUO	IRIS 313-11664	indica admix	China	1	A	G	A	G	A	G	G	G	T	C	C	T	T	T	T	T	A	G	A	T	G	T	G	T	C	C	C	T	C	T	T	G	C	G	G	T	G	G	T	T	A	C	T	A	C
E LONG MAH	IRIS 313-9600	indica admix	Thailand	1	A	G	A	G	A	G	G	G	T	C	C	T	T	T	T	T	A	G	A	T	G	T	G	T	C	C	C	T	C	T	T	G	C	G	G	T	G	G	T	T	A	C	T	A	C
EX AUBERGE	IRIS 313-12016	indica admix	Egypt	1	A	G	A	G	A	G	G	G	T	C	C	T	T	T	T	T	A	G	A	T	G	T	G	T	C	C	C	T	C	T	T	G	C	G	G	T	G	G	T	T	A	C	T	A	C
F 478	IRIS 313-11669	indica admix	China	1	A	G	A	G	A	G	G	G	T	C	C	T	T	T	T	T	A	G	A	T	G	T	G	T	C	C	C	T	C	T	T	G	C	G	G	T	G	G	T	T	A	C	T	A	C
INIAP 10	IRIS 313-10314	indica admix	Ecuador	1	A	G	A	G	A	G	G	G	T	C	C	T	T	T	T	T	A	G	A	T	G	T	G	T	C	C	C	T	C	T	T	G	C	G	G	T	G	G	T	T	A	C	T	A	C
IR26	CX274	indica admix	-	1	A	G	A	G	A	G	G	G	T	C	C	T	T	T	T	T	A	G	A	T	G	T	G	T	C	C	C	T	C	T	T	G	C	G	G	T	G	G	T	T	A	C	T	A	C
IR65600-27-1-2-2	CX117	indica admix	-	1	A	G	A	G	A	G	G	G	T	C	C	T	T	T	T	T	A	G	A	T	G	T	G	T	C	C	C	T	C	T	T	G	C	G	G	T	G	G	T	T	A	C	T	A	C
IRGA 959-1-2-2F-4-1-4A-6-CA-6X	IRIS 313-10301	indica admix	Brazil	1	A	G	A	G	A	G	G	G	T	C	C	T	T	T	T	T	A	G	A	T	G	T	G	T	C	C	C	T	C	T	T	G	C	G	G	T	G	G	T	T	A	C	T	A	C
KABERI	IRIS 313-11722	indica admix	Bangladesh	1	A	G	A	G	A	G	G	G	T	C	C	T	T	T	T	T	A	G	A	T	G	T	G	T	C	C	C	T	C	T	T	G	C	G	G	T	G	G	T	T	A	C	T	A	C
MAMA TABALI	IRIS 313-11783	indica admix	Gambia	1	A	G	A	G	A	G	G	G	T	C	C	T	T	T	T	T	A	G	A	T	G	T	G	T	C	C	C	T	C	T	T	G	C	G	G	T	G	G	T	T	A	C	T	A	C
MAMORIAKA	IRIS 313-11977	indica admix	Madagascar	1	A	G	A	G	A	G	G	G	T	C	C	T	T	T	T	T	A	G	A	T	G	T	G	T	C	C	C	T	C	T	T	G	C	G	G	T	G	G	T	T	A	C	T	A	C
MENJIADING 2	B229	indica admix	-	1	A	G	A	G	A	G	G	G	T	C	C	T	T	T	T	T	A	G	A	T	G	T	G	T	C	C	C	T	C	T	T	G	C	G	G	T	G	G	T	T	A	C	T	A	C
PJ 110	IRIS 313-11763	indica admix	Cameroon	1	A	G	A	G	A	G	G	G	T	C	C	T	T	T	T	T	A	G	A	T	G	T	G	T	C	C	C	T	C	T	T	G	C	G	G	T	G	G	T	T	A	C	T	A	C
PSBRC 68	IRIS 313-10235	indica admix	Philippines	1	A	G	A	G	A	G	G	G	T	C	C	T	T	T	T	T	A	G	A	T	G	T	G	T	C	C	C	T	C	T	T	G	C	G	G	T	G	G	T	T	A	C	T	A	C
QITOUBAIGU3	B089	indica admix	-	1	A	G	A	G	A	G	G	G	T	C	C	T	T	T	T	T	A	G	A	T	G	T	G	T	C	C	C	T	C	T	T	G	C	G	G	T	G	G	T	T	A	C	T	A	C
SICAN	IRIS 313-10285	indica admix	Peru	1	A	G	A	G	A	G	G	G	T	C	C	T	T	T	T	T	A	G	A	T	G	T	G	T	C	C	C	T	C	T	T	G	C	G	G	T	G	G	T	T	A	C	T	A	C
SOM DIGUIME	IRIS 313-9986	indica admix	Guinea-Bissau	1	A	G	A	G	A	G	G	G	T	C	C	T	T	T	T	T	A	G	A	T	G	T	G	T	C	C	C	T	C	T	T	G	C	G	G	T	G	G	T	T	A	C	T	A	C
ZHONGYOUZAO 81	CX221	indica admix	-	1	A	G	A	G	A	G	G	G	T	C	C	T	T	T	T	T	A	G	A	T	G	T	G	T	C	C	C	T	C	T	T	G	C	G	G	T	G	G	T	T	A	C	T	A	C
IR52561-UBN-1-1-2	CX231	indica admix	-	1	A	G	A	G	A	G	G	G	T	C	C	T	T	T	T	T	A	G	A	T	G	T	G	T	C	C	C	T	C	T	T	G	C	G	G	T	G	G	T	T	A	C	T	A	C
BAMOA A 75	IRIS 313-9953	indica admix	Mexico	1	A	G	A	G	A	G	G	G	T	C	C	T	T	T	T	T	A	G	A	T	G	T	G	T	C	C	C	T	C	T	T	G	C	G	G	T	G	G	T	T	A	C	T	A	C
TAN NONG	IRIS 313-11521	indica admix	Viet Nam	1	A	G	A	G	A	G	G	G	T	C	C	T	T	T	T	T	A	G	A	T	G	T	G	T	C	C	C	T	C	T	T	G	C	G	G	T	G	G	T	T	A	C	T	A	C
TAUNG LWIN	IRIS 313-11548	indica admix	Myanmar	1	A	G	A	G	A	G	G	G	T	C	C	T	T	T	T	T	A	G	A	T	G	T	G	T	C	C	C	T	C	T	T	G	C	G	G	T	G	G	T	T	A	C	T	A	C
IR 13429-109-2-2-1	IRIS 313-10167	indica admix	Philippines	1	A	G	A	G	A	G	G	G	T	C	C	T	T	T	T	T	A	G	A	T	G	T	G	T	C	C	C	T	C	T	T	G	C	G	G	T	G	G	T	T	A	C	T	A	C
IR 53650-2B-10-1-2-1	IRIS 313-10359	indica admix	Philippines	1	A	G	A	G	A	G	G	G	T	C	C	T	T	T	T	T	A	G	A	T	G	T	G	T	C	C	C	T	C	T	T	G	C	G	G	T	G	G	T	T	A	C	T	A	C
KN 1 B 361-1-8-6-9	IRIS 313-9924	indica admix	Korea, Republic of	1	A	G	A	G	A	G	G	G	T	C	C	T	T	T	T	T	A	G	A	T	G	T	G	T	C	C	C	T	C	T	T	G	C	G	G	T	G	G	T	T	A	C	T	A	C
TOAM JUM	IRIS 313-12270	indica admix	Myanmar	1	A	G	A	G	A	G	G	G	T	C	C	T	T	T	T	T	A	G	A	T	G	T	G	T	C	C	C	T	C	T	T	G	C	G	G	T	G	G	T	T	A	C	T	A	C
KARUNJEERAGA SAMBA	IRIS 313-11414	indica admix	India	1	A	G	A	G	A	G	G	G	T	C	C	T	T	T	T	T	A	G	A	T	G	T	G	T	C	C	C	T	C	T	T	G	C	G	G	T	G	G	T	T	A	C	T	A	C
ARC 15097	IRIS 313-11303	indica admix	India	1	A	G	A	G	A	G	G	G	T	C	C	T	T	T	T	T	A	G	A	T	G	T	G	T	C	C	C	T	C	T	T	G	C	G	G	T	G	G	T	T	A	C	T	A	C
R 582	IRIS 313-11807	indica admix	Colombia	1	A	G	A	G	A	G	G	G	T	C	C	T	T	T	T	T	A	G	A	T	G	T	G	T	C	C	C	T	C	T	T	G	C	G	G	T	G	G	T	T	A	C	T	A	C
PADI LADANG ASE POLO KOMEK	B026	indica admix	-	1	A	G	A	G	A	G	G	G	T	C	C	T	T	T	T	T	A	G	A	T	G	T	G	T	C	C	C	T	C	T	T	G	C	G	G	T	G	G	T	T	A	C	T	A	C
BRC 25-146-2-1	B176	indica admix	-	1	A	G	A	G	A	G	G	G	T	C	C	T	T	T	T	T	A	G	A	T	G	T	G	T	C	C	C	T	C	T	T	G	C	G	G	T	G	G	T	T	A	C	T	A	C
ARC 18597	IRIS 313-8453	indica admix	India	1	A	G	A	G	A	G	G	G	T	C	C	T	T	T	T	T	A	G	A	T	G	T	G	T	C	C	C	T	C	T	T	G	C	G	G	T	G	G	T	T	A	C	T	A	C
UPRH 265	IRIS 313-11621	indica admix	India	1	A	G	A	G	A	G	G	G	T	C	C	T	T	T	T	T	A	G	A	T	G	T	G	T	C	C	C	T	C	T	T	G	C	G	G	T	G	G	T	T	A	C	T	A	C
IR 1561-228-3-3	IRIS 313-7684	indica admix	Philippines	1	A	G	A	G	A	G	G	G	T	C	C	T	T	T	T	T	A	G	A	T	G	T	G	T	C	C	C	T	C	T	T	G	C	G	G	T	G	G	T	T	A	C	T	A	C
ARC 10799	IRIS 313-9313	indica admix	India	1	A	G	A	G	A	G	G	G	T	C	C	T	T	T	T	T	A	G	A	T	G	T	G	T	C	C	C	T	C	T	T	G	C	G	G	T	G	G	T	T	A	C	T	A	C
PADISENEMOK	CX263	indica admix	-	1	A	G	A	G	A	G	G	G	T	C	C	T	T	T	T	T	A	G	A	T	G	T	G	T	C	C	C	T	C	T	T	G	C	G	G	T	G	G	T	T	A	C	T	A	C
MURGI BRINJ	IRIS 313-11889	indica admix	Pakistan	1	A	G	A	G	A	G	G	G	T	C	C	T	T	T	T	T	A	G	A	T	G	T	G	T	C	C	C	T	C	T	missing	G	C	G	G	T	G	G	T	T	A	C	T	A	C
NGA CHEKH FAT	IRIS 313-12291	indica admix	Myanmar	1	A	G	A	G	A	G	G	G	T	C	C	T	T	T	T	T	A	G	A	T	G	T	G	T	C	C	C	T	C	T	T	G	C	G	G	T	G	G	T	T	A	C	T	A	C
K 17-9-1-1	IRIS 313-11197	indica admix	India	1	A	G	A	G	A	G	G	G	T	C	C	T	T	T	T	T	A	G	A	T	G	T	G	T	C	C	C	T	C	T	T	G	C	G	G	T	G	G	T	T	A	C	T	A	C
ARC 10905	IRIS 313-10675	indica admix	India	1	A	G	A	G	A	G	G	G	T	C	C	T	T	T	T	T	A	G	A	T	G	T	G	T	C	C	C	T	C	T	T	G	C	G	G	T	G	G	T	T	A	C	T	A	C
ARC 12411	IRIS 313-11256	indica admix	India	1	A	G	A	G	A	G	G	G	T	C	C	T	T	T	T	T	A	G	A	T	G	T	G	T	C	C	C	T	C	T	T	G	C	G	G	T	G	G	T	T	A	C	T	A	C
CO 22	B011	indica admix	-	1	A	G	A	G	A	G	G	G	T	C	C	T	T	T	T	T	A	G	A	T	G	T	G	T	C	C	C	T	C	T	T	G	C	G	G	T	G	G	T	T	A	C	T	A	C
CR 157-392-4	IRIS 313-11240	indica admix	India	1	A	G	A	G	A	G	G	G	T	C	C	T	T	T	T	T	A	G	A	T	G	T	G	T	C	C	C	T	C	T	T	G	C	G	G	T	G	G	T	T	A	C	T	A	C
FAN WU	IRIS 313-11801	indica admix	China	1	A	G	A	G	A	G	G	G	T	C	C	T	T	T	T	T	A	G	A	T	G	T	G	T	C	C	C	T	C	T	T	G	C	G	G	T	G	G	T	T	A	C	T	A	C
FONAIAP 2	IRIS 313-10268	indica admix	Venezuela	1	A	G	A	G	A	G	G	G	T	C	C	T	T	T	T	T	A	G	A	T	G	T	G	T	C	C	C	T	C	T	T	G	C	G	G	T	G	G	T	T	A	C	T	A	C
IR 65483-111-5-9-2-11	IRIS 313-10366	indica admix	Philippines	1	A	G	A	G	A	G	G	G	T	C	C	T	T	T	T	T	A	G	A	T	G	T	G	T	C	C	C	T	C	T	T	G	C	G	G	T	G	G	T	T	A	C	T	A	C
NONA BOKRA	CX273	indica admix	-	1	A	G	A	G	A	G	G	G	T	C	C	T	T	T	T	T	A	G	A	T	G	T	G	T	C	C	C	T	C	T	T	G	C	G	G	T	G	G	T	T	A	C	T	A	C
SHWEWARHNAN	IRIS 313-12269	indica admix	Myanmar	1	A	G	A	G	A	G	G	G	T	C	C	T	T	T	T	T	A	G	A	T	G	T	G	T	C	C	C	T	C	T	T	G	C	G	G	T	G	G	T	T	A	C	T	A	C
SOLOMON RED RICE	IRIS 313-9944	indica admix	Solomon Islands	1	A	G	A	G	A	G	G	G	T	C	C	T	T	T	T	T	A	G	A	T	G	T	G	T	C	C	C	T	C	T	T	G	C	G	G	T	G	G	T	T	A	C	T	A	C
ARC 18502	IRIS 313-11442	indica admix	India	1	A	G	A	G	A	G	G	G	T	C	C	T	T	T	T	T	A	G	A	T	G	T	G	T	C	C	C	T	C	T	T	G	C	G	G	T	G	G	T	T	A	C	T	A	C
ARC 14975	IRIS 313-11275	indica admix	India	1	A	G	A	G	A	G	G	G	T	C	C	T	T	T	T	T	A	G	A	T	G	T	G	T	C	C	C	T	C	T	T	G	C	G	G	T	G	G	T	T	A	C	T	A	C
BAIANG 6	IRIS 313-8846	indica admix	Indonesia	1	A	G	A	G	A	G	G	G	T	C	C	T	T	T	T	T	A	G	A	T	G	T	G	T	C	C	C	T	C	T	T	G	C	G	G	T	G	G	T	T	A	C	T	A	C
IR34	CX275	indica admix	-	1	A	G	A	G	A	G	G	G	T	C	C	T	T	T	T	T	A	G	A	T	G	T	G	T	C	C	C	T	C	T	T	G	C	G	G	T	G	G	T	T	A	C	T	A	C
MALOBA (DISSI ROUGE)	IRIS 313-11940	indica admix	Burkina Faso	1	A	G	A	G	A	G	G	G	T	C	C	T	T	T	T	T	A	G	A	T	G	T	G	T	C	C	C	T	C	T	T	G	C	G	G	T	G	G	T	T	A	C	T	A	C
FEI GAI 122	IRIS 313-8412	indica admix	China	1	A	G	A	G	A	G	G	G	T	C	C	T	T	T	T	T	A	G	A	T	G	T	G	T	C	C	C	T	C	T	T	G	C	G	G	T	G	G	T	T	A	C	T	A	C
KH 998	IRIS 313-10754	indica admix	India	1	A	G	A	G	A	G	G	G	T	C	C	T	T	T	T	T	A	G	A	T	G	T	G	T	C	C	C	T	C	T	T	G	C	G	G	T	G	G	T	T	A	C	T	A	C
ADUKKAN	IRIS 313-12052	indica admix	India	1	A	G	A	G	A	G	G	G	T	C	C	T	T	T	T	T	A	G	A	T	G	T	G	T	C	C	C	T	C	T	T	G	C	G	G	T	G	G	T	T	A	C	T	A	C
CHNNOR	IRIS 313-9484	indica admix	India	1	A	G	A	G	A	G	G	G	T	C	C	T	T	T	T	T	A	G	A	T	G	T	G	T	C	C	C	T	C	T	T	G	C	G	G	T	G	G	T	T	A	C	T	A	C
INIAP 6	IRIS 313-10307	indica admix	Ecuador	1	A	G	A	G	A	G	G	G	T	C	C	T	T	T	T	T	A	G	A	T	G	T	G	T	C	C	C	T	C	T	T	G	C	G	G	T	G	G	T	T	A	C	T	A	C
IR 661-1	B139	indica admix	-	1	A	G	A	G	A	G	G	G	T	C	C	T	T	T	T	T	A	G	A	T	G	T	G	T	C	C	C	T	C	T	T	G	C	G	G	T	G	G	T	T	A	C	T	A	C
L 10595	IRIS 313-11750	indica admix	China	1	A	G	A	G	A	G	G	G	T	C	C	T	T	T	T	T	A	G	A	T	G	T	G	T	C	C	C	T	C	T	T	G	C	G	G	T	G	G	T	T	A	C	T	A	C
SEMPOR	IRIS 313-10811	indica admix	Indonesia	1	A	G	A	G	A	G	G	G	T	C	C	T	T	T	T	T	A	G	A	T	G	T	G	T	C	C	C	T	C	T	T	G	C	G	G	T	G	G	T	T	A	C	T	A	C
T Q QI HAYUQBABA	IRIS 313-10917	indica admix	Philippines	1	A	G	A	G	A	G	G	G	T	C	C	T	T	T	T	T	A	G	A	T	G	T	G	T	C	C	C	T	C	T	T	G	C	G	G	T	G	G	T	T	A	C	T	A	C
IR 2344-P1 PB-9-3-2B	IRIS 313-7690	indica admix	Philippines	1	A	G	A	G	A	G	G	G	T	C	C	T	T	T	T	T	A	G	A	T	G	T	G	T	C	C	C	T	C	T	T	G	C	G	G	T	G	G	T	T	missing	C	T	A	C
BLM 70	IRIS 313-11325	indica admix	Philippines	1	A	G	A	G	A	G	G	G	T	C	C	T	T	T	T	T	A	G	A	T	G	T	G	T	C	C	C	T	C	T	T	G	C	G	G	T	G	G	T	T	A	C	T	A	C
TSY MILA RO	IRIS 313-12282	indica admix	Madagascar	1	A	G	A	G	A	G	G	G	T	C	C	T	T	T	T	T	A	G	A	T	G	T	G	T	C	C	C	T	C	T	T	G	C	G	G	T	G	G	T	T	A	C	T	A	C
HAOLAI	B219	indica admix	-	1	A	G	A	G	A	G	G	G	T	C	C	T	T	T	T	T	A	G	A	T	G	T	G	T	C	C	C	T	C	T	T	G	C	G	G	T	G	G	T	T	A	C	T	A	C
B 3913 B 16-20 ST 28	IRIS 313-11656	indica admix	Indonesia	1	A	G	A	G	A	G	G	G	T	C	C	T	T	T	T	T	A	G	A	T	G	T	G	T	C	C	C	T	C	T	T	G	C	G	G	T	G	G	T	T	A	C	T	A	C
HAOHUANGLA	B165	indica admix	-	1	A	G	A	G	A	G	G	G	T	C	C	T	T	T	T	T	A	G	A	T	G	T	G	T	C	C	C	T	C	T	T	G	C	G	G	T	G	G	T	T	A	C	T	A	C
HEGAR MANAH	IRIS 313-10774	indica admix	Indonesia	1	A	G	A	G	A	G	G	G	T	C	C	T	T	T	T	T	A	G	A	T	G	T	G	T	C	C	C	T	C	T	T	G	C	G	G	T	G	G	T	T	A	C	T	A	C
MEI LIU ZAO 5	IRIS 313-11729	indica admix	China	1	A	G	A	G	A	G	G	G	T	C	C	T	T	T	T	T	A	G	A	T	G	T	G	T	C	C	C	T	C	T	T	G	C	G	G	T	G	G	T	T	A	C	T	A	C
INDEL	IRIS 313-10775	indica admix	Indonesia	1	A	G	A	G	A	G	G	G	T	C	C	T	T	T	T	T	A	G	A	T	G	T	G	T	C	C	C	T	C	T	T	G	C	G	G	T	G	G	T	T	A	C	T	A	C
JHINUWA DHAN	IRIS 313-12180	indica admix	Nepal	1	A	G	A	G	A	G	G	G	T	C	C	T	T	T	T	T	A	G	A	T	G	T	G	T	C	C	C	T	C	T	T	G	C	G	G	T	G	G	T	T	A	C	T	A	C
ARC 13934	IRIS 313-11264	indica admix	India	1	A	G	A	G	A	G	G	G	T	C	C	T	T	T	T	T	A	G	A	T	G	T	G	T	C	C	C	T	C	T	T	G	C	G	G	T	G	G	T	T	A	C	T	A	C
K 24	B040	indica admix	-	1	A	G	A	G	A	G	G	G	T	C	C	T	T	T	T	T	A	G	A	T	G	T	G	T	C	C	C	T	C	T	T	G	C	G	G	T	G	G	T	T	A	C	T	A	C
IR 67518-B-11-1-B	IRIS 313-10371	indica admix	Philippines	1	A	G	A	G	A	G	G	G	T	C	C	T	T	T	T	T	A	G	A	T	G	T	G	T	C	C	C	T	C	T	T	G	C	G	G	T	G	G	T	T	A	C	T	A	C
RPA 5929 (K 45)	IRIS 313-9604	indica admix	India	1	A	G	A	G	A	G	G	G	T	C	C	T	T	T	T	T	A	G	A	T	G	T	G	T	C	C	C	T	C	T	T	G	C	G	G	T	G	G	T	T	A	C	T	A	C
JIIENUO	B097	indica admix	-	1	A	G	A	G	A	G	G	G	T	C	C	T	T	T	T	T	A	G	A	T	G	T	G	T	C	C	C	T	C	T	T	G	C	G	G	T	G	G	T	T	A	C	T	A	C
IR 52718-B-B-6-B-B-1-1	IRIS 313-10357	indica admix	Philippines	1	A	G	A	G	A	G	G	G	T	C	C	T	T	T	T	T	A	G	A	T	G	T	G	T	C	C	C	T	C	T	T	G	C	G	G	T	G	G	T	T	A	C	T	A	C
W 1014-162	IRIS 313-11244	indica admix	India	1	A	G	A	G	A	G	G	G	T	C	C	T	T	T	T	T	A	G	A	T	G	T	G	T	C	C	C	T	C	T	T	G	C	G	G	T	G	G	T	T	A	C	T	A	C
ALTAMIRA 9	IRIS 313-10257	indica admix	Nicaragua	1	A	G	A	G	A	G	G	G	T	C	C	T	T	T	T	T	A	G	A	T	G	T	G	T	C	C	C	T	C	T	T	G	C	G	G	T	G	G	T	T	A	C	T	A	C
CAMPONI	IRIS 313-10325	indica admix	Surinam	1	A	G	A	G	A	G	G	G	T	C	C	T	T	T	T	T	A	G	A	T	G	T	G	T	C	C	C	T	C	T	T	G	C	G	G	T	G	G	T	T	A	C	T	A	C
H 15-23-DA	IRIS 313-7681	indica admix	-	1	A	G	A	G	A	G	G	G	T	C	C	T	T	T	T	T	A	G	A	T	G	T	G	T	C	C	C	T	C	T	T	G	C	G	G	T	G	G	T	T	A	C	T	A	C
YIKONG	B006	indica admix	-	1	A	G	A	G	A	G	G	G	T	C	C	T	T	T	T	T	A	G	A	T	G	T	G	T	C	C	C	T	C	T	T	G	C	G	G	T	G	G	T	T	A	C	T	A	C
GAO LIANG ZAO	IRIS 313-11573	indica admix	China	1	A	G	A	G	A	G	G	G	T	C	C	T	T	T	T	T	A	G	A	T	G	T	G	T	C	C	C	T	C	T	T	G	C	G	G	T	G	G	T	T	A	C	T	A	C
DAWANNUO	B107	indica admix	-	1	A	G	A	G	A	G	G	G	T	C	C	T	T	T	T	T	A	G	A	T	G	T	G	T	C	C	C	T	C	T	T	G	C	G	G	T	G	G	T	T	A	C	T	A	C
GAOZI	CX207	indica admix	-	1	A	G	A	G	A	G	G	G	T	C	C	T	T	T	T	T	A	G	A	T	G	T	G	T	C	C	C	T	C	T	T	G	C	G	G	T	G	G	T	T	A	C	T	A	C
DALSUNG 41	IRIS 313-10103	indica admix	Korea, Republic of	1	A	G	A	G	A	G	G	G	T	C	C	T	T	T	T	T	A	G	A	T	G	T	G	T	C	C	C	T	C	T	T	G	C	G	G	T	G	G	T	T	A	C	T	A	C
BG 300	CX34	indica admix	-	1	A	G	A	G	A	G	G	G	T	C	C	T	T	T	T	T	A	G	A	T	G	T	G	T	C	C	C	T	C	T	T	G	C	G	G	T	G	G	T	T	A	C	T	A	C
MANSAT 3	IRIS 313-11134	indica admix	Myanmar	1	A	G	A	G	A	G	G	G	T	C	C	T	T	T	T	T	A	G	A	T	G	T	G	T	C	C	C	T	C	T	T	G	C	G	G	T	G	G	T	T	A	C	T	A	C
BR 4973-34-6-6	IRIS 313-10340	indica admix	Bangladesh	1	A	G	A	G	A	G	G	G	T	C	C	T	T	T	T	T	A	G	A	T	G	T	G	T	C	C	C	T	C	T	T	G	C	G	G	T	G	G	T	T	A	C	T	A	C
CHAMPION	IRIS 313-11714	indica admix	Guyana	1	A	G	A	G	A	G	G	G	T	C	C	T	T	T	T	T	A	G	A	T	G	T	G	T	C	C	C	T	C	T	T	G	C	G	G	T	G	G	T	T	A	C	T	A	C
CT 9737-6-1-1-2-2P-M	IRIS 313-10352	indica admix	Colombia	1	A	G	A	G	A	G	G	G	T	C	C	T	T	T	T	T	A	G	A	T	G	T	G	T	C	C	C	T	C	T	T	G	C	G	G	T	G	G	T	T	A	C	T	A	C
GANWANXIAN 37 (926)	CX366	indica admix	-	1	A	G	A	G	A	G	G	G	T	C	C	T	T	T	T	T	A	G	A	T	G	T	G	T	C	C	C	T	C	T	T	G	C	G	G	T	G	G	T	T	A	C	T	A	C
ARC 15845	IRIS 313-9619	indica admix	India	1	A	G	A	G	A	G	G	G	T	C	C	T	T	T	T	T	A	G	A	T	G	T	G	T	C	C	C	T	C	T	T	G	C	G	G	T	G	G	T	T	A	C	T	A	C
SYNTHETIC SATIVA	IRIS 313-11199	indica admix	India	1	A	G	A	G	A	G	G	G	T	C	C	T	T	T	T	T	A	G	A	T	G	T	G	T	C	C	C	T	C	T	T	G	C	G	G	T	G	G	T	T	A	C	T	A	C
PMS 10B	B195	indica admix	-	1	A	G	A	G	A	G	G	G	T	C	C	T	T	T	T	T	A	G	A	T	G	T	G	T	C	C	C	T	C	T	T	G	C	G	G	T	G	G	T	T	A	C	T	A	C
TAI ZHOU XIAN	IRIS 313-11580	indica admix	China	1	A	G	A	G	A	G	G	G	T	C	C	T	T	T	T	T	A	G	A	T	G	T	G	T	C	C	C	T	C	T	T	G	C	G	G	T	G	G	T	T	A	C	T	A	C
221 C 391-1-3-3	IRIS 313-10566	indica admix	Indonesia	1	A	G	A	G	A	G	G	G	T	C	C	T	T	T	T	T	A	G	A	T	G	T	G	T	C	C	C	T	C	T	T	G	C	G	G	T	G	G	T	T	A	C	T	A	C
SHWENI	IRIS 313-11141	indica admix	Myanmar	1	A	G	A	G	A	G	G	G	T	C	C	T	T	T	T	T	A	G	A	T	G	T	G	T	C	C	C	T	C	T	T	G	C	G	G	T	G	G	T	T	A	C	T	A	C
D11	CX288	indica admix	-	1	A	G	A	G	A	G	G	G	T	C	C	T	T	T	T	T	A	G	A	T	G	T	G	T	C	C	C	T	C	T	T	G	C	G	G	T	G	G	T	T	A	C	T	A	C
ARC 5840	IRIS 313-9424	indica admix	India	1	A	G	A	G	A	G	G	G	T	C	C	T	T	T	T	T	A	G	A	T	G	T	G	T	C	C	C	T	C	T	T	G	C	G	G	T	G	G	T	T	A	C	T	A	C
X23	CX84	indica admix	-	1	A	G	A	G	A	G	G	G	T	C	C	T	T	T	T	T	A	G	A	T	G	T	G	T	C	C	C	T	C	T	T	G	C	G	G	T	G	G	T	T	A	C	T	A	C
IR68552-55-3-2	CX42	indica admix	-	1	A	G	A	G	A	G	G	G	T	C	C	T	T	T	T	T	A	G	A	T	G	T	G	T	C	C	C	T	C	T	T	G	C	G	G	T	G	G	T	T	A	C	T	A	C
AT354	CX75	indica admix	-	1	A	G	A	G	A	G	G	G	T	C	C	T	T	T	T	T	A	G	A	T	G	T	G	T	C	C	C	T	C	T	T	G	C	G	G	T	G	G	T	T	A	C	T	A	C
ARC 15088	IRIS 313-9593	indica admix	India	1	A	G	A	G	A	G	G	G	T	C	C	T	T	T	T	T	A	G	A	T	G	T	G	T	C	C	C	T	C	T	T	G	C	G	G	T	G	G	T	T	A	C	T	A	C
SAGCï¼7	CX347	indica admix	-	1	A	G	A	G	A	G	G	G	T	C	C	T	T	T	T	T	A	G	A	T	G	T	G	T	C	C	C	T	C	T	T	G	C	G	G	T	G	G	T	T	A	C	T	A	C
221 BC 4-1-45-10	IRIS 313-10550	indica admix	Indonesia	1	A	G	A	G	A	G	G	G	T	C	C	T	T	T	T	T	A	G	A	T	G	T	G	T	C	C	C	T	C	T	T	G	C	G	G	T	G	G	T	T	A	C	T	A	C
ARC 18112	IRIS 313-8982	indica admix	India	1	A	G	A	G	A	G	G	G	T	C	C	T	T	T	T	T	A	G	A	T	G	T	G	T	C	C	C	T	C	T	T	G	C	G	G	T	G	G	T	T	A	C	T	A	C
HTA 22	IRIS 313-9602	indica admix	Thailand	1	A	G	A	G	A	G	G	G	T	C	C	T	T	T	T	T	A	G	A	T	G	T	G	T	C	C	C	T	C	T	T	G	C	G	G	T	G	G	T	T	A	C	T	A	C
L 10833	IRIS 313-11751	indica admix	China	1	A	G	A	G	A	G	G	G	T	C	C	T	T	T	T	T	A	G	A	T	G	T	G	T	C	C	C	T	C	T	T	G	C	G	G	T	G	G	T	T	A	C	T	A	C
QING TAI AI	IRIS 313-11731	indica admix	China	1	A	G	A	G	A	G	G	G	T	C	C	T	T	T	T	T	A	G	A	T	G	T	G	T	C	C	C	T	C	T	T	G	C	G	G	T	G	G	T	T	A	C	T	A	C
SONA	IRIS 313-7780	indica admix	India	1	A	G	A	G	A	G	G	G	T	C	C	T	T	T	T	T	A	G	A	T	G	T	G	T	C	C	C	T	C	T	T	G	C	G	G	T	G	G	T	T	A	C	T	A	C
IR 21015-72-3-3-3-1	IRIS 313-10294	indica admix	Philippines	1	A	G	A	G	A	G	G	G	T	C	C	T	T	T	T	T	A	G	A	T	G	T	G	T	C	C	C	T	C	T	T	G	C	G	G	T	G	G	T	T	A	C	T	A	C
BOHOTO BALOOCHESTAN	IRIS 313-10016	indica admix	Iran	1	A	G	A	G	A	G	G	G	T	C	C	T	T	T	T	T	A	G	A	T	G	T	G	T	C	C	C	T	C	T	T	G	C	G	G	T	G	G	T	T	A	C	T	A	C
BALA	CX228	indica admix	-	1	A	G	A	G	A	G	G	G	T	C	C	T	T	T	T	T	A	G	A	T	G	T	G	T	C	C	C	T	C	T	T	G	C	G	G	T	G	G	T	T	A	C	T	A	C
KALAI	IRIS 313-11131	indica admix	Myanmar	1	A	G	A	G	A	G	G	G	T	C	C	T	T	T	T	T	A	G	A	T	G	T	G	T	C	C	C	T	C	T	T	G	C	G	G	T	G	G	T	T	A	C	T	A	C
CUYAMEL 3820	IRIS 313-10263	indica admix	Mexico	1	A	G	A	G	A	G	G	G	T	C	C	T	T	T	T	T	A	G	A	T	G	T	G	T	C	C	C	T	C	T	T	G	C	G	G	T	G	G	T	T	A	C	T	A	C
DAW LUEY 4-3	IRIS 313-11957	indica admix	Thailand	1	A	G	A	G	A	G	G	G	T	C	C	T	T	T	T	T	A	G	A	T	G	T	G	T	C	C	C	T	C	T	T	G	C	G	G	T	G	G	T	T	A	C	T	A	C
KAVIVARI SAMBA	IRIS 313-11040	indica admix	India	1	A	G	A	G	A	G	G	G	T	C	C	T	T	T	T	T	A	G	A	T	G	T	G	T	C	C	C	T	C	T	T	G	C	G	G	T	G	G	T	T	A	C	T	A	C
ZHONG 413	CX19	indica admix	-	1	A	G	A	G	A	G	G	G	T	C	C	T	T	T	T	T	A	G	A	T	G	T	G	T	C	C	C	T	C	T	T	G	C	G	G	T	G	G	T	T	A	C	T	A	C
TEQINGXUANHUI	B145	indica admix	-	1	A	G	A	G	A	G	Het	G	T	C	C	T	T	T	T	T	A	G	A	T	G	T	G	T	C	C	C	T	C	T	T	G	C	G	G	T	G	G	T	T	A	C	T	A	C
TAIZHONGZAILAI 1/TAIZHONG65	B159	indica admix	-	1	A	G	A	G	A	G	G	G	T	C	C	T	T	T	T	T	A	G	A	T	G	T	G	T	C	C	C	T	C	T	T	G	C	G	G	T	G	G	T	T	A	C	T	A	C
NGA CHAN HMWE	IRIS 313-11546	indica admix	Myanmar	1	A	G	A	G	A	G	G	G	T	C	C	T	T	T	T	T	A	G	A	T	G	T	G	T	C	C	C	T	C	T	T	G	C	G	G	T	G	G	T	T	A	C	T	A	C
TOC 5430	IRIS 313-10054	indica admix	Panama	1	A	G	A	G	A	G	G	G	T	C	C	T	T	T	T	T	A	G	A	T	G	T	G	T	C	C	C	T	C	T	T	G	C	G	G	T	G	G	T	T	A	C	T	A	C
E 2040	IRIS 313-8914	indica admix	China	1	A	G	A	G	A	G	G	G	T	C	C	T	T	T	T	T	A	G	A	T	G	T	G	T	C	C	C	T	C	T	T	G	C	G	G	T	G	G	T	T	A	C	T	A	C
RR2-6	CX542	indica admix	-	1	A	G	A	G	A	G	G	G	T	C	C	T	T	T	T	T	A	G	A	T	G	T	G	T	C	C	C	T	C	T	T	G	C	G	G	T	G	G	T	T	A	C	T	A	C
ZIMI	B090	indica admix	-	1	A	G	A	G	A	G	G	G	T	C	C	T	T	T	T	T	A	G	A	T	G	T	G	T	C	C	C	T	C	T	T	G	C	G	G	T	G	G	T	T	A	C	T	A	C
RAYDHAN 1	IRIS 313-11399	indica admix	Bangladesh	1	A	G	A	G	A	G	G	G	T	C	C	T	T	T	T	T	A	G	A	T	G	T	G	T	C	C	C	T	C	T	T	G	C	G	G	T	G	G	T	T	A	C	T	A	C
JINZHINUO4	B096	indica admix	-	1	A	G	A	G	A	G	G	G	T	C	C	T	T	T	T	T	A	G	A	T	G	T	G	T	C	C	C	T	C	T	T	G	C	G	G	T	G	G	T	T	A	C	T	A	C
B 4414 F-MR-6-3	IRIS 313-10332	indica admix	Indonesia	1	A	G	A	G	A	G	G	G	T	C	C	T	T	T	T	T	A	G	A	T	G	T	G	T	C	C	C	T	C	T	T	G	C	G	G	T	G	G	T	T	A	C	T	A	C
ARC 15480	IRIS 313-11490	indica admix	India	1	A	G	A	G	A	G	G	G	T	C	C	T	T	T	T	T	A	G	A	T	G	T	G	T	C	C	C	T	C	T	T	G	C	G	G	T	G	G	T	T	A	C	T	A	C
ARC 10594	IRIS 313-9609	indica admix	India	1	A	G	A	G	A	G	G	G	T	C	C	T	T	T	T	T	A	G	A	T	G	T	G	T	C	C	C	T	C	T	T	G	C	G	G	T	G	G	T	T	A	C	T	A	C
ARC 10812	IRIS 313-8386	indica admix	India	1	A	G	A	G	A	G	G	G	T	C	C	T	T	T	T	T	A	G	A	T	G	T	G	T	C	C	C	T	C	T	T	G	C	G	G	T	G	G	T	T	A	C	T	A	C
KOGONI 91-1	IRIS 313-7719	indica admix	-	1	A	G	A	G	A	G	G	G	T	C	C	T	T	T	T	T	A	G	A	T	G	T	G	T	C	C	C	T	C	T	T	G	C	G	G	T	G	G	T	T	A	C	T	A	C
SML CAMPONI	IRIS 313-11253	indica admix	Surinam	1	A	G	A	G	A	G	G	G	T	C	C	T	T	T	T	T	A	G	A	T	G	T	G	T	C	C	C	T	C	T	T	G	C	G	G	T	G	G	T	T	A	C	T	A	C
VARY 5000 FOTSY	IRIS 313-12283	indica admix	Madagascar	1	A	G	A	G	A	G	G	G	T	C	C	T	T	T	T	T	A	G	A	T	G	T	G	T	C	C	C	T	C	T	T	G	C	G	G	T	G	G	T	T	A	C	T	A	C
XIANGWANXIAN 1	B233	indica admix	-	1	A	G	A	G	A	G	G	G	T	C	C	T	T	T	T	T	A	G	A	T	G	T	G	T	C	C	C	T	C	T	T	G	C	G	G	T	G	G	T	T	A	C	T	A	C
RPW 9-4 (SS 1)	IRIS 313-9522	indica admix	India	1	A	G	A	G	A	G	G	G	T	C	C	T	T	T	T	T	A	G	A	T	G	T	G	T	C	C	C	T	C	T	T	G	C	G	G	T	G	G	T	T	A	C	T	A	C
E NOI NAH	IRIS 313-11835	indica admix	Thailand	1	A	G	A	G	A	G	G	G	T	C	C	T	T	T	T	T	A	G	A	T	G	T	G	T	C	C	C	T	C	T	T	G	C	G	G	T	G	G	T	T	A	C	T	A	C
SANTIANNUO	B044	indica admix	-	1	A	G	A	G	A	G	G	G	T	C	C	T	T	T	T	T	A	G	A	T	G	T	G	T	C	C	C	T	C	T	T	G	C	G	G	T	G	G	T	T	A	C	T	A	C
NWACHI MANINE	IRIS 313-11139	indica admix	Myanmar	1	A	G	A	G	A	G	G	G	T	C	C	T	T	T	T	T	A	G	A	T	G	T	G	T	C	C	C	T	C	T	T	G	C	G	G	T	G	G	T	T	A	C	T	A	C
AM BEUS	IRIS 313-12146	indica admix	Cambodia	1	A	G	A	G	A	G	G	G	T	C	C	T	T	T	T	T	A	G	A	T	G	T	G	T	C	C	C	T	C	T	T	G	C	G	G	T	G	G	T	T	A	C	T	A	C
NCS 349	IRIS 313-11639	indica admix	India	1	A	G	A	G	A	G	G	G	T	C	C	T	T	T	T	T	A	G	A	T	G	T	G	T	C	C	C	T	C	T	T	G	C	G	G	T	G	G	T	T	A	C	T	A	C
JIN JUN DAO	IRIS 313-8405	indica admix	China	1	A	G	A	G	A	G	G	G	T	C	C	T	T	T	T	T	A	G	A	T	G	T	G	T	C	C	C	T	C	T	T	G	C	G	G	T	G	G	T	T	A	C	T	A	C
K 15591-4	IRIS 313-11506	indica admix	India	1	A	G	A	G	A	G	G	G	T	C	C	T	T	T	T	T	A	G	A	T	G	T	G	T	C	C	C	T	C	T	T	G	C	G	G	T	G	G	T	T	A	C	T	A	C
BOROJYOT	IRIS 313-10983	indica admix	Bangladesh	1	A	G	A	G	A	G	G	G	T	C	C	T	T	T	T	T	A	G	A	T	G	T	G	T	C	C	C	T	C	T	T	G	C	G	G	T	G	G	T	T	A	C	T	A	C
NON HAI	IRIS 313-11078	indica admix	Lao People's Democratic Republic	1	A	G	A	G	A	G	G	G	T	C	C	T	T	T	T	T	A	G	A	T	G	T	G	T	C	C	C	T	C	T	T	G	C	G	G	T	G	G	T	T	A	C	T	A	C
TSIPALA 1231	IRIS 313-7792	indica admix	-	1	A	G	A	G	A	G	G	G	T	C	C	T	T	T	T	T	A	G	A	T	G	T	G	T	C	C	C	T	C	T	T	G	C	G	G	T	G	G	T	T	A	C	T	A	C
MR106	CX68	indica admix	-	1	A	G	A	G	A	G	G	G	T	C	C	T	T	T	T	T	A	G	A	T	G	T	G	T	C	C	C	T	C	T	T	G	C	G	G	T	G	G	T	T	A	C	T	A	C
MAKALIOKA	IRIS 313-12280	indica admix	Madagascar	1	A	G	A	G	A	G	G	G	T	C	C	T	T	T	T	T	A	G	A	T	G	T	G	T	C	C	C	T	C	T	T	G	C	G	G	T	G	G	T	T	A	C	T	A	C
IR58821-23-1-3-1	CX233	indica admix	-	1	A	G	A	G	A	G	G	G	T	C	C	T	T	T	T	T	A	G	A	T	G	T	G	T	C	C	C	T	C	T	T	G	C	G	G	T	G	G	T	T	A	C	T	A	C
IR 9747 SEL	IRIS 313-11385	indica admix	Philippines	1	A	G	A	G	A	G	G	G	T	C	C	T	T	T	T	T	A	G	A	T	G	T	G	T	C	C	C	T	C	T	T	G	C	G	G	T	G	G	T	T	A	C	T	A	C
ZACATEPEC A 79	IRIS 313-11438	indica admix	Mexico	1	A	G	A	G	A	G	G	G	T	C	C	T	T	T	T	T	A	G	A	T	G	T	G	T	C	C	C	T	C	T	T	G	C	G	G	T	G	G	T	T	A	C	T	A	C
BR11	CX2	indica admix	-	1	A	G	A	G	A	G	G	G	T	C	C	T	T	T	T	T	A	G	A	T	G	T	G	T	C	C	C	T	C	T	T	G	C	G	G	T	G	G	T	T	A	C	T	A	C
CT 9506-18-7-1T-2	IRIS 313-10300	indica admix	Colombia	1	A	G	A	G	A	G	Het	G	T	C	C	T	T	T	T	T	A	G	A	T	G	T	G	T	C	C	C	T	C	T	T	G	C	G	G	T	G	G	T	T	A	C	T	A	C
CN 44-40-7	IRIS 313-11355	indica admix	India	1	A	G	A	G	A	G	G	G	T	C	C	T	T	T	T	T	A	G	A	T	G	T	G	T	C	C	C	T	C	T	T	G	C	G	G	T	G	G	T	T	A	C	T	A	C
TOURBE	IRIS 313-9926	indica admix	Chad	1	A	G	A	G	A	G	G	G	T	C	C	T	T	T	T	T	A	G	A	T	G	T	G	T	C	C	C	T	C	T	T	G	C	G	G	T	G	G	T	T	A	C	T	A	C
LANJALI	IRIS 313-11365	indica admix	India	1	A	G	A	G	A	G	G	G	T	C	C	T	T	T	T	T	A	G	A	T	G	T	G	T	C	C	C	T	C	T	T	G	C	G	G	T	G	G	T	T	A	C	T	A	C
WENXIANGNUO	B106	indica admix	-	1	A	G	A	G	A	G	G	G	T	C	C	T	T	T	T	T	A	G	A	T	G	T	G	T	C	C	C	T	C	T	T	G	C	G	G	T	G	G	T	T	A	C	T	A	C
SWARNA	CX94	indica admix	-	1	A	G	A	G	A	G	G	G	T	C	C	T	T	T	T	T	A	G	A	T	G	T	G	T	C	C	C	T	C	T	T	G	C	G	G	T	G	G	T	T	A	C	T	A	C
HEIHEAIHUI	CX318	indica admix	-	1	A	G	A	G	A	G	G	G	T	C	C	T	T	T	T	T	A	G	A	T	G	T	G	T	C	C	C	T	C	T	T	G	C	G	G	T	G	G	T	T	A	C	T	A	C
IR 4535-PP 23-6-8-1	IRIS 313-11249	indica admix	Philippines	1	A	G	A	G	A	G	G	G	T	C	C	T	T	T	T	T	A	G	A	T	G	T	G	T	C	C	C	T	C	T	T	G	C	G	G	T	G	G	T	T	A	C	T	A	C
NANGAOGU	B268	indica admix	-	1	A	G	A	G	A	G	G	G	T	C	C	T	T	T	T	T	A	G	A	T	G	T	G	T	C	C	C	T	C	T	T	G	C	G	G	T	G	G	T	T	A	C	T	A	C
ARC 15743	IRIS 313-11283	indica admix	India	1	A	G	A	G	A	G	G	G	T	C	C	T	T	T	T	T	A	G	A	T	G	T	G	T	C	C	C	T	C	T	T	G	C	G	G	T	G	G	T	T	A	C	T	A	C
HP 3319-2WX-6-4-1-B	IRIS 313-10353	indica admix	Korea, Republic of	1	A	G	A	G	A	G	G	G	T	C	C	T	T	T	T	T	A	G	A	T	G	T	G	T	C	C	C	T	C	T	T	G	C	G	G	T	G	G	T	T	A	C	T	A	C
NIAO YAO	IRIS 313-8743	indica admix	Taiwan	1	A	G	A	G	A	G	G	G	T	C	C	T	T	T	T	T	A	G	A	T	G	T	G	T	C	C	C	T	C	T	T	G	C	G	G	T	G	G	T	T	A	C	T	A	C
KARUEL	IRIS 313-12093	indica admix	Nepal	1	A	G	A	G	A	G	G	G	T	C	C	T	T	T	T	T	A	G	A	T	G	T	G	T	C	C	C	T	C	T	T	G	C	G	G	T	G	G	T	T	A	C	T	A	C
K 479-2-3	IRIS 313-10404	indica admix	India	1	A	G	A	G	A	G	G	G	T	C	C	T	T	T	T	T	A	G	A	T	G	T	G	T	C	C	C	T	C	T	T	G	C	G	G	T	G	G	T	T	A	C	T	A	C
BHAINSA MUNDARIYA	IRIS 313-11596	indica admix	India	1	A	G	A	G	A	G	Het	G	T	C	C	T	T	T	T	T	A	G	A	T	G	T	G	T	C	C	C	T	C	T	T	G	C	G	G	T	G	G	T	T	A	C	T	A	C
MERLE	IRIS 313-8215	indica admix	-	1	A	G	A	G	A	G	G	G	T	C	C	T	T	T	T	T	A	G	A	T	G	T	G	T	C	C	C	T	C	T	T	G	C	G	G	T	G	G	T	T	A	C	T	A	C
C71	CX85	indica admix	-	1	A	G	A	G	A	G	G	G	T	C	C	T	T	T	T	T	A	G	A	T	G	T	G	T	C	C	C	T	C	T	T	G	C	G	G	T	G	G	T	T	A	C	T	A	C
CO43	CX146	indica admix	-	1	A	G	A	G	A	G	G	G	T	C	C	T	T	T	T	T	A	G	A	T	G	T	G	T	C	C	C	T	C	T	T	G	C	G	G	T	G	G	T	T	A	C	T	A	C
ZIHUI 100	CX20	indica admix	-	1	A	G	A	G	A	G	G	G	T	C	C	T	T	T	T	T	A	G	A	T	G	T	G	T	C	C	C	T	C	T	T	G	C	G	G	T	G	G	T	T	A	C	T	A	C
CAUVERY	IRIS 313-10148	indica admix	India	1	A	G	A	G	A	G	G	G	T	C	C	T	T	T	T	T	A	G	A	T	G	T	G	T	C	C	C	T	C	T	T	G	C	G	G	T	G	G	T	T	A	C	T	A	C
MENTIK TJERE BELUT	IRIS 313-8368	indica admix	Indonesia	1	A	G	A	G	A	G	G	G	T	C	C	T	T	T	T	T	A	G	A	T	G	T	G	T	C	C	C	T	C	T	T	G	C	G	G	T	G	G	T	T	A	C	T	A	C
SAN**QISHILUO	B088	indica admix	-	1	A	G	A	G	A	G	G	G	T	C	C	T	T	T	T	T	A	G	A	T	G	T	G	T	C	C	C	T	C	T	T	G	C	G	G	T	G	G	T	T	A	C	T	A	C
IR 73571-3B-11-3-K2	IRIS 313-15906	indica admix	-	1	A	G	A	G	A	G	G	G	T	C	C	T	T	T	T	T	A	G	A	T	G	T	G	T	C	C	C	T	C	T	T	G	C	G	G	T	G	G	T	T	A	C	T	A	C
CSR-90 IR-2	IRIS 313-10349	indica admix	India	1	A	G	A	G	A	G	G	G	T	C	C	T	T	T	T	T	A	G	A	T	G	T	G	T	C	C	C	T	C	T	T	G	C	G	G	T	G	G	T	T	A	C	T	A	C
GZ 1368-5-4	B051	indica admix	-	1	A	G	A	G	A	G	G	G	T	C	C	T	T	T	T	T	A	G	A	T	G	T	G	T	C	C	C	T	C	T	T	G	C	G	G	T	G	G	T	T	A	C	T	A	C
YA THAY SAN	IRIS 313-8659	indica admix	Myanmar	1	A	G	A	G	A	G	G	G	T	C	C	T	T	T	T	T	A	G	A	T	G	T	G	T	C	C	C	T	C	T	T	G	C	G	G	T	G	G	T	T	A	C	T	A	C
KHIRPULI	IRIS 313-11364	indica admix	India	1	A	G	A	G	A	G	G	G	T	C	C	T	T	T	T	T	A	G	A	T	G	T	G	T	C	C	C	T	C	T	T	G	C	G	G	T	G	G	T	T	A	C	T	A	C
NCS 964 C	IRIS 313-9400	indica admix	India	1	A	G	A	G	A	G	G	G	T	C	C	T	T	T	T	T	A	G	A	T	G	T	G	T	C	C	C	T	C	T	T	G	C	G	G	T	G	G	T	T	A	C	T	A	C
KANATO	IRIS 313-11934	indica admix	Philippines	1	A	G	A	G	A	G	G	G	T	C	C	T	T	T	T	T	A	G	A	T	G	T	G	T	C	C	C	T	C	T	T	G	C	G	G	T	G	G	T	T	A	C	T	A	C
IET1444	CX267	indica admix	-	1	A	G	A	G	A	G	G	G	T	C	C	T	T	T	T	T	A	G	A	T	G	T	G	T	C	C	C	T	C	T	T	G	C	G	G	T	G	G	T	T	A	C	T	A	C
XIANGZAOXIAN 7	B064	indica admix	-	1	A	G	A	G	A	G	G	G	T	C	C	T	T	T	T	T	A	G	A	T	G	T	G	T	C	C	C	T	C	T	T	G	C	G	G	T	G	G	T	T	A	C	T	A	C
ARC 7056	IRIS 313-11255	indica admix	India	1	A	G	A	G	A	G	G	G	T	C	C	T	T	T	T	T	A	G	A	T	G	T	G	T	C	C	C	T	C	T	T	G	C	G	G	T	G	G	T	T	A	C	T	A	C
IR 4630-22-2-5-1-3	IRIS 313-15898	indica admix	-	1	A	G	A	G	A	G	G	G	T	C	C	T	T	T	T	T	A	G	A	T	G	T	G	T	C	C	C	T	C	T	T	G	C	G	G	T	G	G	T	T	A	C	T	A	C
MUTHA SAMBA	IRIS 313-11419	indica admix	India	1	A	G	A	G	A	G	G	G	T	C	C	T	T	T	T	T	A	G	A	T	G	T	G	T	C	C	C	T	C	T	T	G	C	G	G	T	G	G	T	T	A	C	T	A	C
SANHUANGZHAN NO 2	IRIS 313-15897	indica admix	-	1	A	G	A	G	A	G	G	G	T	C	C	T	T	T	T	T	A	G	A	T	G	T	G	T	C	C	C	T	C	T	T	G	C	G	G	T	G	G	T	T	A	C	T	A	C
SAGCï¼4	CX346	indica admix	-	1	A	G	A	G	A	G	G	G	T	C	C	T	T	T	T	T	A	G	A	T	G	T	G	T	C	C	C	T	C	T	T	G	C	G	G	T	G	G	T	T	A	C	T	A	C
TYB 11	IRIS 313-11147	indica admix	Myanmar	1	A	G	A	G	A	G	G	G	T	C	C	T	T	T	T	T	A	G	A	T	G	T	G	T	C	C	C	T	C	T	T	G	C	G	G	T	G	G	T	T	A	C	T	A	C
GIZA 178	IRIS 313-8212	indica admix	-	1	A	G	A	G	A	G	G	G	T	C	C	T	T	T	T	T	A	G	A	T	G	T	G	T	C	C	C	T	C	T	T	G	C	G	G	T	G	G	T	T	A	C	T	A	C
IR 63295-AC 209-7	IRIS 313-10361	indica admix	Philippines	1	A	G	A	G	A	G	G	G	T	C	C	T	T	T	T	T	A	G	A	T	G	T	G	T	C	C	C	T	C	T	T	G	C	G	G	T	G	G	T	T	A	C	T	A	C
BAZAIL	IRIS 313-8717	indica admix	Bangladesh	1	A	G	A	G	A	G	G	G	T	C	C	T	T	T	T	T	A	G	A	T	G	T	G	T	C	C	C	T	C	T	T	G	C	G	G	T	G	G	T	T	A	C	T	A	C
JON JAN	IRIS 313-12290	indica admix	Myanmar	1	A	G	A	G	A	G	Het	G	T	C	C	T	T	T	T	T	A	G	A	T	G	T	G	T	C	C	C	T	C	T	T	G	C	G	G	T	G	G	T	T	A	C	T	A	C
IR 10120-7-2-1-4	IRIS 313-11987	indica admix	Philippines	1	A	G	A	G	A	G	G	G	T	C	C	T	T	T	T	T	A	G	A	T	G	T	G	T	C	C	C	T	C	T	T	G	C	G	G	T	G	G	T	T	A	C	T	A	C
CAMPENA	IRIS 313-10514	indica admix	Philippines	1	A	G	A	G	A	G	G	G	T	C	C	T	T	T	T	T	A	G	A	T	G	T	G	T	C	C	C	T	C	T	T	G	C	G	G	T	G	G	T	T	A	C	T	A	C
DELI POCONG	IRIS 313-11177	indica admix	Indonesia	1	A	G	A	G	A	G	G	G	T	C	C	T	T	T	T	T	A	G	A	T	G	T	G	T	C	C	C	T	C	T	T	G	C	G	G	T	G	missing	T	T	A	C	T	A	C
IR68	CX278	indica admix	-	1	A	G	A	G	A	G	G	G	T	C	C	T	T	T	T	T	A	G	A	T	G	T	G	T	C	C	C	T	C	T	T	G	C	G	G	T	G	G	T	T	A	C	T	A	C
YUELIANGGU	CX390	indica admix	-	1	A	G	A	G	A	G	G	G	T	C	C	T	T	T	T	T	A	G	A	T	G	T	G	T	C	C	C	T	C	T	T	G	C	G	G	T	G	G	T	T	A	C	T	A	C
Q5	CX87	indica admix	-	1	A	G	A	G	A	G	G	G	T	C	C	T	T	T	T	T	A	G	A	T	G	T	G	T	C	C	C	T	C	T	T	G	C	G	G	T	G	G	T	T	A	C	T	A	C
108S	CX5	indica admix	-	1	A	G	A	G	A	G	G	G	T	C	C	T	T	T	T	T	A	G	A	T	G	T	G	T	C	C	C	T	C	T	T	G	C	G	G	T	G	G	T	T	A	C	T	A	C
MOMI	B238	indica admix	-	1	A	G	A	G	A	G	G	G	T	C	C	T	T	T	T	T	A	G	A	T	G	T	G	T	C	C	C	T	C	T	T	G	C	G	G	T	G	G	T	T	A	C	T	A	C
BR 5230-46-4	IRIS 313-10341	indica admix	Bangladesh	1	A	G	A	G	A	G	G	G	T	C	C	T	T	T	T	T	A	G	A	T	G	T	G	T	C	C	C	T	C	T	T	G	C	G	G	T	G	G	T	T	A	C	T	A	C
XIANGGU	B108	indica admix	-	1	A	G	A	G	A	G	G	G	T	C	C	T	T	T	T	T	A	G	A	T	G	T	G	T	C	C	C	T	C	T	T	G	C	G	G	T	G	G	T	T	A	C	T	A	C
GAJALE	CX128	indica admix	-	1	A	G	A	G	A	G	G	G	T	C	C	T	T	T	T	T	A	G	A	T	G	T	G	T	C	C	C	T	C	T	T	G	C	G	G	T	G	G	T	T	A	C	T	A	C
TAI-ZHONG-XIAN 10	CX122	indica admix	-	1	A	G	A	G	A	G	G	G	T	C	C	T	T	T	T	T	A	G	A	T	G	T	G	T	C	C	C	T	C	T	T	G	C	G	G	T	G	G	T	T	A	C	T	A	C
GU 154	B138	indica admix	-	1	A	G	A	G	A	G	G	G	T	C	C	T	T	T	T	T	A	G	A	T	G	T	G	T	C	C	C	T	C	T	T	missing	C	G	G	T	G	G	T	T	A	C	T	A	C
Y 115	IRIS 313-11101	indica admix	Liberia	1	A	G	A	G	A	G	G	G	T	C	C	T	T	T	T	T	A	G	A	T	G	T	G	T	C	C	C	T	C	T	T	G	C	G	G	T	G	G	T	T	A	C	T	A	C
ARC 13785	IRIS 313-11261	indica admix	India	1	A	G	A	G	A	G	G	G	T	C	C	T	T	T	T	T	A	G	A	T	G	T	G	T	C	C	C	T	C	T	T	G	C	G	G	T	G	G	T	T	A	C	T	A	C
TAUNGYA SABA	IRIS 313-11549	indica admix	Myanmar	1	A	G	A	G	A	G	G	G	T	C	C	T	T	T	T	T	A	G	A	T	G	T	G	T	C	C	C	T	C	T	T	G	C	G	G	T	G	G	T	T	A	C	T	A	C
R 762	IRIS 313-11808	indica admix	Colombia	1	A	G	A	G	A	G	G	G	T	C	C	T	T	T	T	T	A	G	A	T	G	T	G	T	C	C	C	T	C	T	T	G	C	G	G	T	G	G	T	T	A	C	T	A	C
PODIWEE	IRIS 313-9831	indica admix	Sri Lanka	1	A	G	A	G	A	G	G	G	T	C	C	T	T	T	T	T	A	G	A	T	G	T	G	T	C	C	C	T	C	T	T	G	C	G	G	T	G	G	T	T	A	C	T	A	C
SLK 2-18-2	B185	indica admix	-	1	A	G	A	G	A	G	missing	G	T	C	C	T	T	T	T	T	A	G	A	T	G	T	G	T	C	C	C	T	C	T	T	G	C	G	G	T	G	G	T	T	A	C	T	A	C
HUAGENGXIAN 74	CX12	indica admix	-	1	A	G	A	G	A	G	G	G	T	C	C	T	T	T	T	T	A	G	A	T	G	T	G	T	C	C	C	T	C	T	T	G	C	G	G	T	G	G	T	T	A	C	T	A	C
MOVE (MOKOLE)	IRIS 313-10048	indica admix	Benin	1	A	G	A	G	A	G	G	G	T	C	C	T	T	T	T	T	A	G	A	T	G	T	G	T	C	C	C	T	C	T	T	G	C	G	G	T	G	G	T	T	A	C	T	A	C
AMERICAN RICE	B035	indica admix	-	1	A	G	A	G	A	G	G	G	T	C	C	T	T	T	T	T	A	G	A	T	G	T	G	T	C	C	C	T	C	T	T	G	C	G	G	T	G	G	T	T	A	C	T	A	C
IR 45427-2B-2-2B-1-1	IRIS 313-15899	indica admix	-	1	A	G	A	G	A	G	G	G	T	C	C	T	T	T	T	T	A	G	A	T	G	T	G	T	C	C	C	T	C	T	T	G	C	G	G	T	G	G	T	T	A	C	T	A	C
XI GAN JING REN	IRIS 313-9184	indica admix	China	1	A	G	A	G	A	G	G	G	T	C	C	T	T	T	T	T	A	G	A	T	G	T	G	T	C	C	C	T	C	T	T	G	C	G	G	T	G	G	T	T	A	C	T	A	C
BIWUSHENG	B203	indica admix	-	1	A	G	A	G	A	G	G	G	T	C	C	T	T	T	T	T	A	G	A	T	G	T	G	T	C	C	C	T	C	T	T	G	C	G	G	T	G	G	T	T	A	C	T	A	C
XIANGWANXIAN 3	B125	indica admix	-	1	A	G	A	G	A	G	G	Het	T	C	C	T	T	T	T	T	A	G	A	T	G	T	G	T	C	C	C	T	C	T	T	G	C	G	G	T	G	G	T	T	A	C	T	A	C
CHING LIU	IRIS 313-11694	indica admix	Taiwan	1	A	G	A	G	A	G	G	Het	T	C	C	T	T	T	T	T	A	G	A	T	G	T	G	T	C	C	C	T	C	T	T	G	C	G	G	T	G	G	T	T	A	C	T	A	C
GUI 630	B242	indica admix	-	1	A	G	A	G	A	G	G	Het	T	C	C	T	T	T	T	T	A	G	A	T	G	T	G	T	C	C	C	T	C	T	T	G	C	G	G	T	G	G	T	T	A	C	T	A	C
LX2007	CX303	indica admix	-	1	A	G	A	G	A	G	G	Het	T	C	C	T	T	T	T	T	A	G	A	T	G	T	G	T	C	C	C	T	C	T	T	G	C	G	G	T	G	G	T	T	A	C	T	A	C
ARC 18001	IRIS 313-11284	indica admix	India	1	A	G	A	G	A	G	G	missing	T	C	C	T	T	T	T	T	A	G	A	T	G	T	G	T	C	C	C	T	C	T	T	G	C	G	G	T	G	G	T	T	A	missing	T	A	C
SRI LANKA 1	B013	indica admix	-	1	A	G	A	G	A	G	Het	Het	T	C	C	T	T	T	T	T	A	G	A	T	G	T	G	T	C	C	C	T	C	T	T	G	C	G	G	T	G	G	T	T	A	C	T	A	C
NAZIRA SAIL	IRIS 313-9696	indica admix	Bangladesh	1	A	G	A	G	A	Het	G	G	T	C	C	T	T	T	T	T	A	G	A	T	G	T	G	T	C	C	C	T	C	T	T	G	C	G	G	T	G	G	T	T	A	C	T	A	C
RP 1570-44-1	B187	indica admix	-	1	A	G	A	G	A	Het	G	G	T	C	C	T	T	T	T	T	A	G	A	T	G	T	G	T	C	C	C	T	C	T	T	G	C	G	G	T	G	G	T	T	A	C	T	A	C
IRAT 10	B039	indica admix	-	1	A	G	A	G	A	Het	Het	Het	T	C	C	T	T	T	T	T	A	G	A	T	G	T	G	T	C	C	C	T	C	T	T	G	C	G	G	T	G	G	T	T	A	C	T	A	C
ARC 14632	IRIS 313-11269	indica admix	India	1	A	G	A	G	A	Het	Het	Het	T	C	C	T	T	T	T	T	A	G	A	T	G	T	G	T	C	C	C	T	C	T	T	G	C	G	G	T	G	G	T	T	A	C	T	A	C
ARC 12884	IRIS 313-8603	indica admix	India	1	A	G	A	G	missing	G	G	G	T	C	C	T	T	T	T	T	A	G	A	T	G	T	G	T	C	C	C	T	C	T	T	G	C	G	G	T	G	G	T	T	A	C	T	A	C
ARC 12576	IRIS 313-8967	indica admix	India	1	A	G	A	G	Het	G	G	G	T	C	C	T	T	T	T	T	A	G	A	T	G	T	G	T	C	C	C	T	C	T	T	G	C	G	G	T	G	G	T	T	A	C	T	A	C
C70	CX86	indica admix	-	1	A	G	A	G	missing	G	G	G	T	C	C	T	T	T	T	T	A	G	A	T	G	T	G	T	C	C	C	T	C	T	T	G	C	G	G	T	G	G	T	T	A	C	T	A	C
BABAOMI	CX51	indica admix	-	1	A	missing	A	G	Het	G	Het	G	T	C	C	T	T	T	T	T	A	G	A	T	G	T	G	T	C	C	C	T	C	missing	T	G	C	G	G	T	G	G	T	T	A	C	T	A	C
TGMS29	CX93	indica admix	-	1	A	G	A	G	Het	G	Het	G	T	C	C	T	T	T	T	T	A	G	A	T	G	T	G	T	C	C	C	T	C	T	T	G	C	G	G	T	G	G	T	T	A	C	T	A	C
CT 23	IRIS 313-8158	japonica admix	-	1	A	G	A	G	A	G	G	G	T	C	C	T	T	T	T	T	A	G	A	T	G	T	G	T	C	C	C	T	C	T	T	G	C	G	G	T	G	G	T	T	A	C	T	A	C
CP 231	IRIS 313-8658	japonica admix	United States of America	1	A	G	A	G	A	G	G	G	T	C	C	T	T	T	T	T	A	G	A	T	G	T	G	T	C	C	C	T	C	T	T	G	C	G	G	T	G	G	T	T	A	C	T	A	C
MANAUTHUKHA	CX32	japonica admix	-	1	A	G	A	G	A	G	G	G	T	C	C	T	T	T	T	T	A	G	A	T	G	T	G	T	C	C	C	T	C	T	T	G	C	G	G	T	G	G	T	T	A	C	T	A	C
SALVO	IRIS 313-8205	japonica admix	-	1	A	G	A	G	A	G	G	G	T	C	C	T	T	T	T	T	A	G	A	T	G	T	G	T	C	C	C	T	C	T	T	G	C	G	G	T	G	G	T	T	A	C	T	A	C
PA YANG NOEUGN	IRIS 313-12164	japonica admix	Cambodia	1	A	G	A	G	A	G	Het	G	T	C	C	T	T	T	T	T	A	G	A	T	G	T	G	T	C	C	C	T	C	T	T	G	C	G	G	T	G	G	T	T	A	C	T	A	C
CT 36	IRIS 313-8159	japonica admix	-	1	A	G	A	G	A	G	G	G	T	C	C	T	T	T	T	T	A	G	A	T	G	T	G	T	C	C	C	T	C	T	T	G	C	G	G	T	G	G	T	T	A	C	T	A	C
KHUDWANI ACC 202	IRIS 313-11156	japonica admix	India	1	A	G	A	G	A	G	G	G	T	C	C	T	T	T	T	T	A	G	A	T	G	T	G	T	C	C	C	T	C	T	T	G	C	G	G	T	G	G	T	T	A	C	T	A	C
571	IRIS 313-8872	japonica admix	Thailand	1	A	G	A	G	Het	G	Het	Het	T	C	C	T	T	T	T	T	A	G	A	T	G	T	G	T	C	C	C	T	C	T	T	G	C	G	G	T	G	G	T	T	A	C	T	A	C
E WAWNG	IRIS 313-8884	tropical japonica	Thailand	1	A	G	A	G	A	G	G	G	T	C	C	T	T	T	T	T	A	G	A	T	G	T	G	T	C	C	C	T	C	T	T	G	C	G	G	T	G	G	T	T	A	C	T	A	C
AE WAWNG POO DOO	IRIS 313-11832	tropical japonica	Thailand	1	A	G	A	G	A	G	G	G	T	C	C	T	T	T	T	T	A	G	A	T	G	T	G	T	C	C	C	T	C	T	T	G	C	G	G	T	G	G	T	T	A	C	T	A	C
LEUANG GLIANG	IRIS 313-9123	tropical japonica	Thailand	1	A	G	A	G	A	G	G	G	T	C	C	T	T	T	T	T	A	G	A	T	G	T	G	T	C	C	C	T	C	T	T	G	C	G	G	T	G	G	T	T	A	C	T	A	C
TON TIA GUAY NU	IRIS 313-11846	tropical japonica	Thailand	1	A	G	A	G	A	G	G	G	T	C	C	T	T	T	T	T	A	G	A	T	G	T	G	T	C	C	C	T	C	T	T	G	C	G	G	T	G	G	T	T	A	C	T	A	C
BULI INIA	IRIS 313-10258	temperate japonica	Chile	1	A	G	A	G	A	G	G	G	T	C	C	T	T	T	T	T	A	G	A	T	G	T	G	T	C	C	C	T	C	T	T	G	C	G	G	T	G	G	T	T	A	C	T	A	C
SIPON	IRIS 313-10744	tropical japonica	Indonesia	1	A	G	A	G	A	G	G	G	T	C	C	T	T	T	T	T	A	G	A	T	G	T	G	T	C	C	C	T	C	T	T	G	C	G	G	T	G	G	T	T	A	C	T	A	C
CALIFORNIA BELLE	IRIS 313-8923	tropical japonica	United States of America	1	A	G	A	G	A	G	G	G	T	C	C	T	T	T	T	T	A	G	A	T	G	T	G	T	C	C	C	T	C	T	T	G	C	G	G	T	G	G	T	T	A	C	T	A	C
CICIH KAPUK	IRIS 313-11311	tropical japonica	Indonesia	1	A	G	A	G	A	G	G	G	T	C	C	T	T	T	T	T	A	G	A	T	G	T	G	T	C	C	C	T	C	T	T	G	C	G	G	T	G	G	T	T	A	C	T	A	C
GRAAL	IRIS 313-8213	tropical japonica	-	1	A	G	A	G	A	G	G	G	T	C	C	T	T	T	T	T	A	G	A	T	G	T	G	T	C	C	C	T	C	T	T	G	C	G	G	T	G	G	T	T	A	C	T	A	C
KETAN NANGKA	IRIS 313-10841	tropical japonica	Indonesia	1	A	G	A	G	A	G	G	G	T	C	C	T	T	T	T	T	A	G	A	T	G	T	G	T	C	C	C	T	C	T	T	G	C	G	G	T	G	G	T	T	A	C	T	A	C
PIKTO MAMAS	IRIS 313-8436	tropical japonica	Indonesia	1	A	G	A	G	A	G	G	G	T	C	C	T	T	T	T	T	A	G	A	T	G	T	G	T	C	C	C	T	C	T	T	G	C	G	G	T	G	G	T	T	A	C	T	A	C
CYPRESS	IRIS 313-15910	tropical japonica	-	1	A	G	A	G	A	G	G	G	T	C	C	T	T	T	T	T	A	G	A	T	G	T	G	T	C	C	C	T	C	T	T	G	C	G	G	T	G	G	T	T	A	C	T	A	C
GOGOWIERIE	IRIS 313-9851	tropical japonica	Surinam	1	A	G	A	G	A	G	G	G	T	C	C	T	T	T	T	T	A	G	A	T	G	T	G	T	C	C	C	T	C	T	T	G	C	G	G	T	G	G	T	T	A	C	T	A	C
NIAW KHAMIN	IRIS 313-11248	tropical japonica	Thailand	1	A	G	A	G	A	G	G	G	T	C	C	T	T	T	T	T	A	G	A	T	G	T	G	T	C	C	C	T	C	T	T	G	C	G	G	T	G	G	T	T	A	C	T	A	C
KINANDANG BUSIKSIK	IRIS 313-9389	tropical japonica	Philippines	1	A	G	A	G	A	G	G	G	T	C	C	T	T	T	T	T	A	G	A	T	G	T	G	T	C	C	C	T	C	T	T	G	C	G	G	T	G	G	T	T	A	C	T	A	C
DJANGGOT	IRIS 313-10767	tropical japonica	Indonesia	1	A	G	A	G	A	G	G	G	T	C	C	T	T	T	T	T	A	G	A	T	G	T	G	T	C	C	C	T	C	T	T	G	C	G	G	T	G	G	T	T	A	C	T	A	C
GUO DI HEI	IRIS 313-10196	tropical japonica	China	1	A	G	A	G	A	G	G	G	T	C	C	T	T	T	T	T	A	G	A	T	G	T	G	T	C	C	C	T	C	T	T	G	C	G	G	T	G	G	T	T	A	C	T	A	C
PULU LOTONG	IRIS 313-11005	tropical japonica	Indonesia	1	A	G	A	G	A	G	G	G	T	C	C	T	T	T	T	T	A	G	A	T	G	T	G	T	C	C	C	T	C	T	T	G	C	G	G	T	G	G	T	T	A	C	T	A	C
BLUEBONNET	IRIS 313-8960	tropical japonica	United States of America	1	A	G	A	G	A	G	G	G	T	C	C	T	T	T	T	T	A	G	A	T	G	T	G	T	C	C	C	T	C	T	T	G	C	G	G	T	G	G	T	T	A	C	T	A	C
IFUGAO RICE	IRIS 313-10577	tropical japonica	Philippines	1	A	G	A	G	A	G	G	G	T	C	C	T	T	T	T	T	A	G	A	T	G	T	G	T	C	C	C	T	C	T	T	G	C	G	G	T	G	G	T	T	A	C	T	A	C
PADI SEPAH	IRIS 313-8865	tropical japonica	Indonesia	1	A	G	A	G	A	G	G	G	T	C	C	T	T	T	T	T	A	G	A	T	G	T	G	T	C	C	C	T	C	T	T	G	C	G	G	T	G	G	T	T	A	C	T	A	C
PULO	IRIS 313-10805	tropical japonica	Indonesia	1	A	G	A	G	A	G	G	G	T	C	C	T	T	T	T	T	A	G	A	T	G	T	G	T	C	C	C	T	C	T	T	G	C	G	G	T	G	G	T	T	A	C	T	A	C
QINOGNAS	IRIS 313-10582	tropical japonica	Philippines	1	A	G	A	G	A	G	G	G	T	C	C	T	T	T	T	T	A	G	A	T	G	T	G	T	C	C	C	T	C	T	T	G	C	G	G	T	G	G	T	T	A	C	T	A	C
SIDJERO GUNDIL	IRIS 313-10816	tropical japonica	Indonesia	1	A	G	A	G	A	G	G	G	T	C	C	T	T	T	T	T	A	G	A	T	G	T	G	T	C	C	C	T	C	T	T	G	C	G	G	T	G	G	T	T	A	C	T	A	C
TINOLDO MARANGRAS	IRIS 313-12051	tropical japonica	Philippines	1	A	G	A	G	A	G	G	G	T	C	C	T	T	T	T	T	A	G	A	T	G	T	G	T	C	C	C	T	C	T	T	G	C	G	G	T	G	G	T	T	A	C	T	A	C
GANDAMANA	IRIS 313-10770	tropical japonica	Indonesia	1	A	G	A	G	A	G	G	G	T	C	C	T	T	T	T	T	A	G	A	T	G	T	G	T	C	C	C	T	C	T	T	G	C	G	G	T	G	G	T	T	A	C	T	A	C
BALIK SEMAH	IRIS 313-10761	tropical japonica	Indonesia	1	A	G	A	G	A	G	G	G	T	C	C	T	T	T	T	T	A	G	A	T	G	T	G	T	C	C	C	T	C	T	T	G	C	G	G	T	G	G	T	T	A	C	T	A	C
SIDJANGGUK	IRIS 313-10815	tropical japonica	Indonesia	1	A	G	A	G	A	G	G	G	T	C	C	T	T	T	T	T	A	G	A	T	G	T	G	T	C	C	C	T	C	T	T	G	C	G	G	T	G	G	T	T	A	C	T	A	C
KETAN PELERN	IRIS 313-10741	tropical japonica	Indonesia	1	A	G	A	G	A	G	G	G	T	C	C	T	T	T	T	T	A	G	A	T	G	T	G	T	C	C	C	T	C	T	T	G	C	G	G	T	G	G	T	T	A	C	T	A	C
BLUE BONNET	IRIS 313-8102	tropical japonica	-	1	A	G	A	G	A	G	G	G	T	C	C	T	T	T	T	T	A	G	A	T	G	T	G	T	C	C	C	T	C	T	T	G	C	G	G	T	G	G	T	T	A	C	T	A	C
DJALAWARA	IRIS 313-10766	tropical japonica	Indonesia	1	A	G	A	G	A	G	G	G	T	C	C	T	T	T	T	T	A	G	A	T	G	T	G	T	C	C	C	T	C	T	T	G	C	G	G	T	G	G	T	T	A	C	T	A	C
MANGGE	IRIS 313-10946	tropical japonica	Indonesia	1	A	G	A	G	A	G	G	G	T	C	C	T	T	T	T	T	A	G	A	T	G	T	G	T	C	C	C	T	C	T	T	G	C	G	G	T	G	G	T	T	A	C	T	A	C
GOOLARAH	IRIS 313-8074	tropical japonica	-	1	A	G	A	G	A	G	G	G	T	C	C	T	T	T	T	T	A	G	A	T	G	T	G	T	C	C	C	T	C	T	T	G	C	G	G	T	G	G	T	T	A	C	T	A	C
INGSA BELANAK	IRIS 313-9405	tropical japonica	Indonesia	1	A	G	A	G	A	G	G	G	T	C	C	T	T	T	T	T	A	G	A	T	G	T	G	T	C	C	C	T	C	T	T	G	C	G	G	T	G	G	T	T	A	C	T	A	C
PRELUDE	IRIS 313-8627	tropical japonica	United States of America	1	A	G	A	G	A	G	G	G	T	C	C	T	T	T	T	T	A	G	A	T	G	T	G	T	C	C	C	T	C	T	T	G	C	G	G	T	G	G	T	T	A	C	T	A	C
ASE PULU BOLONG	IRIS 313-10950	tropical japonica	Indonesia	1	A	G	A	G	A	G	G	G	T	C	C	T	T	T	T	T	A	G	A	T	G	T	G	T	C	C	C	T	C	T	T	G	C	G	G	T	G	G	T	T	A	C	T	A	C
PARAY KINARABAW	IRIS 313-10580	tropical japonica	Philippines	1	A	G	A	G	A	G	G	G	T	C	C	T	T	T	T	T	A	G	A	T	G	T	G	T	C	C	C	T	C	T	T	G	C	G	G	T	G	G	T	T	A	C	T	A	C
SAMBA	IRIS 313-8065	tropical japonica	-	1	A	G	A	G	A	G	G	G	T	C	C	T	T	T	T	T	A	G	A	T	G	T	G	T	C	C	C	T	C	T	T	G	C	G	G	T	G	G	T	T	A	C	T	A	C
LENKIBE-N	IRIS 313-10645	tropical japonica	Philippines	1	A	G	A	G	A	G	G	G	T	C	C	T	T	T	T	T	A	G	A	T	G	T	G	T	C	C	C	T	C	T	T	G	C	G	G	T	G	G	T	T	A	C	T	A	C
PARE BUWUN	IRIS 313-10801	tropical japonica	Indonesia	1	A	G	A	G	A	G	G	G	T	C	C	T	T	T	T	T	A	G	A	T	G	T	G	T	C	C	C	T	C	T	T	G	C	G	G	T	G	G	T	T	A	C	T	A	C
LENGGANG GENUK BULU	IRIS 313-10789	tropical japonica	Indonesia	1	A	G	A	G	A	G	G	G	T	C	C	T	T	T	T	T	A	G	A	T	G	T	G	T	C	C	C	T	C	T	T	G	C	G	G	T	G	G	T	T	A	C	T	A	C
KINANDANGPATONG	CX248	tropical japonica	-	1	A	G	A	G	A	G	G	G	T	C	C	T	T	T	T	T	A	G	A	T	G	T	G	T	C	C	C	T	C	T	T	G	C	G	G	T	G	G	T	T	A	C	T	A	C
KETAN SLAWI	IRIS 313-10785	tropical japonica	Indonesia	1	A	G	A	G	A	G	G	G	T	C	C	T	T	T	T	T	A	G	A	T	G	T	G	T	C	C	C	T	C	T	T	G	C	G	G	T	G	G	T	T	A	C	T	A	C
RANTE	IRIS 313-10808	tropical japonica	Indonesia	1	A	G	A	G	A	G	G	G	T	C	C	T	T	T	T	T	A	G	A	T	G	T	G	T	C	C	C	T	C	T	T	G	C	G	G	T	G	G	T	T	A	C	T	A	C
KETAN OSOG	IRIS 313-10783	tropical japonica	Indonesia	1	A	G	A	G	A	G	G	G	T	C	C	T	T	T	T	T	A	G	A	T	G	T	G	T	C	C	C	T	C	T	T	G	C	G	G	T	G	G	T	T	A	C	T	A	C
VEGOLD	IRIS 313-9550	tropical japonica	United States of America	1	A	G	A	G	A	G	G	G	T	C	C	T	T	T	T	T	A	G	A	T	G	T	G	T	C	C	C	T	C	T	T	G	C	G	G	T	G	G	T	T	A	C	T	A	C
KATY	IRIS 313-8285	tropical japonica	United States of America	1	A	G	A	G	A	G	G	G	T	C	C	T	T	T	T	T	A	G	A	T	G	T	G	T	C	C	C	T	C	T	T	G	C	G	G	T	G	G	T	T	A	C	T	A	C
INIA TACUARI	IRIS 313-15907	tropical japonica	-	1	A	G	A	G	A	G	G	G	T	C	C	T	T	T	T	T	A	G	A	T	G	T	G	T	C	C	C	T	C	T	T	G	C	G	G	T	G	G	T	T	A	C	T	A	C
MOLOK	CX129	tropical japonica	-	1	A	G	A	G	A	G	G	G	T	C	C	T	T	T	T	T	A	G	A	T	G	T	G	T	C	C	C	T	C	T	T	G	C	G	G	T	G	G	T	T	A	C	T	A	C
BOCAO	IRIS 313-8431	tropical japonica	Philippines	1	A	G	A	G	A	G	G	G	T	C	C	T	T	T	T	T	A	G	A	T	G	T	G	T	C	C	C	T	C	T	T	G	C	G	G	T	G	G	T	T	A	C	T	A	C
MINATANDA	IRIS 313-8594	tropical japonica	Philippines	1	A	G	A	G	A	G	G	G	T	C	C	T	T	T	T	T	A	G	A	T	G	T	G	T	C	C	C	T	C	T	T	G	C	G	G	T	G	G	T	T	A	C	T	A	C
TEXAS PATNA	IRIS 313-8803	tropical japonica	United States of America	1	A	G	A	G	A	G	G	G	T	C	C	T	T	T	T	T	A	G	A	T	G	T	G	T	C	C	C	T	C	T	T	G	C	G	G	T	G	G	T	T	A	C	T	A	C
LOLAWAJI	IRIS 313-10790	tropical japonica	Indonesia	1	A	G	A	G	A	G	G	G	T	C	C	T	T	T	T	T	A	G	A	T	G	T	G	T	C	C	C	T	C	T	T	G	C	G	G	T	G	G	T	T	A	C	T	A	C
79 UPLA	IRIS 313-8057	tropical japonica	-	1	A	G	A	G	A	G	G	G	T	C	C	T	T	T	T	T	A	G	A	T	G	T	G	T	C	C	C	T	C	T	T	G	C	G	G	T	G	G	T	T	A	C	T	A	C
AMERICAN HUANGKEDAO	B018	tropical japonica	-	1	A	G	A	G	A	G	G	G	T	C	C	T	T	T	T	T	A	G	A	T	G	T	G	T	C	C	C	T	C	T	T	G	C	G	G	T	G	G	T	T	A	C	T	A	C
KALINDIG	IRIS 313-11994	tropical japonica	Philippines	1	A	G	A	G	A	G	G	G	T	C	C	T	T	T	T	T	A	G	A	T	G	T	G	T	C	C	C	T	C	T	T	G	C	G	G	T	G	G	T	T	A	C	T	A	C
PINAHULA	IRIS 313-12244	tropical japonica	Philippines	1	A	G	A	G	A	G	G	G	T	C	C	T	T	T	T	T	A	G	A	T	G	T	G	T	C	C	C	T	C	T	T	G	C	G	G	T	G	G	T	T	A	C	T	A	C
PANNITHI	IRIS 313-9949	tropical japonica	Sri Lanka	1	A	G	A	G	A	G	G	G	T	C	C	T	T	T	T	T	A	G	A	T	G	T	G	T	C	C	C	T	C	T	T	G	C	G	G	T	G	G	T	T	A	C	T	A	C
PLUS	IRIS 313-8046	tropical japonica	-	1	A	G	A	G	A	G	G	G	T	C	C	T	T	T	T	T	A	G	A	T	G	T	G	T	C	C	C	T	C	T	T	G	C	G	G	T	G	G	T	T	A	C	T	A	C
DAYRON MARANGRAS	IRIS 313-11928	tropical japonica	Philippines	1	A	G	A	G	A	G	G	G	T	C	C	T	T	T	T	T	A	G	A	T	G	T	G	T	C	C	C	T	C	T	T	G	C	G	G	T	G	G	T	T	A	C	T	A	C
TJEMPO KREMBUNG	IRIS 313-10746	tropical japonica	Indonesia	1	A	G	A	G	A	G	G	G	T	C	C	T	T	T	T	T	A	G	A	T	G	T	G	T	C	C	C	T	C	T	T	G	C	G	G	T	G	G	T	T	A	C	T	A	C
KETAN PAPAH AREN	IRIS 313-10740	tropical japonica	Indonesia	1	A	G	A	G	A	G	G	G	T	C	C	T	T	T	T	T	A	G	A	T	G	T	G	T	C	C	C	T	C	T	T	G	C	G	G	T	G	G	T	T	A	C	T	A	C
PARE LAMBAN BINGKA	IRIS 313-11971	tropical japonica	Indonesia	1	A	G	A	G	A	G	G	G	T	C	C	T	T	T	T	T	A	G	A	T	G	T	G	T	C	C	C	T	C	T	T	G	C	G	G	T	G	G	T	T	A	C	T	A	C
BUAGKOG	IRIS 313-11913	tropical japonica	Philippines	1	A	G	A	G	A	G	G	G	T	C	C	T	T	T	T	T	A	G	A	T	G	T	G	T	C	C	C	T	C	T	T	G	C	G	G	T	G	G	T	T	A	C	T	A	C
IR 71525-19-1-1	IRIS 313-7909	tropical japonica	-	1	A	G	A	G	A	G	G	G	T	C	C	T	T	T	T	T	A	G	A	T	G	T	G	T	C	C	C	T	C	T	T	G	C	G	G	T	G	G	T	T	A	C	T	A	C
KETAN DONGGO	IRIS 313-9301	tropical japonica	Indonesia	1	A	G	A	G	A	G	G	G	T	C	C	T	T	T	T	T	A	G	A	T	G	T	G	T	C	C	C	T	C	T	T	G	C	G	G	T	G	G	T	T	A	C	T	A	C
KETAN SAPI	IRIS 313-10784	tropical japonica	Indonesia	1	A	G	A	G	A	G	G	G	T	C	C	T	T	T	T	T	A	G	A	T	G	T	G	T	C	C	C	T	C	T	T	G	C	G	G	T	G	G	T	T	A	C	T	A	C
PULUTAN	IRIS 313-9375	tropical japonica	Malaysia	1	A	G	A	G	A	G	G	G	T	C	C	T	T	T	T	T	A	G	A	T	G	T	G	T	C	C	C	T	C	T	T	G	C	G	G	T	G	G	T	T	A	C	T	A	C
GINATOS	IRIS 313-10991	tropical japonica	Philippines	1	A	G	A	G	A	G	G	G	T	C	C	T	T	T	T	T	A	G	A	T	G	T	G	T	C	C	C	T	C	T	T	G	C	G	G	T	G	G	T	T	A	C	T	A	C
REA	IRIS 313-10062	tropical japonica	Greece	1	A	G	A	G	A	G	G	G	T	C	C	T	T	T	T	T	A	G	A	T	G	T	G	T	C	C	C	T	C	T	T	G	C	G	G	T	G	G	T	T	A	C	T	A	C
KASIGNAYAN	IRIS 313-12073	tropical japonica	Philippines	1	A	G	A	G	A	G	G	G	T	C	C	T	T	T	T	T	A	G	A	T	G	T	G	T	C	C	C	T	C	T	T	G	C	G	G	T	G	G	T	T	A	C	T	A	C
CERE KAWAT	IRIS 313-10765	tropical japonica	Indonesia	1	A	G	A	G	A	G	G	G	T	C	C	T	T	T	T	T	A	G	A	T	G	T	G	T	C	C	C	T	C	T	T	G	C	G	G	T	G	G	T	T	A	C	T	A	C
MIUDO ROXO	IRIS 313-11429	tropical japonica	Brazil	1	A	G	A	G	A	G	G	G	T	C	C	T	T	T	T	T	A	G	A	T	G	T	G	T	C	C	C	T	C	T	T	G	C	G	G	T	G	G	T	T	A	C	T	A	C
KETAN GUNDIL	IRIS 313-10936	tropical japonica	Indonesia	1	A	G	A	G	A	G	G	G	T	C	C	T	T	T	T	T	A	G	A	T	G	T	G	T	C	C	C	T	C	T	T	G	C	G	G	T	G	G	T	T	A	C	T	A	C
LEMUNGSIR	IRIS 313-10788	tropical japonica	Indonesia	1	A	G	A	G	A	G	G	G	T	C	C	T	T	T	T	T	A	G	A	T	G	T	G	T	C	C	C	T	C	T	T	G	C	G	G	T	G	G	T	T	A	C	T	A	C
GOLFO	IRIS 313-8044	tropical japonica	-	1	A	G	A	G	A	G	G	G	T	C	C	T	T	T	T	T	A	G	A	T	G	T	G	T	C	C	C	T	C	T	T	G	C	G	G	T	G	G	T	T	A	C	T	A	C
MENDUNGAN	IRIS 313-10794	tropical japonica	Indonesia	1	A	G	A	G	A	G	G	G	T	C	C	T	T	T	T	T	A	G	A	T	G	T	G	T	C	C	C	T	C	T	T	G	C	G	G	T	G	G	T	T	A	C	T	A	C
RIMBUN	IRIS 313-9239	tropical japonica	Indonesia	1	A	G	A	G	A	G	G	G	T	C	C	T	T	T	T	T	A	G	A	T	G	T	G	T	C	C	C	T	C	T	T	G	C	G	G	T	G	G	T	T	A	C	T	A	C
O. SATIVA	IRIS 313-10752	tropical japonica	United States of America	1	A	G	A	G	A	G	G	G	T	C	C	T	T	T	T	T	A	G	A	T	G	T	G	T	C	C	C	T	C	T	T	G	C	G	G	T	G	G	T	T	A	C	T	A	C
SAMPANG KUNING	IRIS 313-10809	tropical japonica	Indonesia	1	A	G	A	G	A	G	G	G	T	C	C	T	T	T	T	T	A	G	A	T	G	T	G	T	C	C	C	T	C	T	T	G	C	G	G	T	G	G	T	T	A	C	T	A	C
MOROPOTOL	IRIS 313-10489	tropical japonica	Philippines	1	A	G	A	G	A	G	G	G	T	C	C	T	T	T	T	T	A	G	A	T	G	T	G	T	C	C	C	T	C	T	T	G	C	G	G	T	G	G	T	T	A	C	T	A	C
INAMBOG	IRIS 313-10829	tropical japonica	Philippines	1	A	G	A	G	A	G	G	G	T	C	C	T	T	T	T	T	A	G	A	T	G	T	G	T	C	C	C	T	C	T	T	G	C	G	G	T	G	G	T	T	A	C	T	A	C
BLUE BELLE	IRIS 313-9491	tropical japonica	United States of America	1	A	G	A	G	A	G	G	G	T	C	C	T	T	T	T	T	A	G	A	T	G	T	G	T	C	C	C	T	C	T	T	G	C	G	G	T	G	G	T	T	A	C	T	A	C
SLAMET	IRIS 313-10817	tropical japonica	Indonesia	1	A	G	A	G	A	G	G	G	T	C	C	T	T	T	T	T	A	G	A	T	G	T	G	T	C	C	C	T	C	T	T	G	C	G	G	T	G	G	T	T	A	C	T	A	C
PULUT BONGO	IRIS 313-11007	tropical japonica	Indonesia	1	A	G	A	G	A	G	G	G	T	C	C	T	T	T	T	T	A	G	A	T	G	T	G	T	C	C	C	T	C	T	T	G	C	G	G	T	G	G	T	T	A	C	T	A	C
LACASSINE	IRIS 313-8193	tropical japonica	-	1	A	G	A	G	A	G	G	G	T	C	C	T	T	T	T	T	A	G	A	T	G	T	G	T	C	C	C	T	C	T	T	G	C	G	G	T	G	G	T	T	A	C	T	A	C
BABELIONG	IRIS 313-12070	tropical japonica	Malaysia	1	A	G	A	G	A	G	G	G	T	C	C	T	T	T	T	T	A	G	A	T	G	T	G	T	C	C	C	T	C	T	T	G	C	G	G	T	G	G	T	T	A	C	T	A	C
PAKWALAN	IRIS 313-10931	tropical japonica	Philippines	1	A	G	A	G	A	G	G	G	T	C	C	T	T	T	T	T	A	G	A	T	G	T	G	T	C	C	C	T	C	T	T	G	C	G	G	T	G	G	T	T	A	C	T	A	C
75 UPLA	IRIS 313-8061	tropical japonica	-	1	A	G	A	G	A	G	G	G	T	C	C	T	T	T	T	T	A	G	A	T	G	T	G	T	C	C	C	T	C	T	T	G	C	G	G	T	G	G	T	T	A	C	T	A	C
TAMBU	IRIS 313-11397	tropical japonica	Indonesia	1	A	G	A	G	A	G	G	G	T	C	C	T	T	T	T	T	A	G	A	T	G	T	G	T	C	C	C	T	C	T	T	G	C	G	G	T	G	G	T	T	A	C	T	A	C
PINDE GOGO WIERIE	IRIS 313-10710	tropical japonica	Surinam	1	A	G	A	G	A	G	G	G	T	C	C	T	T	T	T	T	A	G	A	T	G	T	G	T	C	C	C	T	C	T	T	G	C	G	G	T	G	G	T	T	A	C	T	A	C
PUTUS TOLO	IRIS 313-10956	tropical japonica	Indonesia	1	A	G	A	G	A	G	G	G	T	C	C	T	T	T	T	T	A	G	A	T	G	T	G	T	C	C	C	T	C	T	T	G	C	G	G	T	G	G	T	T	A	C	T	A	C
CHATAO	IRIS 313-11426	tropical japonica	Brazil	1	A	G	A	G	A	G	G	G	T	C	C	T	T	T	T	T	A	G	A	T	G	T	G	T	C	C	C	T	C	T	T	G	C	G	G	T	G	G	T	T	A	C	T	A	C
HAWARA DJEDAH	IRIS 313-10773	tropical japonica	Indonesia	1	A	G	A	G	A	G	G	G	T	C	C	T	T	T	T	T	A	G	A	T	G	T	G	T	C	C	C	T	C	T	T	G	C	G	G	T	G	G	T	T	A	C	T	A	C
SEREH	IRIS 313-10693	tropical japonica	Indonesia	1	A	G	A	G	A	G	G	G	T	C	C	T	T	T	T	T	A	G	A	T	G	T	G	T	C	C	C	T	C	T	T	G	C	G	G	T	G	G	T	T	A	C	T	A	C
IKOGAN	IRIS 313-10828	tropical japonica	Philippines	1	A	G	A	G	A	G	G	G	T	C	C	T	T	T	T	T	A	G	A	T	G	T	G	T	C	C	C	T	C	T	T	G	C	G	G	T	G	G	T	T	A	C	T	A	C
BALU PRIA	IRIS 313-11496	tropical japonica	Indonesia	1	A	G	A	G	A	G	G	G	T	C	C	T	T	T	T	T	A	G	A	T	G	T	G	T	C	C	C	T	C	T	T	G	C	G	G	T	G	G	T	T	A	C	T	A	C
KETAN MLANTING	IRIS 313-10781	tropical japonica	Indonesia	1	A	G	A	G	A	G	G	G	T	C	C	T	T	T	T	T	A	G	A	T	G	T	G	T	C	C	C	T	C	T	T	G	C	G	G	T	G	G	T	T	A	C	T	A	C
DREW	IRIS 313-8183	tropical japonica	-	1	A	G	A	G	A	G	G	G	T	C	C	T	T	T	T	T	A	G	A	T	G	T	G	T	C	C	C	T	C	T	T	G	C	G	G	T	G	G	T	T	A	C	T	A	C
80050YR72136-43	B054	tropical japonica	-	1	A	G	A	G	A	G	G	G	T	C	C	T	T	T	T	T	A	G	A	T	G	T	G	T	C	C	C	T	C	T	T	G	C	G	G	T	G	G	T	T	A	C	T	A	C
CATIBOS	IRIS 313-10485	tropical japonica	Philippines	1	A	G	A	G	A	G	G	G	T	C	C	T	T	T	T	T	A	G	A	T	G	T	G	T	C	C	C	T	C	T	T	G	C	G	G	T	G	G	T	T	A	C	T	A	C
SIKEP BATU	IRIS 313-10689	tropical japonica	Indonesia	1	A	G	A	G	A	G	G	G	T	C	C	T	T	T	T	T	A	G	A	T	G	T	G	T	C	C	C	T	C	T	T	G	C	G	G	T	G	G	T	T	A	C	T	A	C
IAC3	CX262	tropical japonica	-	1	A	G	A	G	A	G	G	G	T	C	C	T	T	T	T	T	A	G	A	T	G	T	G	T	C	C	C	T	C	T	T	G	C	G	G	T	G	G	T	T	A	C	T	A	C
ONOY	IRIS 313-8572	tropical japonica	Philippines	1	A	G	A	G	A	G	G	G	T	C	C	T	T	T	T	T	A	G	A	T	G	T	G	T	C	C	C	T	C	T	T	G	C	G	G	T	G	G	T	T	A	C	T	A	C
CADIDIT (GLUT)	IRIS 313-11379	tropical japonica	Philippines	1	A	G	A	G	A	G	G	G	T	C	C	T	T	T	T	T	A	G	A	T	G	T	G	T	C	C	C	T	C	T	T	G	C	G	G	T	G	G	T	T	A	C	T	A	C
B 6311 A 5553-16-2	IRIS 313-10708	tropical japonica	United States of America	1	A	G	A	G	A	G	G	G	T	C	C	T	T	T	T	T	A	G	A	T	G	T	G	T	C	C	C	T	C	T	T	G	C	G	G	T	G	G	T	T	A	C	T	A	C
PEUTEUJ	IRIS 313-10802	tropical japonica	Indonesia	1	A	G	A	G	A	G	G	G	T	C	C	T	T	T	T	T	A	G	A	T	G	T	G	T	C	C	C	T	C	T	T	G	C	G	G	T	G	G	T	T	A	C	T	A	C
SP 6 (WC 836)	IRIS 313-11539	tropical japonica	-	1	A	G	A	G	A	G	G	G	T	C	C	T	T	T	T	T	A	G	A	T	G	T	G	T	C	C	C	T	C	T	T	G	C	G	G	T	G	G	T	T	A	C	T	A	C
80A97YR303-304-1-3	B053	tropical japonica	-	1	A	G	A	G	A	G	G	G	T	C	C	T	T	T	T	T	A	G	A	T	G	T	G	T	C	C	C	T	C	T	T	G	C	G	G	T	G	G	T	T	A	C	T	A	C
AGUYOD	IRIS 313-9423	tropical japonica	Philippines	1	A	G	A	G	A	G	G	G	T	C	C	T	T	T	T	T	A	G	A	T	G	T	G	T	C	C	C	T	C	T	T	G	C	G	G	T	G	G	T	T	A	C	T	A	C
SINAPLED	IRIS 313-11424	tropical japonica	Philippines	1	A	G	A	G	A	G	G	G	T	C	C	T	T	T	T	T	A	G	A	T	G	T	G	T	C	C	C	T	C	T	T	G	C	G	G	T	G	G	T	T	A	C	T	A	C
DEO KITAN	IRIS 313-9928	tropical japonica	Philippines	1	A	G	A	G	A	G	G	G	T	C	C	T	T	T	T	T	A	G	A	T	G	T	G	T	C	C	C	T	C	T	T	G	C	G	G	T	G	G	T	T	A	C	T	A	C
FORTUNA COLORADO	IRIS 313-10444	tropical japonica	Central America	1	A	G	A	G	A	G	G	Het	T	C	C	T	T	T	T	T	A	G	A	T	G	T	G	T	C	C	C	T	C	T	T	G	C	G	G	T	G	G	T	T	A	C	T	A	C
CA ONG (WHITE)	IRIS 313-11380	tropical japonica	Philippines	1	A	G	A	missing	A	G	Het	Het	T	C	C	T	T	T	T	T	A	G	A	T	G	T	G	T	C	C	C	T	C	T	T	G	C	missing	G	T	G	G	T	T	A	C	T	A	C
80 UPLA	IRIS 313-8062	tropical japonica	-	1	A	G	A	G	A	Het	missing	missing	T	C	C	T	T	T	T	T	A	G	A	T	G	T	G	T	C	C	C	T	C	T	T	G	C	G	G	T	G	G	T	T	A	C	T	A	C
LEMONT	CX77	tropical japonica	-	1	A	G	A	G	Het	G	G	G	T	C	C	T	T	T	T	T	A	G	A	T	G	T	G	T	C	C	C	T	C	T	T	G	C	G	G	T	G	G	T	T	A	C	T	A	C
ARC 14901	IRIS 313-11274	aus	India	1	X	G	A	G	A	G	G	G	T	C	C	T	T	T	T	T	A	G	A	T	G	T	G	T	C	C	C	T	C	T	T	G	C	G	G	T	G	G	T	T	A	C	T	A	C
LING TA 150	IRIS 313-10452	indica	China	1	X	G	A	G	A	G	G	G	T	C	C	T	T	T	T	T	A	G	A	T	G	T	G	T	C	C	C	T	C	T	T	G	C	G	G	T	G	G	T	T	A	C	T	A	C
PUILLIPINA KATARI	IRIS 313-8509	indica	Bangladesh	1	X	G	A	missing	A	G	G	G	T	C	C	T	T	T	C	T	A	G	A	T	G	T	G	T	C	C	C	T	C	T	T	G	C	G	G	T	G	G	T	T	A	C	T	A	C
JUGRAY	IRIS 313-11599	indica	India	1	X	G	A	G	A	G	G	G	T	C	C	T	T	T	T	T	A	G	A	T	G	T	G	T	C	C	C	T	C	T	T	G	C	G	G	T	G	G	T	T	A	C	T	C	C
NCS 840	IRIS 313-9516	indica	India	1	X	G	A	G	A	Het	Het	Het	T	C	C	T	T	T	T	T	A	G	A	T	G	T	G	T	C	C	C	T	C	T	T	G	C	G	G	T	G	G	T	T	A	C	T	A	C
BACHHAIKALMA	IRIS 313-11349	indica	India	1	X	G	A	G	A	G	G	G	T	C	C	T	T	T	T	T	A	G	A	T	G	T	G	T	C	C	C	T	C	T	T	G	C	G	G	T	G	G	T	T	A	C	T	A	C
DONRADAO	IRIS 313-11411	indica	Brazil	1	X	G	A	G	A	G	G	G	T	C	C	T	T	T	T	T	A	G	A	T	G	T	G	T	C	C	C	T	C	T	T	G	C	G	G	T	G	G	T	T	A	C	T	A	C
BANGLA	IRIS 313-11561	indica	Nepal	1	X	G	A	G	A	G	G	G	T	C	C	T	T	T	T	T	A	G	A	T	G	T	G	T	C	C	C	T	C	T	T	G	C	G	G	T	G	G	T	T	A	C	T	A	C
JALMAGNA	CX153	indica	-	1	X	G	A	G	A	G	G	G	T	C	C	T	T	T	T	T	A	G	A	T	G	T	G	T	C	C	C	T	C	T	T	G	C	G	G	T	G	G	T	T	A	C	T	A	C
YEBAW	IRIS 313-11148	indica	Myanmar	1	X	G	A	G	A	G	G	G	T	C	C	T	T	T	T	T	A	G	A	T	G	T	G	T	C	C	C	T	C	T	T	G	C	G	G	T	G	G	T	T	A	C	T	A	C
NGAM KON DAM	IRIS 313-12300	indica admix	Lao People's Democratic Republic	1	X	G	A	G	A	G	G	G	T	C	C	T	T	T	T	T	A	G	A	T	G	T	G	T	C	C	C	T	C	T	T	G	C	G	G	T	G	G	T	T	A	C	T	A	C
IR74	CX296	indica admix	-	1	X	G	A	G	A	G	G	G	T	C	C	T	T	T	T	T	A	G	A	T	G	T	G	T	C	C	C	T	C	T	T	G	C	G	G	T	G	G	T	T	A	C	T	A	C
RUSTY LATE	IRIS 313-10477	indica admix	China	1	X	G	A	G	A	G	G	G	T	C	C	T	T	T	T	T	A	G	A	T	G	T	G	T	C	C	C	T	C	T	T	G	C	G	G	T	G	G	T	T	A	C	T	A	C
AIHECHI	B207	indica admix	-	1	X	G	A	G	A	G	G	G	T	C	C	T	T	T	T	T	A	G	A	T	G	T	G	T	C	C	C	T	C	T	T	G	C	G	G	T	G	G	T	T	A	C	T	A	C
PADI MIAT (KECIL)	IRIS 313-12285	tropical japonica	Malaysia	1	X	G	A	G	A	G	G	G	T	C	C	T	T	T	T	T	A	G	A	T	G	T	G	T	C	C	C	T	C	T	T	G	C	G	G	T	G	G	T	T	A	C	T	A	C
BOTOHAVANA MENA	IRIS 313-10041	tropical japonica	Madagascar	1	X	G	A	G	A	G	G	G	T	C	C	T	T	T	T	T	A	G	missing	T	G	T	G	T	C	C	C	T	C	T	T	G	C	G	G	T	G	G	T	T	A	C	T	A	C
BINARITOS	IRIS 313-10827	tropical japonica	Philippines	1	X	G	A	G	A	G	G	G	T	C	C	T	T	T	T	T	A	G	A	T	G	T	G	T	C	C	C	T	C	T	T	G	C	G	G	T	G	G	T	T	A	C	T	A	C
INAPORAONAN	IRIS 313-10830	tropical japonica	Philippines	1	X	G	A	G	A	G	G	G	T	C	C	T	T	T	T	T	A	G	A	T	G	T	G	T	C	C	C	T	C	T	T	G	C	G	G	T	G	G	T	T	A	C	T	A	C
MALANDI 2	IRIS 313-10831	tropical japonica	Philippines	1	X	G	A	G	A	G	G	G	T	C	C	T	T	T	T	T	A	G	A	T	G	T	G	T	C	C	C	T	C	T	T	G	C	G	G	T	G	G	T	T	A	C	T	A	C
MALASAY	IRIS 313-10832	tropical japonica	Philippines	1	X	G	A	G	A	G	G	G	T	C	C	T	T	T	T	T	A	G	A	T	G	T	G	T	C	C	C	T	C	T	T	G	C	G	G	T	G	G	T	T	A	C	T	A	C
ARC 11338	IRIS 313-10864	admix	India	2	A	G	A	G	T	A	C	C	T	C	C	T	T	T	T	T	A	G	A	T	G	T	G	T	C	C	C	T	C	T	T	G	C	G	G	T	G	G	T	T	A	C	T	A	C
ARC 12536	IRIS 313-9053	admix	India	2	A	G	A	G	T	A	C	C	T	C	C	T	T	T	T	T	A	G	A	T	G	T	G	T	C	C	C	T	C	T	T	G	C	G	G	T	G	G	T	T	A	C	T	A	C
CIWINI SML	IRIS 313-9939	admix	Surinam	2	A	G	A	G	T	A	C	C	T	C	C	T	T	T	T	T	A	G	A	T	G	T	G	T	C	C	C	T	C	T	T	G	C	G	G	T	G	G	T	T	A	C	T	A	C
KOCHUM	IRIS 313-11690	admix	Bhutan	2	A	G	A	G	T	A	C	C	T	C	C	T	T	T	T	T	A	G	A	T	G	T	G	T	C	C	C	T	C	T	T	G	C	G	G	T	G	G	T	T	A	C	T	A	C
NINGHUI 21	B142	admix	-	2	A	G	A	G	T	A	C	C	T	C	C	T	T	T	T	T	A	G	A	T	G	T	G	T	C	C	C	T	C	T	T	G	C	G	G	T	G	G	T	T	A	C	T	A	C
PARE MAROMBA	IRIS 313-10948	admix	Indonesia	2	A	G	A	G	T	A	C	C	T	C	C	T	T	T	T	T	A	G	A	T	G	T	G	T	C	C	C	T	C	T	T	G	C	G	G	T	G	G	T	T	A	C	T	A	C
PDR 34-2-1-2	IRIS 313-10295	admix	Pakistan	2	A	G	A	G	T	A	C	C	T	C	C	T	T	T	T	T	A	G	A	T	G	T	G	T	C	C	C	T	C	T	T	G	C	G	G	T	G	G	T	T	A	C	T	A	C
R42	B192	admix	-	2	A	G	A	G	T	A	C	C	T	C	C	T	T	T	T	T	A	G	A	T	G	T	G	T	C	C	C	T	C	T	T	G	C	G	G	T	G	G	T	T	A	C	T	A	C
SML ACORNI	IRIS 313-9464	admix	Surinam	2	A	G	A	G	T	A	C	C	T	C	C	T	T	T	T	T	A	G	A	T	G	T	G	T	C	C	C	T	C	T	T	G	C	G	G	T	G	G	T	T	A	C	T	A	C
TANALA	IRIS 313-12004	admix	Madagascar	2	A	G	A	G	T	A	C	C	T	C	C	T	T	T	T	T	A	G	A	T	G	T	G	T	C	C	C	T	C	T	T	G	C	G	G	T	G	G	T	T	A	C	T	A	C
GENG 7623	B141	admix	-	2	A	G	A	G	T	A	C	C	T	C	C	T	T	T	T	T	A	G	A	T	G	T	G	T	C	C	C	T	C	T	T	G	C	G	G	T	G	G	T	T	A	C	T	A	C
KOIYA DIGHA	IRIS 313-9445	admix	Bangladesh	2	A	G	A	G	T	A	C	C	T	C	C	T	T	T	missing	T	A	G	A	T	G	T	G	T	C	C	C	T	C	T	T	G	C	G	G	T	G	G	T	T	A	C	T	A	C
TELURIKAN	IRIS 313-11012	admix	Indonesia	2	A	G	A	G	T	A	C	C	T	C	C	T	T	T	T	T	A	G	A	T	G	T	G	T	C	C	C	T	C	T	T	G	C	G	G	T	G	G	T	T	A	C	T	A	C
IR47686-4-4-B-1	CX242	admix	-	2	A	G	A	G	T	A	C	C	T	C	C	T	T	T	T	T	A	G	A	T	G	T	G	T	C	C	C	T	C	T	T	G	C	G	G	T	G	G	T	T	A	C	T	A	C
MARAVILHA	CX280	admix	-	2	A	G	A	G	T	A	C	C	T	C	C	T	T	T	T	T	A	G	A	T	G	T	G	T	C	C	C	T	C	T	T	G	C	G	G	T	G	G	T	T	A	C	T	A	C
BUCHI	IRIS 313-11352	aromatic	India	2	A	G	A	G	T	A	C	C	T	C	C	T	T	T	T	T	A	G	A	T	G	T	G	T	C	C	C	T	C	T	T	G	C	G	G	T	G	G	T	T	A	C	T	A	C
GUDURA	IRIS 313-11626	aromatic	Nepal	2	A	G	A	G	T	A	C	C	T	C	C	T	T	T	T	T	A	G	A	T	G	T	G	T	C	C	C	T	C	T	T	G	C	G	G	T	G	G	T	T	A	C	T	A	C
UP15	CX110	aromatic	-	2	A	G	A	G	T	A	C	C	T	C	C	T	T	T	T	T	A	G	A	T	G	T	G	T	C	C	C	T	C	T	T	G	C	G	G	T	G	G	T	T	A	C	T	A	C
ARC 14398	IRIS 313-11268	aromatic	India	2	A	G	A	G	T	A	C	C	T	C	C	T	T	T	T	T	A	G	A	T	G	T	G	T	C	C	C	T	C	T	T	G	C	G	G	T	G	G	T	T	A	C	T	A	C
ARC 7281	IRIS 313-10933	aromatic	India	2	A	G	A	G	T	A	C	C	T	C	C	T	T	T	T	T	A	G	A	T	G	T	G	T	C	C	C	T	C	T	T	G	C	G	G	T	G	G	T	T	A	C	T	A	C
KYAIN WAR ME DONE	IRIS 313-12074	aromatic	Myanmar	2	A	G	A	G	T	A	C	C	T	C	C	T	T	T	T	T	A	G	A	T	G	T	G	T	C	C	C	T	C	T	T	G	C	G	G	T	G	G	T	T	A	C	T	A	C
KALAR KAR	IRIS 313-11413	aus	-	2	A	G	A	G	T	A	C	C	T	C	C	T	T	T	T	T	A	G	A	T	G	T	G	T	C	C	C	T	C	T	T	G	C	G	G	T	G	G	T	T	A	C	T	A	C
ARC 11822	IRIS 313-10873	aus	India	2	A	G	A	G	T	A	C	C	T	C	C	T	T	T	T	T	A	G	A	T	G	T	G	T	C	C	C	T	C	T	T	G	C	G	G	T	G	G	T	T	A	C	T	A	C
LIU TIAO XIAN	IRIS 313-11881	indica	China	2	A	G	A	G	T	A	C	C	T	C	C	T	T	T	T	T	A	G	A	T	G	T	G	T	C	C	C	T	C	T	T	G	C	G	G	T	G	G	T	T	A	C	T	A	C
829	CX250	indica	-	2	A	G	A	G	T	A	C	C	T	C	C	T	T	T	T	T	A	G	A	T	G	T	G	T	C	C	C	T	C	T	T	G	C	G	G	T	G	G	T	T	A	C	T	A	C
AUS 177	IRIS 313-9066	indica	Bangladesh	2	A	G	A	G	T	A	C	C	T	C	C	T	T	T	T	T	A	G	A	T	G	T	G	T	C	C	C	T	C	T	T	G	C	G	G	T	G	G	T	T	A	C	T	A	C
B 6136 E-3-TB-0-1-5	IRIS 313-10334	indica	Indonesia	2	A	G	A	G	T	A	C	C	T	C	C	T	T	T	T	T	A	G	A	T	G	T	G	T	C	C	C	T	C	T	T	G	C	G	G	T	G	G	T	T	A	C	T	A	C
B6136-3-TB-0-1-5	CX237	indica	-	2	A	G	A	G	T	A	C	C	T	C	C	T	T	T	T	T	A	G	A	T	G	T	G	T	C	C	C	T	C	T	T	G	C	G	G	T	G	G	T	T	A	C	T	A	C
BOUAKE 189	IRIS 313-7654	indica	-	2	A	G	A	G	T	A	C	C	T	C	C	T	T	T	T	T	A	G	A	T	G	T	G	T	C	C	C	T	C	T	T	G	C	G	G	T	G	G	T	T	A	C	T	A	C
CHENGHUI 727	CX370	indica	-	2	A	G	A	G	T	A	C	C	T	C	C	T	T	T	T	T	A	G	A	T	G	T	G	T	C	C	C	T	C	T	T	G	C	G	G	T	G	G	T	T	A	C	T	A	C
CHENGNONGSHUIJING	B201	indica	-	2	A	G	A	G	T	A	C	C	T	C	C	T	T	T	T	T	A	G	A	T	G	T	G	T	C	C	C	T	C	T	T	G	C	G	G	T	G	G	T	T	A	C	T	A	C
CHHOMROMG	CX90	indica	-	2	A	G	A	G	T	A	C	C	T	C	C	T	T	T	T	T	A	G	A	T	G	T	G	T	C	C	C	T	C	T	T	G	C	G	G	T	G	G	T	T	A	C	T	A	C
CISANGGARUNG	CX25	indica	-	2	A	G	A	G	T	A	missing	C	T	C	C	T	T	T	T	T	A	G	A	T	G	T	G	T	C	C	C	T	C	T	T	G	C	G	G	T	G	G	T	T	A	C	T	A	C
DUO 57	CX290	indica	-	2	A	G	A	G	T	A	C	C	T	C	C	T	T	T	T	T	A	G	A	T	G	T	G	T	C	C	C	T	C	T	T	G	C	G	G	T	G	G	T	T	A	C	T	A	C
KR200	CX388	indica	-	2	A	G	A	G	T	A	C	C	T	C	C	T	T	T	T	T	A	G	A	T	G	T	G	T	C	C	C	T	C	T	T	G	C	G	G	T	G	G	T	T	A	C	T	A	C
MBEIMBEIHUN	IRIS 313-11784	indica	Sierra Leone	2	A	G	A	G	T	A	C	C	T	C	C	T	T	T	T	T	A	G	A	T	G	T	G	T	C	C	C	T	C	T	T	G	C	G	G	T	G	G	T	T	A	C	T	A	C
MOUI SAMBA	IRIS 313-11941	indica	Burkina Faso	2	A	G	missing	G	T	A	C	C	T	C	C	T	T	T	T	T	A	G	A	T	G	T	G	T	C	C	C	T	C	T	T	G	C	G	G	T	G	G	T	T	A	C	T	A	C
MUKKALA BAZAL	IRIS 313-8930	indica	Bangladesh	2	A	G	A	G	T	A	C	C	T	C	C	T	T	T	T	T	A	G	A	T	G	T	G	T	C	C	C	T	C	T	T	G	C	G	G	T	G	G	T	T	A	C	T	A	C
PALUNG 2	CX100	indica	-	2	A	G	A	G	T	A	C	C	T	C	C	T	T	T	T	T	A	G	A	T	G	T	G	T	C	C	C	T	C	T	T	G	C	G	G	T	G	G	T	T	A	C	T	A	C
WAS 33-B-B-15-1-4-5	IRIS 313-7826	indica	-	2	A	G	A	G	T	A	C	C	T	C	C	T	T	T	T	T	A	G	A	T	G	T	G	T	C	C	C	T	C	T	T	G	C	G	G	T	G	G	T	T	A	C	T	A	C
1088	CX387	indica	-	2	A	G	A	G	T	A	C	C	T	C	C	T	T	T	T	T	A	G	A	T	G	T	G	T	C	C	C	T	C	T	T	G	C	G	G	T	G	G	T	T	A	C	T	A	C
B 6136-3-TB-0-1-5	IRIS 313-10333	indica	Indonesia	2	A	G	A	G	T	missing	C	C	T	C	C	T	T	T	T	T	A	G	A	T	G	T	G	T	C	C	C	T	C	T	T	G	C	G	G	T	G	G	T	T	A	C	T	A	C
ITA 117	IRIS 313-11930	indica	Nigeria	2	A	G	A	G	T	A	C	C	T	C	C	T	T	T	T	T	A	G	A	T	G	T	G	T	C	C	C	T	C	T	T	G	C	G	G	T	G	G	T	T	A	C	T	A	C
DA 7	IRIS 313-8703	indica	Bangladesh	2	A	G	A	G	T	A	C	C	T	C	C	T	T	T	T	T	A	G	A	T	G	T	G	T	C	C	C	T	C	T	T	G	C	G	G	T	G	G	T	T	A	C	T	A	C
G 25	IRIS 313-9259	indica	India	2	A	G	A	G	T	A	C	C	T	C	C	T	T	T	T	T	A	G	A	T	G	T	G	T	C	C	C	T	C	T	T	G	C	G	G	T	G	G	T	T	A	C	T	A	C
GOKULGANJA	IRIS 313-9433	indica	India	2	A	G	A	G	T	A	C	C	T	C	C	T	T	T	T	T	A	G	A	T	G	T	G	T	C	C	C	T	C	T	T	G	C	G	G	T	G	G	T	T	A	C	T	A	C
KUSHIARA	IRIS 313-9174	indica	Bangladesh	2	A	G	A	G	T	A	C	C	T	C	C	T	T	T	T	T	A	G	A	T	G	T	G	T	C	C	C	T	C	T	T	G	C	G	G	T	G	G	T	T	A	C	T	A	C
WANGKOD	IRIS 313-9187	indica	Malaysia	2	A	G	A	G	T	A	C	C	T	C	C	T	T	T	T	T	A	G	A	T	G	T	G	T	C	C	C	T	C	T	T	G	C	G	G	T	G	G	T	T	A	C	T	A	C
CHAKOL	IRIS 313-8854	indica	Bangladesh	2	A	G	A	G	T	A	C	C	T	C	C	T	T	T	T	T	A	G	A	T	G	T	G	T	C	C	C	T	C	T	T	G	C	G	G	T	G	G	T	T	A	C	T	A	C
ANAK DIDEK	IRIS 313-10707	indica	Malaysia	2	A	G	A	G	T	A	C	C	T	C	C	T	T	T	T	T	A	G	A	T	G	T	G	T	C	C	C	T	C	T	T	G	C	G	G	T	G	G	T	T	A	C	T	A	C
B 12	IRIS 313-11108	indica	Liberia	2	A	G	A	G	T	A	C	C	T	C	C	T	T	T	T	T	A	G	A	T	G	T	G	T	C	C	C	T	C	T	T	G	C	G	G	T	G	G	T	T	A	C	T	A	C
BATU	IRIS 313-8312	indica	Malaysia	2	A	G	A	G	T	A	C	C	T	C	C	T	T	T	T	T	A	G	A	T	G	T	G	T	C	C	C	T	C	T	T	G	C	G	G	T	G	G	T	T	A	C	T	A	C
BONGOLON	IRIS 313-10684	indica	Malaysia	2	A	G	A	G	T	A	C	C	T	C	C	T	T	T	T	T	A	G	A	T	G	T	G	T	C	C	C	T	C	T	T	G	C	G	G	T	G	G	T	T	A	C	T	A	C
BORIZINA 640	IRIS 313-11757	indica	Madagascar	2	A	G	A	G	T	A	C	C	T	C	C	T	T	T	T	T	A	G	A	T	G	T	G	T	C	C	C	T	C	T	T	G	C	G	G	T	G	G	T	T	A	C	T	A	C
CADUNG SO BLOC 1	IRIS 313-11096	indica	Viet Nam	2	A	G	A	G	T	A	C	C	T	C	C	T	T	T	T	T	A	G	A	T	G	T	G	T	C	C	C	T	C	T	T	G	C	G	G	T	G	G	T	T	A	C	T	A	C
CEMPO MANGGAR	IRIS 313-10997	indica	Indonesia	2	A	G	A	G	T	A	C	C	T	C	C	T	T	T	T	T	A	G	A	T	G	T	G	T	C	C	C	T	C	T	T	G	C	G	G	T	G	G	T	T	A	C	T	A	C
CHAW GAM PRUED	IRIS 313-8466	indica	Thailand	2	A	G	A	G	T	A	C	C	T	C	C	T	T	T	T	T	A	G	A	T	G	T	G	T	C	C	C	T	C	T	T	G	C	G	G	T	G	G	T	T	A	C	T	A	C
DAMM NOEB THNGORN'	IRIS 313-12152	indica	Cambodia	2	A	G	A	G	T	A	C	C	T	C	C	T	T	T	T	T	A	G	A	T	G	T	G	T	C	C	C	T	C	T	T	G	C	G	G	T	G	G	T	T	A	C	T	A	C
DINGRAS	IRIS 313-11334	indica	Philippines	2	A	G	A	G	T	A	C	C	T	C	C	T	T	T	T	T	A	G	A	T	G	T	G	T	C	C	C	T	C	T	T	G	C	G	G	T	G	G	T	T	A	C	T	A	C
GOJOT	IRIS 313-10772	indica	Indonesia	2	A	G	A	G	T	A	C	C	T	C	C	T	T	T	T	T	A	G	A	T	G	T	G	T	C	C	C	T	C	T	T	G	C	G	G	T	G	G	T	T	A	C	T	A	C
GUMPANGAR	IRIS 313-9409	indica	Malaysia	2	A	G	A	G	T	A	C	C	T	C	C	T	T	T	T	T	A	G	A	T	G	T	G	T	C	C	C	T	C	T	T	G	C	G	G	T	G	G	T	T	A	C	T	A	C
HOING CANTEL	IRIS 313-10824	indica	Indonesia	2	A	G	A	G	T	A	C	C	T	C	C	T	T	T	T	T	A	G	A	T	G	T	G	T	C	C	C	T	C	T	T	G	C	G	G	T	G	G	T	T	A	C	T	A	C
INDO NO 7505	IRIS 313-10844	indica	Indonesia	2	A	G	A	G	T	A	C	C	T	C	C	T	T	T	T	T	A	G	A	T	G	T	G	T	C	C	C	T	C	T	T	G	C	G	G	T	G	G	T	T	A	C	T	A	C
JAROM EMAS	IRIS 313-10702	indica	Malaysia	2	A	G	A	G	T	A	C	C	T	C	C	T	T	T	T	T	A	G	A	T	G	T	G	T	C	C	C	T	C	T	T	G	C	G	G	T	G	G	T	T	A	C	T	A	C
KAMAS	IRIS 313-10777	indica	Indonesia	2	A	G	A	G	T	A	C	C	T	C	C	T	T	T	T	T	A	G	A	T	G	T	G	T	C	C	C	T	C	T	T	G	C	G	G	T	G	G	T	T	A	C	T	A	C
KATUNG	IRIS 313-8811	indica	Malaysia	2	A	G	A	G	T	A	C	C	T	C	C	T	T	T	T	T	A	G	A	T	G	T	G	T	C	C	C	T	C	T	T	G	C	G	G	T	G	G	T	T	A	C	T	A	C
KHAO BAI SRI	IRIS 313-10524	indica	-	2	A	G	A	G	T	A	C	C	T	C	C	T	T	T	T	T	A	G	A	T	G	T	G	T	C	C	C	T	C	T	T	G	C	G	G	T	G	G	T	T	A	C	T	A	C
KOLUBA	IRIS 313-11098	indica	Sierra Leone	2	A	G	A	G	T	A	C	C	T	C	C	T	T	T	T	T	A	G	A	T	G	T	G	T	C	C	C	T	C	T	T	G	C	G	G	T	G	G	T	T	A	C	T	A	C
KONG KHSACH BANG KATT	IRIS 313-11935	indica	Cambodia	2	A	G	A	G	T	A	C	C	T	C	C	T	T	T	T	T	A	G	A	T	G	T	G	T	C	C	C	T	C	T	T	G	C	G	G	T	G	G	T	T	A	C	T	A	C
KUOL DAUN THNONG	IRIS 313-10905	indica	Cambodia	2	A	G	A	G	T	A	missing	C	T	C	C	T	T	T	T	T	A	G	A	T	G	T	G	T	C	C	C	T	C	T	T	G	C	G	G	T	G	G	T	T	A	C	T	A	C
LEUANG CHAIYAPHUM	IRIS 313-9020	indica	Thailand	2	A	G	A	G	T	A	C	C	T	C	C	T	T	T	T	T	A	G	A	T	G	T	G	T	C	C	C	T	C	T	T	G	C	G	G	T	G	G	T	T	A	C	T	A	C
LEUANG PRA TAHN	IRIS 313-11389	indica	Thailand	2	A	G	A	G	T	A	C	C	T	C	C	T	T	T	T	T	A	G	A	T	G	T	G	T	C	C	C	T	C	T	T	G	C	G	G	T	G	G	T	T	A	C	T	A	C
LUBUK LINGGAU	IRIS 313-10842	indica	Indonesia	2	A	G	A	G	T	A	C	C	T	C	C	T	T	T	T	T	A	G	A	T	G	T	G	T	C	C	C	T	C	T	T	G	C	G	G	T	G	G	T	T	A	C	T	A	C
MANGSUR	IRIS 313-10791	indica	Indonesia	2	A	G	A	G	T	A	C	C	T	C	C	T	T	T	T	T	A	G	A	T	G	T	G	T	C	C	C	T	C	T	T	G	C	G	G	T	G	G	T	T	A	C	T	A	C
MR 69	IRIS 313-11588	indica	Malaysia	2	A	G	A	G	T	A	C	C	T	C	C	T	T	T	T	T	A	G	A	T	G	T	G	T	C	C	C	T	C	T	T	G	C	G	G	T	G	G	T	T	A	C	T	A	C
NEP BA BONG TO	IRIS 313-10755	indica	Viet Nam	2	A	G	A	G	T	A	C	C	T	C	C	T	T	T	T	T	A	G	A	T	G	T	G	T	C	C	C	T	C	T	T	G	C	G	G	T	G	G	T	T	A	C	T	A	C
NIAW NAHK KRAD	IRIS 313-11840	indica	Thailand	2	A	G	A	G	T	A	C	C	T	C	C	T	T	T	T	T	A	G	A	T	G	T	G	T	C	C	C	T	C	T	T	G	C	G	G	T	G	G	T	T	A	C	T	A	C
PADI GRUNDUL 1	IRIS 313-10954	indica	Indonesia	2	A	G	A	G	T	A	C	C	T	C	C	T	T	T	T	T	A	G	A	T	G	T	G	T	C	C	C	T	C	T	T	G	C	G	G	T	G	G	T	T	A	C	T	A	C
PADI TIMBUN	IRIS 313-10688	indica	Malaysia	2	A	G	A	G	T	A	C	C	T	C	C	T	T	T	T	T	A	G	A	T	G	T	G	T	C	C	C	T	C	T	T	G	C	G	G	T	G	G	T	T	A	C	T	A	C
PATISAIL	IRIS 313-8932	indica	Bangladesh	2	A	G	A	G	T	A	C	C	T	C	C	T	T	T	T	T	A	G	A	T	G	T	G	T	C	C	C	T	C	T	T	G	C	G	G	T	G	G	T	T	A	C	T	A	C
POTO BALA	IRIS 313-10726	indica	Senegal	2	A	G	A	G	T	A	C	C	T	C	C	T	T	T	T	T	A	G	A	T	G	T	G	T	C	C	C	T	C	T	T	G	C	G	G	T	G	G	T	T	A	C	T	A	C
PREAH SIHANOUK	IRIS 313-10648	indica	Cambodia	2	A	G	A	G	T	A	C	C	T	C	C	T	T	T	T	T	A	G	A	T	G	T	G	T	C	C	C	T	C	T	T	G	C	G	G	T	G	G	T	T	A	C	T	A	C
PULUT MINYAK	IRIS 313-12240	indica	Indonesia	2	A	G	A	G	T	A	C	C	T	C	C	T	T	T	T	T	A	G	A	T	G	T	G	T	C	C	C	T	C	T	T	G	C	G	G	T	G	G	T	T	A	C	T	A	C
RADIN EBOS 35	IRIS 313-10701	indica	Malaysia	2	A	G	A	G	T	A	C	C	T	C	C	T	T	T	T	T	A	G	A	T	G	T	G	T	C	C	C	T	C	T	T	G	C	G	G	T	G	G	T	T	A	C	T	A	C
RADIN GOI	IRIS 313-10698	indica	Malaysia	2	A	G	A	G	T	A	C	C	T	C	C	T	T	T	T	T	A	G	A	T	G	T	G	T	C	C	C	T	C	T	T	G	C	G	G	T	G	G	T	T	A	C	T	A	C
RADIN PAHANG	IRIS 313-8316	indica	Malaysia	2	A	G	A	G	T	A	C	C	T	C	C	T	T	T	T	T	A	G	A	T	G	T	G	T	C	C	C	T	C	T	T	G	C	G	G	T	G	G	T	T	A	C	T	A	C
RELLY	IRIS 313-8812	indica	Indonesia	2	A	G	A	G	T	A	C	C	T	C	C	T	T	T	T	T	A	G	A	T	G	T	G	T	C	C	C	T	C	T	T	G	C	G	G	T	G	G	T	T	A	C	T	A	C
SABALINE	IRIS 313-12296	indica	Myanmar	2	A	G	A	G	T	A	C	C	T	C	C	T	T	T	T	T	A	G	A	T	G	T	G	T	C	C	C	T	C	T	T	G	C	G	G	T	G	G	T	T	A	C	T	A	C
SADOK	IRIS 313-9582	indica	Malaysia	2	A	G	A	G	T	A	C	C	T	C	C	T	T	T	T	T	A	G	A	T	G	T	G	T	C	C	C	T	C	T	T	G	C	G	G	T	G	G	T	T	A	C	T	A	C
SAGNADE	IRIS 313-8293	indica	Senegal	2	A	G	A	G	T	A	C	C	T	C	C	T	T	T	T	T	A	G	A	T	G	T	G	T	C	C	C	T	C	T	T	G	C	G	G	T	G	G	T	T	A	C	T	A	C
SERENDAH SUNGAI DUA 25	IRIS 313-8557	indica	Malaysia	2	A	G	A	G	T	A	C	C	T	C	C	T	T	T	T	T	A	G	A	T	G	T	G	T	C	C	C	T	C	T	T	G	C	G	G	T	G	G	T	T	A	C	T	A	C
SESAT JADI	IRIS 313-11850	indica	Malaysia	2	A	G	A	G	T	A	C	C	T	C	C	T	T	T	T	T	A	G	A	T	G	T	G	T	C	C	C	T	C	T	T	G	C	G	G	T	G	G	T	T	A	C	T	A	C
SHWE WAR TUN	CX158	indica	-	2	A	G	A	G	T	A	C	C	T	C	C	T	T	T	T	T	A	G	A	T	G	T	G	T	C	C	C	T	C	T	T	G	C	G	G	T	G	G	T	T	A	C	T	A	C
SI RANTING	IRIS 313-11317	indica	Indonesia	2	A	G	A	G	T	A	C	C	T	C	C	T	T	T	T	T	A	G	A	T	G	T	G	T	C	C	C	T	C	T	T	G	C	G	G	T	G	G	T	T	A	C	T	A	C
SOC NAU (BIEN THE)	IRIS 313-11118	indica	Viet Nam	2	A	G	A	G	T	A	C	C	T	C	C	T	T	T	T	T	A	G	A	T	G	T	G	T	C	C	C	T	C	T	T	G	C	G	G	T	G	G	T	T	A	C	T	A	C
TAPANG	IRIS 313-8781	indica	Malaysia	2	A	G	A	G	T	A	C	C	T	C	C	T	T	T	T	T	A	G	A	T	G	T	G	T	C	C	C	T	C	T	T	G	C	G	G	T	G	G	T	T	A	C	T	A	C
YODAYA	IRIS 313-11149	indica	Myanmar	2	A	G	A	G	T	A	C	C	T	C	C	T	T	T	T	T	A	G	A	T	G	T	G	T	C	C	C	T	C	T	T	G	C	G	G	T	G	G	T	T	A	C	T	A	C
B 38	IRIS 313-11160	indica	Liberia	2	A	G	A	G	T	A	C	C	T	C	C	T	T	T	T	T	A	G	A	T	G	T	G	T	C	C	C	T	C	T	T	G	C	G	G	T	G	G	T	T	A	C	T	A	C
ITA 245	IRIS 313-11713	indica	Nigeria	2	A	G	A	G	T	missing	missing	C	T	missing	C	T	T	T	T	T	A	G	A	T	G	T	G	T	C	C	C	missing	C	T	T	G	C	G	G	T	G	G	T	T	A	C	T	A	C
NEANG AN	IRIS 313-12039	indica	Cambodia	2	A	G	A	G	T	missing	C	C	T	C	C	T	T	T	T	T	A	G	A	T	G	T	G	T	C	C	C	T	C	T	T	G	C	G	G	T	G	G	T	T	A	C	T	A	C
ANAK CHINA	IRIS 313-10706	indica	Malaysia	2	A	G	missing	G	missing	A	C	C	T	C	C	T	T	T	T	T	A	G	A	T	G	T	G	T	C	C	C	T	C	T	T	G	C	G	G	T	G	G	T	T	A	C	T	A	C
THIERNO BANDE	IRIS 313-9160	indica	Senegal	2	A	G	A	G	missing	A	C	missing	T	C	C	T	T	T	T	T	A	G	A	T	G	T	G	T	C	C	C	T	C	T	T	G	C	G	G	T	G	G	T	T	A	C	T	A	C
KHAO' NOK 4	IRIS 313-11706	indica	Thailand	2	A	G	A	G	T	A	C	C	T	C	C	T	T	T	T	T	A	G	A	T	G	T	G	T	C	C	C	T	C	T	T	G	C	G	G	T	G	G	T	T	A	C	T	A	C
PUEY TAW	IRIS 313-11844	indica	Thailand	2	A	G	A	G	T	A	C	C	T	C	C	T	T	T	T	T	A	G	A	T	G	T	G	T	C	C	C	T	C	T	T	G	C	G	G	T	G	G	T	T	A	C	T	A	C
KONTOL 86	IRIS 313-9070	indica	Malaysia	2	A	G	A	G	T	A	C	C	T	C	C	T	T	T	T	T	A	G	A	T	G	T	G	T	C	C	C	T	C	T	T	G	C	G	G	T	G	G	T	T	A	C	T	A	C
531	IRIS 313-12067	indica admix	Philippines	2	A	G	A	G	T	A	C	C	T	C	C	T	T	T	T	T	A	G	A	T	G	T	G	T	C	C	C	T	C	T	T	G	C	G	G	T	G	G	T	T	A	C	T	A	C
AGEPDAUJSECAN	IRIS 313-9685	indica admix	Union of Soviet Socialist Republics (Former)	2	A	G	A	G	T	A	C	C	T	C	C	T	T	T	T	T	A	G	A	T	G	T	G	T	C	C	C	T	C	T	T	G	C	G	G	T	G	G	T	T	A	C	T	A	C
ARC 12757	IRIS 313-11257	indica admix	India	2	A	G	A	G	T	A	Het	Het	T	C	C	T	T	T	T	T	A	G	A	T	G	T	G	T	C	C	C	T	C	T	T	G	C	G	G	T	G	G	T	T	A	C	T	A	C
ARC 15486	IRIS 313-11280	indica admix	India	2	A	G	A	G	T	A	C	C	T	C	C	T	T	T	T	T	A	G	A	T	G	T	G	T	C	C	C	T	C	T	T	G	C	G	G	T	G	G	T	T	A	C	T	A	C
ARC 18202	IRIS 313-8414	indica admix	India	2	A	G	A	G	T	A	C	C	T	C	C	T	T	T	T	T	A	G	A	T	G	T	G	T	C	C	C	T	C	T	T	G	C	G	G	T	G	G	T	T	A	C	T	A	C
ARC 18434	IRIS 313-11288	indica admix	India	2	A	G	A	G	T	A	C	C	T	C	C	T	T	T	T	T	A	G	A	T	G	T	G	T	C	C	C	T	C	T	T	G	C	G	G	T	G	G	T	T	A	C	T	A	C
ASHI BINNI	IRIS 313-9594	indica admix	Bangladesh	2	A	G	A	G	T	A	C	C	T	C	C	T	T	T	T	T	A	G	A	T	G	T	G	T	C	C	C	T	C	T	T	G	C	G	G	T	G	G	T	T	A	C	T	A	C
B 737 G-KN-23-1	IRIS 313-11239	indica admix	Indonesia	2	A	G	A	G	T	A	C	C	T	C	C	T	T	T	T	T	A	G	A	T	G	T	G	T	C	C	C	T	C	T	T	G	C	G	G	T	G	G	T	T	A	C	T	A	C
BINUHANGIN	IRIS 313-9503	indica admix	Philippines	2	A	G	A	G	T	A	C	C	T	C	C	T	T	T	T	T	A	G	A	T	G	T	G	T	C	C	C	T	C	T	T	G	C	G	G	T	G	G	T	T	A	C	T	A	C
BR 51-115-4	IRIS 313-11326	indica admix	Bangladesh	2	A	G	A	G	T	A	C	C	T	C	C	T	T	T	T	T	A	G	A	T	G	T	G	T	C	C	C	T	C	T	T	G	C	G	G	T	G	G	T	T	A	C	T	A	C
C.MEDIO 7	B193	indica admix	-	2	A	G	A	G	T	A	C	C	T	C	C	T	T	T	T	T	A	G	A	T	G	T	G	T	C	C	C	T	C	T	T	G	C	G	G	T	G	G	T	T	A	C	T	A	C
CARIJO	CX240	indica admix	-	2	A	G	A	G	T	A	C	C	T	C	C	T	T	T	T	T	A	G	A	T	G	T	G	T	C	C	C	T	C	T	T	G	C	G	G	T	G	G	T	T	A	C	T	A	C
CT 6510-24-1-2	IRIS 313-7665	indica admix	-	2	A	G	A	G	T	A	C	C	T	C	C	T	T	T	T	T	A	G	A	T	G	T	G	T	C	C	C	T	C	T	T	G	C	G	G	T	G	G	T	T	A	C	T	A	C
D15	CX291	indica admix	-	2	A	G	A	G	T	A	C	C	T	C	C	T	T	T	T	T	A	G	A	T	G	T	G	T	C	C	C	T	C	T	T	G	C	G	G	T	G	G	T	T	A	C	T	A	C
DANAU LAUT TAWAR	IRIS 313-7668	indica admix	-	2	A	G	A	G	T	A	C	C	T	C	C	T	T	T	T	T	A	G	A	T	G	T	G	T	C	C	C	T	C	T	T	G	C	G	G	T	G	G	T	T	A	C	T	A	C
DUOXI 1	CX431	indica admix	-	2	A	G	A	G	T	A	C	C	T	C	C	T	T	T	T	T	A	G	A	T	G	T	G	T	C	C	C	T	C	T	T	G	C	G	G	T	G	G	T	T	A	C	T	A	C
GAJA BARU	IRIS 313-10769	indica admix	Indonesia	2	A	G	A	G	T	A	C	C	T	C	C	T	T	T	T	T	A	G	A	T	G	T	G	T	C	C	C	T	C	T	T	G	C	G	G	T	G	G	T	T	A	C	T	A	C
IR 3839-1	IRIS 313-11516	indica admix	Philippines	2	A	G	A	G	T	A	C	C	T	C	C	T	T	T	T	T	A	G	A	T	G	T	G	T	C	C	C	T	C	T	T	G	C	G	G	T	G	G	T	T	A	C	T	A	C
IR 70027-8-2-2-3-2	IRIS 313-10375	indica admix	Philippines	2	A	G	A	G	T	A	C	C	T	C	C	T	T	T	T	T	A	G	A	T	G	T	G	T	C	C	C	T	C	T	T	G	C	G	G	T	G	G	T	T	A	C	T	A	C
IRRIBINI	IRIS 313-8437	indica admix	Bangladesh	2	A	G	A	G	T	A	C	C	T	C	C	T	T	T	T	T	A	G	A	T	G	T	G	T	C	C	C	T	C	T	T	G	C	G	G	T	G	G	T	T	A	C	T	A	C
KAAKARAN	IRIS 313-9314	indica admix	Indonesia	2	A	G	A	G	T	A	C	C	T	C	C	T	T	T	T	T	A	G	A	T	G	T	G	T	C	C	C	T	C	T	T	G	C	G	G	T	G	G	T	T	A	C	T	A	C
KARILETYONE	IRIS 313-11816	indica admix	Myanmar	2	A	G	A	G	T	A	C	C	T	C	C	T	T	T	T	T	A	G	A	T	G	T	G	T	C	C	C	T	C	T	T	G	C	G	G	T	G	G	T	T	A	C	T	A	C
KETAN RASO	IRIS 313-10998	indica admix	Indonesia	2	A	G	A	G	T	A	C	C	T	C	C	T	T	T	T	T	A	G	A	T	G	T	G	T	C	C	C	T	C	T	T	G	C	G	G	T	G	G	T	T	A	C	T	A	C
KUMRI	IRIS 313-11206	indica admix	Bangladesh	2	A	G	A	G	T	A	C	C	T	C	C	T	T	T	T	T	A	G	A	T	G	T	G	T	C	C	C	T	C	T	T	G	C	G	G	T	G	G	T	T	A	C	T	A	C
LETYONE	IRIS 313-11818	indica admix	Myanmar	2	A	G	A	G	T	A	C	C	T	C	C	T	T	T	T	T	A	G	A	T	G	T	G	T	C	C	C	T	C	T	T	G	C	G	G	T	G	G	T	T	A	C	T	A	C
LIGUNGTUNG	IRIS 313-11234	indica admix	Philippines	2	A	G	A	G	T	A	C	C	T	C	C	T	T	T	T	T	A	G	A	T	G	T	G	T	C	C	C	T	C	T	T	G	C	G	G	T	G	G	T	T	A	C	T	A	C
NX 3533	IRIS 313-9570	indica admix	China	2	A	G	A	G	T	A	C	C	T	C	C	T	T	T	T	T	A	G	A	T	G	T	G	T	C	C	C	T	C	T	T	G	C	G	G	T	G	G	T	T	A	C	T	A	C
O. SATIVA	IRIS 313-10516	indica admix	United States of America	2	A	G	A	G	T	A	C	C	T	C	C	T	T	T	T	T	A	G	A	T	G	T	G	T	C	C	C	T	C	T	T	G	C	G	G	T	G	G	T	T	A	C	T	A	C
ORIONE	IRIS 313-8068	indica admix	-	2	A	G	A	G	T	A	C	C	T	C	C	T	T	T	T	T	A	G	A	T	G	T	G	T	C	C	C	T	C	T	T	G	C	G	G	T	G	G	T	T	A	C	T	A	C
PT60	CX48	indica admix	-	2	A	G	A	G	T	A	C	C	T	C	C	T	T	T	T	T	A	G	A	T	G	T	G	T	C	C	C	T	C	T	T	G	C	G	G	T	G	G	T	T	A	C	T	A	C
PUTTU NELLU	IRIS 313-9969	indica admix	Sri Lanka	2	A	G	A	G	T	A	C	C	T	C	C	T	T	T	T	T	A	G	A	T	G	T	G	T	C	C	C	T	C	T	T	G	C	G	G	T	G	G	T	T	A	C	T	A	C
QING ER XIAO 2	IRIS 313-11730	indica admix	China	2	A	G	A	G	T	A	C	C	T	C	C	T	T	T	T	T	A	G	A	T	G	T	G	T	C	C	C	T	C	T	T	G	C	G	G	T	G	G	T	T	A	C	T	A	C
R106	CX313	indica admix	-	2	A	G	A	G	T	A	C	C	T	C	C	T	T	T	T	T	A	G	A	T	G	T	G	T	C	C	C	T	C	T	T	G	C	G	G	T	G	G	T	T	A	C	T	A	C
RP 20-12	IRIS 313-11245	indica admix	India	2	A	G	A	G	T	A	C	C	T	C	C	T	T	T	T	T	A	G	A	T	G	T	G	T	C	C	C	T	C	T	T	G	C	G	G	T	G	G	T	T	A	C	T	A	C
RR 272-17-829	IRIS 313-10412	indica admix	Indonesia	2	A	G	A	G	T	A	C	C	T	C	C	T	T	T	T	T	A	G	A	T	G	T	G	T	C	C	C	T	C	T	T	G	C	G	G	T	G	G	T	T	A	C	T	A	C
SINTHA	IRIS 313-10941	indica admix	Indonesia	2	A	G	A	G	T	A	C	C	T	C	C	T	T	T	T	T	A	G	A	T	G	T	G	T	C	C	C	T	C	T	T	G	C	G	G	T	G	G	T	T	A	C	T	A	C
SML AWINI	IRIS 313-9841	indica admix	Surinam	2	A	G	A	G	T	A	C	C	T	C	C	T	T	T	T	T	A	G	A	T	G	T	G	T	C	C	C	T	C	T	T	G	C	G	G	T	G	G	T	T	A	C	T	A	C
TKM6	CX120	indica admix	-	2	A	G	A	G	T	A	C	C	T	C	C	T	T	T	T	T	A	G	A	T	G	T	G	T	C	C	C	T	C	T	T	G	C	G	G	T	G	G	T	T	A	C	T	A	C
TP MIL 53	IRIS 313-10433	indica admix	Philippines	2	A	G	A	G	T	A	C	C	T	C	C	T	T	T	T	T	A	G	A	T	G	T	G	T	C	C	C	T	C	T	T	G	C	G	G	T	G	G	T	T	A	C	T	A	C
UPL RI 7	IRIS 313-7797	indica admix	-	2	A	G	A	G	T	A	C	C	T	C	C	T	T	T	T	T	A	G	A	T	G	T	G	T	C	C	C	T	C	T	T	G	C	G	G	T	G	G	T	T	A	C	T	A	C
IRGA 346-111-2-1F	IRIS 313-10399	indica admix	Colombia	2	A	G	A	G	T	A	C	C	T	C	C	T	T	T	T	T	A	G	A	T	G	T	G	T	C	C	C	T	C	T	T	G	C	G	G	T	G	G	T	T	A	C	T	A	C
IR 07F287	IRIS 313-15900	indica admix	-	2	A	G	A	G	T	missing	C	C	T	C	C	T	T	T	T	T	A	G	A	T	G	T	G	T	C	C	C	T	C	T	T	G	C	G	G	T	G	G	T	T	A	C	T	A	C
JATI MANI	IRIS 313-11717	indica admix	Indonesia	2	A	G	A	G	T	missing	C	C	T	C	C	T	T	T	T	T	A	G	A	T	G	T	G	T	C	C	C	T	C	T	T	G	C	G	G	T	G	G	T	T	A	C	T	A	C
CSR-89 IR-15	IRIS 313-10348	indica admix	India	2	A	G	A	G	missing	A	C	C	T	C	C	T	T	T	T	T	A	G	A	T	G	T	G	T	C	C	C	T	C	T	T	G	C	G	G	T	G	G	T	T	A	C	T	A	C
VANDANA	CX236	indica admix	-	2	A	G	A	G	missing	A	C	C	T	C	C	T	T	T	T	T	A	G	A	T	G	T	G	T	C	C	C	T	C	T	T	G	C	G	G	T	G	G	T	T	A	C	T	A	C
ARC 13919	IRIS 313-11263	indica admix	India	2	A	G	A	G	T	A	C	C	T	C	C	T	T	T	T	T	A	G	A	T	G	T	G	T	C	C	C	T	C	T	T	G	C	G	G	T	G	G	T	T	A	C	T	A	C
221 B 36-1-1-1-1	IRIS 313-10565	indica admix	Indonesia	2	A	G	A	G	T	A	C	C	T	C	C	T	T	T	T	T	A	G	A	T	G	T	G	T	C	C	C	T	C	T	T	G	C	G	G	T	G	G	T	T	A	C	T	A	C
CHENGHUI 448	CX8	indica admix	-	2	A	G	A	G	T	A	C	C	T	C	C	T	T	T	T	T	A	G	A	T	G	T	G	T	C	C	C	T	C	T	T	G	C	G	G	T	G	G	T	T	A	C	T	A	C
CI 9445	IRIS 313-9767	indica admix	United States of America	2	A	G	A	G	T	A	C	C	T	C	C	T	T	T	T	T	A	G	A	T	G	T	G	T	C	C	C	T	C	T	T	G	C	G	G	T	G	G	T	T	A	C	T	A	C
MINGHUI 63	CX145	indica admix	-	2	A	G	A	G	T	A	C	C	T	C	C	T	T	T	T	T	A	G	A	T	G	T	G	T	C	C	C	T	C	T	T	G	C	G	G	T	G	G	T	T	A	C	T	A	C
MONOLAYA	CX265	indica admix	-	2	A	G	A	G	T	A	C	C	T	C	C	T	T	T	T	T	A	G	A	T	G	T	G	T	C	C	C	T	C	T	T	G	C	G	G	T	G	G	T	T	A	C	T	A	C
WAR 87-7-A10-2-B-B-B-1	IRIS 313-10422	indica admix	Sierra Leone	2	A	G	A	G	T	A	C	C	T	C	C	T	T	T	T	T	A	G	A	T	G	T	G	T	C	C	C	T	C	T	T	G	C	G	G	T	G	G	T	T	A	C	T	A	C
C 1016-1	IRIS 313-11423	indica admix	Philippines	2	A	G	missing	G	missing	A	C	C	T	C	C	T	T	T	T	T	A	G	A	T	G	T	G	T	C	C	C	T	C	T	T	G	C	G	G	T	G	G	T	T	A	C	T	A	C
AI YEH LU	CX142	japonica admix	-	2	A	G	A	G	T	A	C	C	T	C	C	T	T	T	T	T	A	G	A	T	G	T	G	T	C	C	C	T	C	T	T	G	C	G	G	T	G	G	T	T	A	C	T	A	C
AMARELES	CX139	japonica admix	-	2	A	G	A	G	T	A	C	C	T	C	C	T	T	T	T	T	A	G	A	T	G	T	G	T	C	C	C	T	C	T	T	G	C	G	G	T	G	G	T	T	A	C	T	A	C
ARC 10028	IRIS 313-10853	japonica admix	India	2	A	G	A	G	T	A	C	C	T	C	C	T	T	T	T	T	A	G	A	T	G	T	G	T	C	C	C	T	C	T	T	G	C	G	G	T	G	G	T	T	A	C	T	A	C
ARC 11359	IRIS 313-9176	japonica admix	India	2	A	G	A	G	T	A	C	C	T	C	C	T	T	T	T	T	A	G	A	T	G	missing	G	T	C	C	C	T	C	T	T	G	C	G	G	T	G	G	T	T	A	C	T	A	C
ARLESIENNE	IRIS 313-8168	japonica admix	-	2	A	G	A	G	T	A	C	C	T	C	C	T	T	T	T	T	A	G	A	T	G	T	G	T	C	C	C	T	C	T	T	G	C	G	G	T	G	G	T	T	A	C	T	A	C
AUGUSTO	IRIS 313-8177	japonica admix	-	2	A	G	A	G	T	A	C	C	T	C	C	T	T	T	T	T	A	G	A	T	G	T	G	T	C	C	C	T	C	T	T	G	C	G	G	T	G	G	T	T	A	C	T	A	C
BANJIEMANG2	B230	japonica admix	-	2	A	G	A	G	T	A	C	C	T	C	C	T	T	T	T	T	A	G	A	T	G	T	G	T	C	C	C	T	C	T	T	G	C	G	G	T	G	G	T	T	A	C	T	A	C
CAU1	CX353	japonica admix	-	2	A	G	A	G	T	A	C	C	T	C	C	T	T	T	T	T	A	G	A	T	G	T	G	T	C	C	C	T	C	T	T	G	C	G	G	T	G	G	T	T	A	C	T	A	C
CUIABANA	IRIS 313-7870	japonica admix	-	2	A	G	A	G	T	A	C	C	T	C	C	T	T	T	T	T	A	G	A	T	G	T	G	T	C	C	C	T	C	T	T	G	C	G	G	T	G	G	T	T	A	C	T	A	C
CUNSANLI	B205	japonica admix	-	2	A	G	A	G	T	A	C	C	T	C	C	T	T	T	T	T	A	G	A	T	G	T	G	T	C	C	C	T	C	T	T	G	C	G	G	T	G	G	T	T	A	C	T	A	C
DACCA6	CX109	japonica admix	-	2	A	G	A	G	T	A	C	C	T	C	C	T	T	T	T	T	A	G	A	T	G	T	G	T	C	C	C	T	C	T	T	G	C	G	G	T	G	G	T	T	A	C	T	A	C
DANDONGLUDAO	B069	japonica admix	-	2	A	G	A	G	T	A	C	C	T	C	C	T	T	T	T	T	A	G	A	T	G	T	G	T	C	C	C	T	C	T	T	G	C	G	G	T	G	G	T	T	A	C	T	A	C
DELTA	IRIS 313-8167	japonica admix	-	2	A	G	A	G	T	A	C	C	T	C	C	T	T	T	T	T	A	G	A	T	G	T	G	T	C	C	C	T	C	T	T	G	C	G	G	T	G	G	T	T	A	C	T	A	C
DORELLA	IRIS 313-8037	japonica admix	-	2	A	G	A	G	T	A	C	C	T	C	C	T	T	T	T	T	A	G	A	T	G	T	G	T	C	C	C	T	C	T	T	G	C	G	G	T	G	G	T	T	A	C	T	A	C
FAMILIA 181	IRIS 313-8115	japonica admix	-	2	A	G	A	G	T	A	C	C	T	C	C	T	T	T	T	T	A	G	A	T	G	T	G	T	C	C	C	T	C	T	T	G	C	G	G	T	G	G	T	T	A	C	T	A	C
FORTUNA INIA	IRIS 313-9980	japonica admix	Argentina	2	A	G	A	G	T	A	C	C	T	C	C	T	T	T	T	T	A	G	A	T	G	T	G	T	C	C	C	T	C	T	T	G	C	G	G	T	G	G	T	T	A	C	T	A	C
GITANO	IRIS 313-10119	japonica admix	Italy	2	A	G	A	G	T	A	C	C	T	C	C	T	T	T	T	T	A	G	A	T	G	T	G	T	C	C	C	T	C	T	T	G	C	G	G	T	G	G	T	T	A	C	T	A	C
GRALDO	IRIS 313-8041	japonica admix	-	2	A	G	A	G	T	A	C	C	T	C	C	T	T	T	T	T	A	G	A	T	G	T	G	T	C	C	C	T	C	T	T	G	missing	G	G	T	G	G	T	T	A	C	T	A	C
GRITNA	IRIS 313-8029	japonica admix	-	2	A	G	A	G	T	A	C	C	T	C	C	T	T	T	T	T	A	G	A	T	G	T	G	T	C	C	C	T	C	T	T	G	C	G	G	T	G	G	T	T	A	C	T	A	C
HAOBAYONG 1	B228	japonica admix	-	2	A	G	A	G	T	A	C	C	T	C	C	T	T	T	T	T	A	G	A	T	G	T	G	T	C	C	C	T	C	T	T	G	C	G	G	T	G	G	T	T	A	C	T	A	C
JIJUCAS CLARO	B036	japonica admix	-	2	A	G	A	G	T	A	C	C	T	C	C	T	T	T	T	T	A	G	A	T	G	T	G	T	C	C	C	T	C	T	T	G	C	G	G	T	G	G	T	T	A	C	T	A	C
JOKJEBICHAL	IRIS 313-10096	japonica admix	Korea, Republic of	2	A	G	A	G	T	A	C	C	T	C	C	T	T	T	T	T	A	G	A	T	G	T	G	T	C	C	C	T	C	T	T	G	C	G	G	T	G	G	T	T	A	C	T	A	C
KHAO NAM YEN	IRIS 313-11075	japonica admix	Lao People's Democratic Republic	2	A	G	A	G	T	A	C	C	T	C	C	T	T	T	T	T	A	G	A	T	G	T	G	T	C	C	C	T	C	T	T	G	C	G	G	T	G	G	T	T	A	C	T	A	C
KULON	IRIS 313-8155	japonica admix	-	2	A	G	A	G	T	A	C	C	T	C	C	T	T	T	T	T	A	G	A	T	G	T	G	T	C	C	C	T	C	T	T	G	C	G	G	T	G	G	T	T	A	C	T	A	C
LAOGUANGTOU 83	B070	japonica admix	-	2	A	G	A	G	T	A	C	C	T	C	C	T	T	T	T	T	A	G	A	T	G	T	G	T	C	C	C	T	C	T	T	G	C	G	G	T	G	G	T	T	A	C	T	A	C
LENGSHUIGU 2	B109	japonica admix	-	2	A	G	A	G	T	A	C	C	T	C	C	T	T	T	T	T	A	G	A	T	G	T	G	T	C	C	C	T	C	T	T	G	C	G	G	T	G	G	T	T	A	C	T	A	C
LIJIAN 942	IRIS 313-12060	japonica admix	China	2	A	G	A	G	T	A	C	C	T	C	C	T	T	T	T	T	A	G	A	T	G	T	G	T	C	C	C	T	C	T	T	G	C	G	G	T	G	G	T	T	A	C	T	A	C
LOMPUG	IRIS 313-8883	japonica admix	Malaysia	2	A	G	A	G	T	A	C	C	T	C	C	T	T	T	T	T	A	G	A	T	G	T	G	T	C	C	C	T	C	T	T	G	C	G	G	T	G	G	T	T	A	C	T	A	C
LORD	IRIS 313-8049	japonica admix	-	2	A	G	A	G	T	A	C	C	T	C	C	T	T	T	T	T	A	G	A	T	G	T	G	T	C	C	C	T	C	T	T	G	C	G	G	T	G	G	T	T	A	C	T	A	C
LU TAO 2	IRIS 313-10453	japonica admix	China	2	A	G	A	G	T	A	C	C	T	C	C	T	T	T	T	T	A	G	A	T	G	T	G	T	C	C	C	T	C	T	T	G	C	G	G	T	G	G	T	T	A	C	T	A	C
MEJANES 2	IRIS 313-8170	japonica admix	-	2	A	G	A	G	T	A	C	C	T	C	C	T	T	T	T	T	A	G	A	T	G	T	G	T	C	C	C	T	C	T	T	G	C	G	G	T	G	G	T	T	A	C	T	A	C
MOLO	IRIS 313-10111	japonica admix	Italy	2	A	G	A	G	T	A	C	C	T	C	C	T	T	T	T	T	A	G	A	T	G	T	G	T	C	C	C	T	C	T	T	G	C	G	G	T	G	G	T	T	A	C	T	A	C
NEP HOA VANG	IRIS 313-8690	japonica admix	Viet Nam	2	A	G	A	G	T	A	C	C	T	C	C	T	T	T	T	T	A	G	A	T	G	T	G	T	C	C	C	T	C	T	T	G	C	G	G	T	G	G	T	T	A	C	T	A	C
NEP NGAU	IRIS 313-8735	japonica admix	Viet Nam	2	A	G	A	G	T	A	C	C	T	C	C	T	T	T	T	T	A	G	A	T	G	T	G	T	C	C	C	T	C	T	T	G	C	G	G	T	G	G	T	T	A	C	T	A	C
OTA	IRIS 313-8124	japonica admix	-	2	A	G	A	G	T	A	C	C	T	C	C	T	T	T	T	T	A	G	A	T	G	T	G	T	C	C	C	T	C	T	T	G	C	G	G	T	G	G	T	T	A	C	T	A	C
PI 160862-1	IRIS 313-10459	japonica admix	China	2	A	G	A	G	T	A	C	C	T	C	C	T	T	T	T	T	A	G	A	T	G	T	G	T	C	C	C	T	C	T	T	G	C	G	G	T	G	G	T	T	missing	C	T	A	C
RIKUTO KEMOCHI	IRIS 313-9523	japonica admix	Japan	2	A	G	A	G	T	A	C	C	T	C	C	T	T	T	T	T	A	G	A	T	G	T	G	T	C	C	C	T	C	T	T	G	C	G	G	T	G	G	T	T	A	C	T	A	C
RUBIDIO	IRIS 313-8053	japonica admix	-	2	A	G	A	G	T	A	C	C	T	C	C	T	T	T	T	T	A	G	A	T	G	T	G	T	C	C	C	T	C	T	T	G	C	G	G	T	G	G	T	T	A	C	T	A	C
SAGRES	IRIS 313-8137	japonica admix	-	2	A	G	A	G	T	A	C	C	T	C	C	T	T	T	T	T	A	G	A	T	G	T	G	T	C	C	C	T	C	T	T	G	C	G	G	T	G	G	T	T	A	C	T	A	C
SENG CHUI LIN	IRIS 313-10562	japonica admix	China	2	A	G	A	G	T	A	C	C	T	C	C	T	T	T	T	T	A	G	A	T	G	T	G	T	C	C	C	T	C	T	T	G	C	G	G	T	G	G	T	T	A	C	T	A	C
SLAVA	IRIS 313-8143	japonica admix	-	2	A	G	A	G	T	A	C	C	T	C	C	T	T	T	T	T	A	G	A	T	G	T	G	T	C	C	C	T	C	T	T	G	C	G	G	T	G	G	T	T	A	C	T	A	C
XINTUAN HEI GU	IRIS 313-11522	japonica admix	China	2	A	G	A	G	T	A	C	C	T	C	C	T	T	T	T	T	A	G	A	T	G	T	G	T	C	C	C	T	C	T	T	G	C	G	G	T	G	G	T	T	A	C	T	A	C
YUYANNUO	B136	japonica admix	-	2	A	G	A	G	T	A	C	C	T	C	C	T	T	T	T	T	A	G	A	T	G	T	G	T	C	C	C	T	C	T	T	G	C	G	G	T	G	G	T	T	A	C	T	A	C
ZAOSHENGBAI	B003	japonica admix	-	2	A	G	A	G	T	A	C	C	T	C	C	T	T	T	T	T	A	G	A	T	G	T	G	T	C	C	C	T	C	T	T	G	C	G	G	T	G	G	T	T	A	C	T	A	C
ARC 11281	IRIS 313-10862	japonica admix	India	2	A	G	A	missing	T	A	missing	C	T	C	C	T	T	T	T	T	A	G	A	T	G	T	G	T	C	C	C	T	C	T	T	G	C	G	G	T	G	G	T	T	A	C	T	A	C
LENGSHUINUO	B148	japonica admix	-	2	A	G	A	G	T	A	C	C	T	C	C	T	T	T	T	T	A	G	A	T	G	T	G	T	C	C	C	T	C	T	T	G	C	G	G	T	G	G	T	T	A	C	T	A	C
MELAS	IRIS 313-8214	japonica admix	-	2	A	G	A	G	T	A	C	C	T	C	C	T	T	T	T	T	A	G	A	T	G	T	G	T	C	C	C	T	C	T	T	G	C	G	G	T	G	G	T	T	A	C	T	A	C
CALENDAL	IRIS 313-8166	japonica admix	-	2	A	G	A	G	T	A	C	C	T	C	C	T	T	T	T	T	A	G	A	T	G	T	G	T	C	C	C	T	C	T	T	G	C	G	G	T	G	G	missing	T	A	C	T	A	C
EAN 4 C 1	IRIS 313-9193	japonica admix	Brazil	2	A	G	A	G	T	A	C	C	T	C	C	T	T	T	T	T	A	G	A	T	G	T	G	T	C	C	C	T	C	T	T	G	C	G	G	T	G	G	T	T	A	C	T	A	C
ESTRELA A	IRIS 313-10061	japonica admix	Portugal	2	A	G	A	G	T	A	C	C	T	C	C	T	T	T	T	T	A	G	A	T	G	T	G	T	C	C	C	T	C	T	T	G	C	G	G	T	G	G	T	T	A	C	T	A	C
GIGANTE VERCELLI	IRIS 313-8154	japonica admix	-	2	A	G	A	G	T	A	C	C	T	C	C	T	T	T	T	T	A	G	A	T	G	T	G	T	C	C	C	T	C	T	T	G	C	G	G	T	G	G	T	T	A	C	T	A	C
HAREM	IRIS 313-8116	japonica admix	-	2	A	G	A	G	T	A	C	C	T	C	C	T	T	T	T	T	A	G	A	T	G	T	G	T	C	C	C	T	C	T	T	G	C	G	G	T	G	G	T	T	A	C	T	A	C
IMPROVED BLUE ROSE	IRIS 313-9366	japonica admix	United States of America	2	A	G	A	G	T	A	C	C	T	C	C	T	T	T	T	T	A	G	A	T	G	T	G	T	C	C	C	T	C	T	T	G	C	G	G	T	G	G	T	T	A	C	T	A	C
IR69428-6-1-1-3-3	CX205	japonica admix	-	2	A	G	A	G	T	A	C	C	T	C	C	T	T	T	T	T	A	G	A	T	G	T	G	T	C	C	C	T	C	T	T	G	C	G	G	T	G	G	T	T	A	C	T	A	C
LUXOR	IRIS 313-8195	japonica admix	-	2	A	G	A	G	T	A	C	C	T	C	C	T	T	T	T	T	A	G	A	T	G	T	G	T	C	C	C	T	C	T	T	G	C	G	G	T	G	G	T	T	A	C	T	A	C
MESTRE	IRIS 313-8121	japonica admix	-	2	A	G	A	G	T	A	C	C	T	C	C	T	T	T	T	T	A	G	A	T	G	T	G	T	C	C	C	T	C	T	T	G	C	G	G	T	G	G	T	T	A	C	T	A	C
RIZZOTTO 51/1	IRIS 313-8023	japonica admix	-	2	A	G	A	G	T	A	C	C	T	C	C	T	T	T	T	T	A	G	A	T	G	T	G	T	C	C	C	T	C	T	T	G	C	G	G	T	G	G	T	T	A	C	T	A	C
RONCOLO	IRIS 313-8048	japonica admix	-	2	A	G	A	G	T	A	C	C	T	C	C	T	T	T	T	T	A	G	A	T	G	T	G	T	C	C	C	T	C	T	T	G	C	G	G	T	G	G	T	T	A	C	T	A	C
RUBINO	IRIS 313-8031	japonica admix	-	2	A	G	A	G	T	A	C	C	T	C	C	T	T	T	T	T	A	G	A	T	missing	T	G	T	C	C	C	T	C	T	T	G	C	G	G	T	G	G	T	T	A	C	T	A	C
SANDOCA	IRIS 313-8139	japonica admix	-	2	A	G	A	G	T	A	C	C	T	missing	C	T	T	T	T	T	A	G	A	T	G	T	G	T	C	C	C	T	C	T	T	G	C	G	G	T	G	G	T	T	A	C	T	A	C
ARC 11424	IRIS 313-10865	tropical japonica	India	2	A	G	A	G	T	A	C	C	T	C	C	T	T	T	T	T	A	G	A	T	G	T	G	T	C	C	C	T	C	T	T	G	C	G	G	T	G	G	T	T	A	C	T	A	C
ARC 11430 B	IRIS 313-8999	tropical japonica	India	2	A	G	A	G	T	A	C	C	T	C	C	T	T	T	T	T	A	G	A	T	G	T	G	T	C	C	C	T	C	T	T	G	C	G	G	T	G	G	T	T	A	C	T	A	C
ARC 11478	IRIS 313-10866	tropical japonica	India	2	A	G	A	G	T	A	C	C	T	C	C	T	T	T	T	T	A	G	A	T	G	T	G	T	C	C	C	T	C	T	T	G	C	G	G	T	G	G	T	T	A	C	T	A	C
ARC 11538	IRIS 313-10867	tropical japonica	India	2	A	G	A	G	T	A	C	C	T	C	C	T	T	T	T	T	A	G	A	T	G	T	G	T	C	C	C	T	C	T	T	G	C	G	G	T	G	G	T	T	A	C	T	A	C
ARC 11768	IRIS 313-10870	tropical japonica	India	2	A	G	A	G	T	A	C	C	T	C	C	T	T	T	T	T	A	G	A	T	G	T	G	T	C	C	C	T	C	T	T	G	C	G	G	T	G	G	T	T	A	C	T	A	C
ARC 12493	IRIS 313-10884	tropical japonica	India	2	A	G	A	G	T	A	C	C	T	C	C	T	T	T	T	T	A	G	A	T	G	T	G	T	C	C	C	T	C	T	T	G	C	G	G	T	G	G	T	T	A	C	T	A	C
ARC 12655	IRIS 313-10886	tropical japonica	India	2	A	G	A	G	T	A	C	C	T	C	C	T	T	T	T	T	A	G	A	T	G	T	G	T	C	C	C	T	C	T	T	G	C	G	G	T	G	G	T	T	A	C	T	A	C
ARC 12726	IRIS 313-10888	tropical japonica	India	2	A	G	A	G	T	A	C	C	T	C	C	T	T	T	T	T	A	G	A	T	G	T	G	T	C	C	C	T	C	T	T	G	C	G	G	T	G	G	T	T	A	C	T	A	C
ARC 12730	IRIS 313-10889	tropical japonica	India	2	A	G	A	G	T	A	C	C	T	C	C	T	T	T	T	T	A	G	A	T	G	T	G	T	C	C	C	T	C	T	T	G	C	G	G	T	G	G	T	T	A	C	T	A	C
ARC 12861	IRIS 313-10890	tropical japonica	India	2	A	G	A	G	T	A	C	C	T	C	C	T	T	T	T	T	A	G	A	T	G	T	G	T	C	C	C	T	C	T	T	G	C	G	G	T	G	G	T	T	A	C	T	A	C
ARC 13156	IRIS 313-10893	tropical japonica	India	2	A	G	A	G	T	A	C	C	T	C	C	T	T	T	T	T	A	G	A	T	G	T	G	T	C	C	C	T	C	T	T	G	C	G	G	T	G	G	T	T	A	C	T	A	C
ARC 13257	IRIS 313-10895	tropical japonica	India	2	A	G	A	G	T	A	C	C	T	C	C	T	T	T	T	T	A	G	A	T	G	T	G	T	C	C	C	T	C	T	T	G	C	G	G	T	G	G	T	T	A	C	T	A	C
ARC 6188	IRIS 313-10848	tropical japonica	India	2	A	G	A	G	T	A	C	C	T	C	C	T	T	T	T	T	A	G	A	T	G	T	G	T	C	C	C	T	C	T	T	G	C	G	G	T	G	G	T	T	A	C	T	A	C
BAN KEO	IRIS 313-12323	tropical japonica	Lao People's Democratic Republic	2	A	G	A	G	T	A	C	C	T	C	C	T	T	T	T	T	A	G	A	T	G	T	G	T	C	C	C	T	C	T	T	G	C	G	G	T	G	G	T	T	A	C	T	A	C
BER YA	IRIS 313-12324	tropical japonica	Lao People's Democratic Republic	2	A	G	A	G	T	A	C	C	T	C	C	T	T	T	T	T	A	G	A	T	G	T	G	T	C	C	C	T	C	T	T	G	C	G	G	T	G	G	T	T	A	C	T	A	C
BUE GA WA	IRIS 313-8599	tropical japonica	Thailand	2	A	G	A	G	T	A	C	C	T	C	C	T	T	T	T	T	A	G	A	T	G	T	G	T	C	C	C	T	C	T	T	G	C	G	G	T	G	G	T	T	A	C	T	A	C
BUENG MONG LENG WE	IRIS 313-11834	tropical japonica	Thailand	2	A	G	A	G	T	A	C	C	T	C	C	T	T	T	T	T	A	G	A	T	G	T	G	T	C	C	C	T	C	T	T	G	C	G	G	T	G	G	T	T	A	C	T	A	C
CHA LOY OE	IRIS 313-7856	tropical japonica	-	2	A	G	A	G	T	A	C	C	T	C	C	T	T	T	T	T	A	G	A	T	G	T	G	missing	C	C	C	T	C	T	T	G	C	G	G	T	G	G	T	T	A	C	T	A	C
CHAO PEE	IRIS 313-12330	tropical japonica	Lao People's Democratic Republic	2	A	G	A	G	T	A	C	C	T	C	C	T	T	T	T	T	A	G	A	T	G	T	G	T	C	C	C	T	C	T	T	G	C	G	G	T	G	G	T	T	A	C	T	A	C
CIRAD 358	IRIS 313-7859	tropical japonica	-	2	A	G	A	G	T	A	C	C	T	C	C	T	T	T	T	T	A	G	A	T	G	T	G	T	C	C	C	T	C	T	T	G	C	G	G	T	G	G	T	T	A	C	T	A	C
DAGPA BARA	IRIS 313-9529	tropical japonica	Bhutan	2	A	missing	A	G	T	A	C	C	T	C	C	T	T	T	T	T	A	G	A	T	G	T	G	T	C	C	C	T	C	T	T	G	C	G	G	T	G	G	T	T	A	C	T	A	C
DAGPA MRAS	IRIS 313-8486	tropical japonica	Bhutan	2	A	G	A	G	T	A	C	C	T	C	C	T	T	T	T	T	A	G	A	T	G	T	G	T	C	C	C	T	C	T	T	G	C	G	G	T	G	G	T	T	A	C	T	A	C
DO LEUANG	IRIS 313-12336	tropical japonica	Lao People's Democratic Republic	2	A	G	A	G	T	A	C	C	T	C	C	T	T	T	T	T	A	G	A	T	G	T	G	T	C	C	C	T	C	T	T	G	C	G	G	T	G	G	T	T	A	C	T	A	C
DON	IRIS 313-12258	tropical japonica	Lao People's Democratic Republic	2	A	G	A	G	T	A	C	C	T	C	C	T	T	T	T	T	A	G	A	T	G	T	G	T	C	C	C	T	C	T	T	G	C	G	G	T	G	G	T	T	A	C	T	A	C
HAI NA	IRIS 313-12342	tropical japonica	Lao People's Democratic Republic	2	A	G	A	G	T	A	C	C	T	C	C	T	T	T	T	T	A	G	A	T	G	T	G	T	C	C	C	T	C	T	T	G	C	G	G	T	G	G	T	T	A	C	T	A	C
HANG	IRIS 313-12076	tropical japonica	Lao People's Democratic Republic	2	A	G	A	G	T	A	C	C	T	C	C	T	T	T	T	T	A	G	A	T	G	T	G	T	C	C	C	T	C	T	T	G	C	G	G	T	G	G	T	T	A	C	T	A	C
HAOMAKE (K)	B266	tropical japonica	-	2	A	G	A	G	T	A	C	C	T	C	C	T	T	T	T	T	A	G	A	T	G	T	G	T	C	C	C	T	C	T	T	G	C	G	G	T	G	G	T	T	A	C	T	A	C
HOKURIKU 52	IRIS 313-10056	tropical japonica	Japan	2	A	G	A	G	T	A	C	C	T	C	C	T	T	T	T	T	A	G	A	T	G	T	G	T	C	C	C	T	C	T	T	G	C	G	G	T	G	G	T	T	A	C	T	A	C
IARI 11387	IRIS 313-10834	tropical japonica	India	2	A	G	A	G	T	A	C	C	T	C	C	T	T	T	T	T	A	G	A	T	G	T	G	T	C	C	C	T	C	T	T	G	C	G	G	T	G	G	T	T	A	C	T	A	C
IC 25690	IRIS 313-11494	tropical japonica	India	2	A	G	A	G	T	A	C	C	T	C	C	T	T	T	T	T	A	G	A	T	G	T	G	T	C	C	C	T	C	T	T	G	C	G	G	T	G	G	T	T	A	C	T	A	C
JANA (NAM)	IRIS 313-8815	tropical japonica	Bhutan	2	A	G	A	G	T	A	C	C	T	C	C	T	T	T	T	T	A	G	A	T	G	T	G	T	C	C	C	T	C	T	T	G	C	G	G	T	G	G	T	T	A	C	T	A	C
KAMNAM	IRIS 313-8857	tropical japonica	Bhutan	2	A	G	A	G	T	A	C	C	T	C	C	T	T	T	T	T	A	G	A	T	G	T	G	T	C	C	C	T	C	T	T	G	C	G	G	T	G	G	T	T	A	C	T	A	C
KHAI DO	IRIS 313-10679	tropical japonica	Lao People's Democratic Republic	2	A	G	A	G	T	A	C	C	T	C	C	T	T	T	T	T	A	G	A	T	G	T	G	T	C	C	C	T	C	T	T	G	C	G	G	T	G	G	T	T	A	C	T	A	C
KHAO DAM	IRIS 313-11073	tropical japonica	Lao People's Democratic Republic	2	A	G	A	G	T	A	C	C	T	C	C	T	T	T	T	T	A	G	A	T	G	T	G	T	C	C	C	T	C	T	T	G	C	G	G	T	G	G	T	T	A	C	T	A	C
KHAO KHOT	IRIS 313-12242	tropical japonica	Lao People's Democratic Republic	2	A	G	A	G	T	A	C	C	T	C	C	T	T	T	T	T	A	G	A	T	G	T	G	T	C	C	C	T	C	T	T	G	C	G	G	T	G	G	T	T	A	C	T	A	C
KHAO LOUANG	IRIS 313-12351	tropical japonica	Lao People's Democratic Republic	2	A	G	A	G	T	A	C	C	T	C	C	T	T	T	T	T	A	G	A	T	G	T	G	T	C	C	C	T	C	T	T	G	C	G	G	T	G	G	T	T	A	C	T	A	C
KHAO' NAN	IRIS 313-11922	tropical japonica	Thailand	2	A	G	A	G	T	A	C	C	T	C	C	T	T	T	T	T	A	G	A	T	G	T	G	T	C	C	C	T	C	T	T	G	C	G	G	T	G	G	T	T	A	C	T	A	C
KHAO' NGAW	IRIS 313-11923	tropical japonica	Thailand	2	A	G	A	G	T	A	C	C	T	C	C	T	T	T	T	T	A	G	A	T	G	T	G	T	C	C	C	T	C	T	T	G	C	G	G	T	G	G	T	T	A	C	T	A	C
KHAU TRA BONG	IRIS 313-8578	tropical japonica	Viet Nam	2	A	G	A	G	T	A	C	C	T	C	C	T	T	T	T	T	A	G	A	T	G	T	G	T	C	C	C	T	C	T	T	G	C	G	G	T	G	G	T	T	A	C	T	A	C
KHAW KAR 13	IRIS 313-11195	tropical japonica	Myanmar	2	A	G	A	G	T	A	C	C	T	C	C	T	T	T	T	T	A	G	A	T	G	T	G	T	C	C	C	T	C	T	T	G	C	G	G	T	G	G	T	T	A	C	T	A	C
KON SIM	IRIS 313-12265	tropical japonica	Lao People's Democratic Republic	2	A	G	A	G	T	A	C	C	T	C	C	T	T	T	T	T	A	G	A	T	G	T	G	T	C	C	C	T	C	T	T	G	C	G	G	T	G	G	T	T	A	C	T	A	C
LAB	IRIS 313-12346	tropical japonica	Lao People's Democratic Republic	2	A	G	A	G	T	A	C	C	T	C	C	T	T	T	T	T	A	G	A	T	G	T	G	T	C	C	C	T	C	T	T	G	C	G	G	T	G	G	T	T	A	C	T	A	C
LAI HIN	IRIS 313-12313	tropical japonica	Lao People's Democratic Republic	2	A	G	A	G	T	A	C	C	T	C	C	T	T	T	T	T	A	G	A	T	G	T	G	T	C	C	C	T	C	T	T	G	C	G	G	T	G	G	T	T	A	C	T	A	C
LAMUJIA	B241	tropical japonica	-	2	A	G	A	G	T	A	C	C	T	C	C	T	T	T	T	T	A	G	A	T	G	T	G	T	C	C	C	T	C	T	T	G	C	G	G	T	G	G	T	T	A	C	T	A	C
LG 10344	IRIS 313-12321	tropical japonica	Lao People's Democratic Republic	2	A	G	A	G	T	A	C	C	T	C	C	T	T	T	T	T	A	G	A	T	G	T	G	T	C	C	C	T	C	T	T	G	C	G	G	T	G	G	T	T	A	C	T	A	C
MAK BOUAP	IRIS 313-11094	tropical japonica	Lao People's Democratic Republic	2	A	G	A	G	T	A	C	C	T	C	C	T	T	T	T	T	A	G	A	T	G	T	G	T	C	C	C	T	C	T	T	G	C	G	G	T	G	G	T	T	A	C	T	A	C
MAK KHEUA KANG	IRIS 313-12350	tropical japonica	Lao People's Democratic Republic	2	A	G	A	G	T	A	C	C	T	C	C	T	T	T	T	T	A	G	A	T	G	T	G	T	C	C	C	T	C	T	T	G	C	G	G	T	G	G	T	T	A	C	T	A	C
MAK KHEUA	IRIS 313-10653	tropical japonica	Lao People's Democratic Republic	2	A	G	A	G	T	A	C	C	T	C	C	T	T	T	T	T	A	G	A	T	G	T	G	T	C	C	C	T	C	T	T	G	C	G	G	T	G	G	T	T	A	C	T	A	C
MANDASHERPO	IRIS 313-8519	tropical japonica	Bhutan	2	A	G	A	G	T	A	C	C	T	C	C	T	T	T	T	T	A	G	A	T	G	T	G	T	C	C	C	T	C	T	T	G	C	G	G	T	G	G	T	T	A	C	T	A	C
MOK	IRIS 313-12353	tropical japonica	Lao People's Democratic Republic	2	A	G	A	G	T	A	C	C	T	C	C	T	T	T	T	T	A	G	A	T	G	T	G	T	C	C	C	T	C	T	T	G	C	G	G	T	G	G	T	T	A	C	T	A	C
MON LAI	IRIS 313-12129	tropical japonica	Lao People's Democratic Republic	2	A	G	A	G	T	A	C	C	T	C	C	T	T	T	T	T	A	G	A	T	G	T	G	T	C	C	C	T	C	T	T	G	C	G	G	T	G	G	T	T	A	C	T	A	C
MUANG TAY	IRIS 313-12299	tropical japonica	Lao People's Democratic Republic	2	A	G	A	G	T	A	C	C	T	C	C	T	T	T	T	T	A	G	A	T	G	T	G	T	C	C	C	T	C	T	T	G	C	G	G	T	G	G	T	T	A	C	T	A	C
NAM JAM	IRIS 313-11924	tropical japonica	Thailand	2	A	G	A	G	T	A	C	C	T	C	C	T	T	T	T	T	A	G	A	T	G	T	G	T	C	C	C	T	C	T	T	G	C	G	G	T	G	G	T	T	A	C	T	A	C
NAM ROO	IRIS 313-10176	tropical japonica	Thailand	2	A	G	A	G	T	A	C	C	T	C	C	T	T	T	T	T	A	G	A	T	G	T	G	T	C	C	C	T	C	T	T	G	C	G	G	T	G	G	T	T	A	C	T	A	C
NIA	IRIS 313-12071	tropical japonica	Lao People's Democratic Republic	2	A	G	A	G	T	A	C	C	T	C	C	T	T	T	T	T	A	G	A	T	G	T	G	T	C	C	C	T	C	T	T	G	C	G	G	T	G	G	T	T	A	C	T	A	C
NOK KOD	IRIS 313-10656	tropical japonica	Lao People's Democratic Republic	2	A	G	A	G	T	A	C	C	T	C	C	T	T	T	T	T	A	G	A	T	G	T	G	T	C	C	C	T	C	T	T	G	C	G	G	T	G	G	T	T	A	C	T	A	C
NYAE	IRIS 313-12262	tropical japonica	Lao People's Democratic Republic	2	A	G	A	G	T	A	C	C	T	C	C	T	missing	T	T	T	A	G	A	T	G	T	G	T	C	C	C	T	C	T	T	G	C	G	G	T	G	G	T	T	A	C	T	A	C
NYAO	IRIS 313-12340	tropical japonica	Lao People's Democratic Republic	2	A	G	A	G	T	A	C	C	T	C	C	T	T	T	T	T	A	G	A	T	G	T	G	T	C	C	C	T	C	T	T	G	C	G	G	T	G	G	T	T	A	C	T	A	C
NYON	IRIS 313-12341	tropical japonica	Lao People's Democratic Republic	2	A	G	A	G	T	A	C	C	T	C	C	T	T	T	T	T	A	G	A	T	G	T	G	T	C	C	C	T	C	T	T	G	C	G	G	T	G	G	T	T	A	C	T	A	C
PANG	IRIS 313-12226	tropical japonica	Lao People's Democratic Republic	2	A	G	A	G	T	A	C	C	T	C	C	T	T	T	T	T	A	G	A	T	G	T	G	T	C	C	C	T	C	T	T	G	C	G	G	T	G	G	T	T	A	C	T	A	C
PHIT CHZK	IRIS 313-11897	tropical japonica	Thailand	2	A	G	A	G	T	A	C	C	T	C	C	T	T	T	T	T	A	G	A	T	G	T	G	T	C	C	C	T	C	T	T	G	C	G	G	T	G	G	T	T	A	C	T	A	C
POU	IRIS 313-12307	tropical japonica	Lao People's Democratic Republic	2	A	G	A	G	T	A	C	C	T	C	C	T	T	T	T	T	A	G	A	T	G	T	G	T	C	C	C	T	C	T	T	G	C	G	G	T	G	G	T	T	A	C	T	A	C
SET	IRIS 313-12227	tropical japonica	Lao People's Democratic Republic	2	A	G	A	G	T	A	C	C	T	C	C	T	T	T	T	T	A	G	A	T	G	T	G	T	C	C	C	T	C	T	T	G	C	G	G	T	G	G	T	T	A	C	T	A	C
SHANJIUGU	B245	tropical japonica	-	2	A	G	A	G	T	A	C	C	T	C	C	T	T	T	T	T	A	G	A	T	G	T	G	T	C	C	C	T	C	T	T	G	C	G	G	T	G	G	T	T	A	C	T	A	C
SI NAM PUENG	IRIS 313-11926	tropical japonica	Thailand	2	A	G	A	G	T	A	C	C	T	C	C	T	T	T	T	T	A	G	A	T	G	T	G	T	C	C	C	T	C	T	T	G	C	G	G	T	G	G	T	T	A	C	T	A	C
SING SAI	IRIS 313-11845	tropical japonica	Thailand	2	A	G	A	G	T	A	C	C	T	C	C	T	T	T	T	T	A	G	A	T	G	T	G	T	C	C	C	T	C	T	T	G	C	G	G	T	G	G	T	T	A	C	T	A	C
TA SENG	IRIS 313-12312	tropical japonica	Lao People's Democratic Republic	2	A	G	A	G	T	A	C	C	T	C	C	T	T	T	T	T	A	G	A	T	G	T	G	T	C	C	C	T	C	T	T	G	C	G	G	T	G	G	T	T	A	C	T	A	C
TAM	IRIS 313-12311	tropical japonica	Lao People's Democratic Republic	2	A	G	A	G	T	A	C	C	T	C	C	T	T	T	T	T	A	G	A	T	G	T	G	T	C	C	C	T	C	T	T	G	C	G	G	T	G	G	T	T	A	C	T	A	C
THATENG	IRIS 313-12134	tropical japonica	Lao People's Democratic Republic	2	A	G	A	G	T	A	C	C	T	C	C	T	T	T	T	T	A	G	A	T	G	T	G	T	C	C	C	T	C	T	T	G	C	G	G	T	G	G	T	T	A	C	T	A	C
VIENG	IRIS 313-12345	tropical japonica	Lao People's Democratic Republic	2	A	G	A	G	T	A	C	C	T	C	C	T	T	T	T	T	A	G	A	T	G	T	G	T	C	C	C	T	C	T	T	G	C	G	G	T	G	G	T	T	A	C	T	A	C
VIETNAM 1	IRIS 313-8011	tropical japonica	-	2	A	G	A	G	T	A	C	C	T	C	C	T	T	T	T	T	A	G	A	T	G	T	G	T	C	C	C	T	C	T	T	G	C	G	G	T	G	G	T	T	A	C	T	A	C
VOK	IRIS 313-12322	tropical japonica	Lao People's Democratic Republic	2	A	G	A	G	T	A	C	C	T	C	C	T	T	T	T	T	A	G	A	T	G	T	G	T	C	C	C	T	C	T	T	G	C	G	G	T	G	G	T	T	A	C	T	A	C
XIENG KANG	IRIS 313-12063	tropical japonica	Lao People's Democratic Republic	2	A	G	A	G	T	A	C	C	T	C	C	T	T	T	T	T	A	G	A	T	G	T	G	T	C	C	C	T	C	T	T	G	C	G	G	T	G	G	T	T	A	C	T	A	C
XISHI 15	B134	tropical japonica	-	2	A	G	A	G	T	A	C	C	T	C	C	T	T	T	T	T	A	G	A	T	G	T	G	T	C	C	C	T	C	T	T	G	C	G	G	T	G	G	T	T	A	C	T	A	C
YAHNG LEU	IRIS 313-8565	tropical japonica	Thailand	2	A	G	A	G	T	A	C	C	T	C	C	T	T	T	T	T	A	G	A	T	G	T	G	T	C	C	C	T	C	T	T	G	C	G	G	T	G	G	T	T	A	C	T	A	C
YARSABA	IRIS 313-12289	tropical japonica	Myanmar	2	A	G	A	G	T	A	C	C	T	C	C	T	T	T	T	T	A	G	A	T	G	T	G	T	C	C	C	T	missing	T	T	G	C	G	G	T	G	G	T	T	A	C	T	A	C
YOI	IRIS 313-12077	tropical japonica	Lao People's Democratic Republic	2	A	G	A	G	T	A	C	C	T	C	C	T	T	T	T	T	A	G	A	T	G	T	G	T	C	C	C	T	C	T	T	G	C	G	G	T	G	G	T	T	A	C	T	A	C
A MOUK	IRIS 313-12252	tropical japonica	Lao People's Democratic Republic	2	A	G	A	G	T	A	C	C	T	C	C	T	T	T	T	T	A	G	A	T	G	T	G	T	C	C	C	T	C	T	T	G	C	G	G	T	G	G	T	T	A	C	T	A	C
LEUANG	IRIS 313-12200	tropical japonica	Lao People's Democratic Republic	2	A	G	A	G	T	A	C	C	T	C	C	T	T	T	T	T	A	G	A	T	G	T	G	T	C	C	C	T	C	T	T	G	C	G	G	T	G	G	T	T	A	C	T	A	C
LAI HANG HMA	IRIS 313-11077	tropical japonica	Lao People's Democratic Republic	2	A	G	A	G	T	missing	C	C	T	C	C	T	T	T	T	T	A	G	A	T	G	T	G	T	C	C	C	T	C	T	T	G	C	G	G	T	G	G	T	T	A	C	T	A	C
BALINGMI	IRIS 313-8637	tropical japonica	Bhutan	2	A	G	A	G	T	A	C	C	T	C	C	T	T	T	T	T	A	G	A	T	G	T	G	T	C	C	C	T	C	T	T	G	C	G	G	T	G	G	T	T	A	C	T	A	C
SHANGYIPA	IRIS 313-11691	tropical japonica	Bhutan	2	A	G	A	G	T	A	C	C	T	C	C	T	T	T	T	T	A	G	A	T	G	T	G	T	C	C	C	T	C	T	T	G	C	G	G	T	G	G	T	T	A	C	T	A	C
BAN BONG	IRIS 313-12254	tropical japonica	Lao People's Democratic Republic	2	A	G	A	G	T	A	C	C	T	C	C	T	T	T	T	T	A	G	A	T	G	T	G	T	C	C	C	T	C	T	T	G	C	G	G	T	G	G	T	T	A	C	T	A	C
DENG NYAY	IRIS 313-12332	tropical japonica	Lao People's Democratic Republic	2	A	G	A	G	T	A	C	C	T	C	C	T	T	T	T	T	A	G	A	T	G	T	G	T	C	C	C	T	C	T	T	G	C	G	G	T	G	G	T	T	A	C	T	A	C
DENG PEE	IRIS 313-12257	tropical japonica	Lao People's Democratic Republic	2	A	G	A	G	T	A	C	C	T	C	C	T	T	T	T	T	A	G	A	T	G	T	G	T	C	C	C	T	C	T	T	G	C	G	G	T	G	G	T	T	A	C	T	A	C
KAO SONG HAI	IRIS 313-11623	tropical japonica	China	2	A	G	A	G	T	A	C	C	T	C	C	T	T	T	T	T	A	G	A	T	G	T	G	T	C	C	C	T	C	T	T	G	C	G	G	T	G	G	T	T	A	C	T	A	C
KAUK PAHLING	IRIS 313-12266	tropical japonica	Myanmar	2	A	G	A	G	T	A	C	C	T	C	C	T	T	T	T	T	A	G	A	T	G	T	G	T	C	C	C	T	C	T	T	G	C	G	G	T	G	G	T	T	A	C	T	A	C
KHAO TAM	IRIS 313-11093	tropical japonica	Lao People's Democratic Republic	2	A	G	A	G	T	A	C	C	T	C	C	T	T	T	T	T	A	G	A	T	G	T	G	T	C	C	C	T	C	T	T	G	C	G	G	T	G	G	T	T	A	C	T	A	C
LAI DAM	IRIS 313-12347	tropical japonica	Lao People's Democratic Republic	2	A	G	A	G	T	A	C	C	T	C	C	T	T	T	T	T	A	G	A	T	G	T	G	T	C	C	C	T	C	T	T	G	C	G	G	T	G	G	T	T	A	C	T	A	C
LOUK NOK	IRIS 313-12348	tropical japonica	Lao People's Democratic Republic	2	A	G	A	G	T	A	C	C	T	C	C	T	T	T	T	T	A	G	A	T	G	T	G	T	C	C	C	T	C	T	T	G	C	G	G	T	G	G	T	T	A	C	T	A	C
DAM	IRIS 313-8580	tropical japonica	Thailand	2	A	G	A	G	missing	A	C	C	T	C	C	T	T	T	T	T	A	G	A	T	G	T	G	T	C	C	C	T	C	T	T	G	C	G	G	T	G	G	T	T	A	C	T	A	C
36037-1	IRIS 313-11586	temperate japonica	China	2	A	G	A	G	T	A	C	C	T	C	C	T	T	T	T	T	A	G	A	T	G	T	G	T	C	C	C	T	C	T	T	G	C	G	G	T	G	G	T	T	A	C	T	A	C
4583	IRIS 313-11202	temperate japonica	China	2	A	G	A	G	T	A	C	C	T	C	C	T	T	T	T	T	A	G	A	T	G	T	G	T	C	C	C	T	C	T	T	G	C	G	G	T	G	G	T	T	A	C	T	A	C
68-2	IRIS 313-8399	temperate japonica	France	2	A	G	A	G	T	A	C	C	T	C	C	T	T	T	T	T	A	G	A	T	G	T	G	T	C	C	C	T	C	T	T	G	C	G	G	T	G	G	T	T	A	C	T	A	C
91-382	IRIS 313-11661	temperate japonica	Bhutan	2	A	G	A	G	T	A	C	C	T	C	C	T	T	T	T	T	A	G	A	T	G	T	G	T	C	C	C	T	C	T	T	G	C	G	G	T	G	G	T	T	A	C	T	A	C
AI DA ZHONG	IRIS 313-9724	temperate japonica	China	2	A	G	A	G	T	A	C	C	T	C	C	T	T	T	T	T	A	G	A	T	G	T	G	T	C	C	C	T	C	T	T	G	C	G	G	T	G	G	T	T	A	C	T	A	C
AIKAWA 44	IRIS 313-10567	temperate japonica	Japan	2	A	G	A	G	T	A	C	C	T	C	C	T	T	T	T	T	A	G	A	T	G	T	G	T	C	C	C	T	C	T	T	G	C	G	G	T	G	G	T	T	A	C	T	A	C
AMARELO	IRIS 313-9814	temperate japonica	Hungary	2	A	G	A	G	T	A	C	C	T	C	C	T	T	T	T	T	A	G	A	T	G	T	G	T	C	C	C	T	C	T	T	G	C	G	G	T	G	G	T	T	A	C	T	A	C
ANNONGWANGENG B	B250	temperate japonica	-	2	A	G	A	G	T	A	C	C	T	C	C	T	T	T	T	T	A	G	A	T	G	T	G	T	C	C	C	T	C	T	T	G	C	G	G	T	G	G	T	T	A	C	T	A	C
AOMIERTE 168	B016	temperate japonica	-	2	A	G	A	G	T	A	C	C	T	C	C	T	T	T	T	T	A	G	A	T	G	T	G	T	C	C	C	T	C	T	T	G	C	G	G	T	G	G	T	T	A	C	T	A	C
AUZGUSTA	IRIS 313-8171	temperate japonica	-	2	A	G	A	G	T	A	C	C	T	C	C	T	T	T	T	T	A	G	A	T	G	T	G	T	C	C	C	T	C	T	T	G	C	G	G	T	G	G	T	T	A	C	T	A	C
BAIGEDAO	B162	temperate japonica	-	2	A	G	A	G	T	A	C	C	T	C	C	T	T	T	T	T	A	G	A	T	G	T	G	T	C	C	C	T	C	T	T	G	C	G	G	T	G	G	T	T	A	C	T	A	C
BEN KEI	IRIS 313-10569	temperate japonica	Japan	2	A	G	A	G	T	A	C	C	T	C	C	T	T	T	T	T	A	G	A	T	G	T	G	T	C	C	C	T	C	T	T	G	C	G	G	T	G	G	T	T	A	C	T	A	C
BENLLOK	IRIS 313-9782	temperate japonica	Peru	2	A	G	A	G	T	A	C	C	T	C	C	T	T	T	T	T	A	G	A	T	G	T	G	T	C	C	C	T	C	T	T	G	C	G	G	T	G	G	T	T	A	C	T	A	C
BETIS	IRIS 313-10083	temperate japonica	Spain	2	A	G	A	G	T	A	C	C	T	C	C	T	T	T	T	T	A	G	A	T	G	T	G	T	C	C	C	T	C	T	T	G	C	G	G	T	G	G	T	T	A	C	T	A	C
BLAU BLA	IRIS 313-11984	temperate japonica	Viet Nam	2	A	G	A	G	T	A	C	C	T	C	C	T	T	T	T	T	A	G	A	T	G	T	G	T	C	C	C	T	C	T	T	G	C	G	G	T	G	G	T	T	A	C	T	A	C
C52	CX287	temperate japonica	-	2	A	G	A	G	T	A	C	C	T	C	C	T	T	T	T	T	A	G	A	T	G	T	G	T	C	C	C	T	C	T	T	G	C	G	G	T	G	G	T	T	A	C	T	A	C
CAMPINO	IRIS 313-8109	temperate japonica	-	2	A	G	A	G	T	A	C	C	T	C	C	T	T	T	T	T	A	G	A	T	G	T	G	T	C	C	C	T	C	T	T	G	C	G	G	T	G	G	T	T	A	C	T	A	C
CAPATAZ	IRIS 313-8084	temperate japonica	-	2	A	G	A	G	T	A	C	C	T	C	C	T	T	T	T	T	A	G	A	T	G	T	G	T	C	C	C	T	C	T	T	G	C	G	G	T	G	G	T	T	A	C	T	A	C
CARRICO	IRIS 313-8111	temperate japonica	-	2	A	G	A	G	T	A	C	C	T	C	C	T	T	T	T	T	A	G	A	T	G	T	G	T	C	C	C	T	C	T	T	G	C	G	G	T	G	G	T	T	A	C	T	A	C
CHALBYEO	IRIS 313-10092	temperate japonica	Korea, Republic of	2	A	G	A	G	T	A	C	C	T	C	C	T	T	T	T	T	A	G	A	T	G	T	G	T	C	C	C	T	C	T	T	G	C	G	G	T	G	G	T	T	A	C	T	A	C
CHIKENUO	B212	temperate japonica	-	2	A	G	A	G	T	A	C	C	T	C	C	T	T	T	T	T	A	G	A	T	G	T	G	T	C	C	C	T	C	T	T	G	C	G	G	T	G	G	T	T	A	C	T	A	C
CHIMAO	B182	temperate japonica	-	2	A	G	A	G	T	A	C	C	T	C	C	T	T	T	T	T	A	G	A	T	G	T	G	T	C	C	C	T	C	T	T	G	C	G	G	T	G	G	T	T	A	C	T	A	C
CHINES	IRIS 313-10618	temperate japonica	-	2	A	G	A	G	T	A	C	C	T	C	C	T	T	T	T	T	A	G	A	T	G	T	G	T	C	C	C	T	C	T	T	G	C	G	G	T	G	G	T	T	A	C	T	A	C
CHIPKA	IRIS 313-8112	temperate japonica	-	2	A	G	A	G	T	A	C	C	T	C	C	T	T	T	T	T	A	G	A	T	G	T	G	T	C	C	C	T	C	T	T	G	C	G	G	T	G	G	T	T	A	C	T	A	C
CHUBU 17	IRIS 313-11875	temperate japonica	Japan	2	A	G	A	G	T	A	C	C	T	C	C	T	T	T	T	T	A	G	A	T	G	T	G	T	C	C	C	T	C	T	T	G	C	G	G	T	G	G	T	T	A	C	T	A	C
CHUSEI HONEN	IRIS 313-10570	temperate japonica	Japan	2	A	G	A	G	T	A	C	C	T	C	C	T	T	T	T	T	A	G	A	T	G	T	G	T	C	C	C	T	C	T	T	G	C	G	G	T	G	G	T	T	A	C	T	A	C
CI 1600	IRIS 313-9463	temperate japonica	United States of America	2	A	G	A	G	T	A	C	C	T	C	C	T	T	T	T	T	A	G	A	T	G	T	G	T	C	C	C	T	C	T	T	G	C	G	G	T	G	G	T	T	A	C	T	A	C
CIGALON	IRIS 313-8165	temperate japonica	-	2	A	G	A	G	T	A	C	C	T	C	C	T	T	T	T	T	A	G	A	T	G	T	G	T	C	C	C	T	C	T	T	G	C	G	G	T	G	G	T	T	A	C	T	A	C
CLOT	IRIS 313-8085	temperate japonica	-	2	A	G	A	G	T	A	C	C	T	C	C	T	T	T	T	T	A	G	A	T	G	T	G	T	C	C	C	T	C	T	T	G	C	G	G	T	G	G	T	T	A	C	T	A	C
CN 1067	IRIS 313-11702	temperate japonica	United States of America	2	A	G	A	G	T	A	C	C	T	C	C	T	T	T	T	T	A	G	A	T	G	T	G	T	C	C	C	T	C	T	T	G	C	G	G	T	G	G	T	T	A	C	T	A	C
CX427	CX427	temperate japonica	-	2	A	G	A	G	T	A	C	C	T	C	C	T	T	T	T	T	A	G	A	T	G	T	G	T	C	C	C	T	C	T	T	G	C	G	G	T	G	G	T	T	A	C	T	A	C
CX428	CX428	temperate japonica	-	2	A	G	A	G	T	A	C	C	T	C	C	T	T	T	T	T	A	G	A	T	G	T	G	T	C	C	C	T	C	T	T	G	C	G	G	T	G	G	T	T	A	C	T	A	C
CX429	CX429	temperate japonica	-	2	A	G	A	G	T	A	C	C	T	C	C	T	T	T	T	T	A	G	A	T	G	T	G	T	C	C	C	T	C	T	T	G	C	G	G	T	G	G	T	T	A	C	T	A	C
CX578	CX578	temperate japonica	-	2	A	G	A	G	T	A	C	C	T	C	C	T	T	T	T	T	A	G	A	T	G	T	G	T	C	C	C	T	C	T	T	G	C	G	G	T	G	G	T	T	A	C	T	A	C
DAN YAN NUO	IRIS 313-8481	temperate japonica	China	2	A	G	A	G	T	A	C	C	T	C	C	T	T	T	T	T	A	G	A	T	G	T	G	T	C	C	C	T	C	T	T	G	C	G	G	T	G	G	T	T	A	C	T	A	C
DECHANGBYEO	IRIS 313-11689	temperate japonica	Korea, Republic of	2	A	G	A	G	T	A	C	C	T	C	C	T	T	T	T	T	A	G	A	T	G	T	G	T	C	C	C	T	C	T	T	G	C	G	G	T	G	G	T	T	A	C	T	A	C
DEWAMINORI	IRIS 313-10677	temperate japonica	Japan	2	A	G	A	G	T	A	C	C	T	C	C	T	T	T	T	T	A	G	A	T	G	T	G	T	C	C	C	T	C	T	T	G	C	G	G	T	G	G	T	T	A	C	T	A	C
DUAN SHEN ZI	IRIS 313-11908	temperate japonica	China	2	A	G	A	G	T	A	C	C	T	C	C	T	T	T	T	T	A	G	A	T	G	T	G	T	C	C	C	T	C	T	T	G	C	G	G	T	G	G	T	T	A	C	T	A	C
ESCARLATE	IRIS 313-8113	temperate japonica	-	2	A	G	A	G	T	A	C	C	T	C	C	T	T	T	T	T	A	G	A	T	G	T	G	T	C	C	C	T	C	T	T	G	C	G	G	T	G	G	T	T	A	C	T	A	C
FEI ZHAO 12	IRIS 313-11651	temperate japonica	China	2	A	G	A	G	T	A	C	C	T	C	C	T	T	T	T	T	A	G	A	T	G	T	G	T	C	C	C	T	C	T	T	G	C	G	G	T	G	G	T	T	A	C	T	A	C
FRANCES	IRIS 313-8087	temperate japonica	-	2	A	G	A	G	T	A	C	C	T	C	C	T	T	T	T	T	A	G	A	T	G	T	G	T	C	C	C	T	C	T	T	G	C	G	G	T	G	G	T	T	A	C	T	A	C
GALSAEGSSAL SHAREI	IRIS 313-10124	temperate japonica	Korea, Republic of	2	A	G	A	G	T	A	C	C	T	C	C	T	T	T	T	T	A	G	A	T	G	T	G	T	C	C	C	T	C	T	T	G	C	G	G	T	G	G	T	T	A	C	T	A	C
GAOLIQIU	B023	temperate japonica	-	2	A	G	A	G	T	A	C	C	T	C	C	T	T	T	T	T	A	G	A	T	G	T	G	T	C	C	C	T	C	T	T	G	C	G	G	T	G	G	T	T	A	C	T	A	C
GAOYANGDIANDAO DAHONGMANG	B068	temperate japonica	-	2	A	G	A	G	T	A	C	C	T	C	C	T	T	T	T	T	A	G	A	T	G	T	G	T	C	C	C	T	C	T	T	G	C	G	G	T	G	G	T	T	A	C	T	A	C
GHIBLI	IRIS 313-8066	temperate japonica	-	2	A	G	A	G	T	A	C	C	T	C	C	T	T	T	T	T	A	G	A	T	G	T	G	T	C	C	C	T	C	T	T	G	C	G	G	T	G	G	T	T	A	C	T	A	C
GIOVANNI MARCHETTI	IRIS 313-8026	temperate japonica	-	2	A	G	A	G	T	A	C	C	T	C	C	T	T	T	T	T	A	G	A	T	G	T	G	T	C	C	C	T	C	T	T	G	C	G	G	T	G	G	T	T	A	C	T	A	C
GONG SHE 9	IRIS 313-11652	temperate japonica	China	2	A	G	A	G	T	A	C	C	T	C	C	T	T	T	T	T	A	G	A	T	G	T	G	T	C	C	C	T	C	T	T	G	C	G	G	T	G	G	T	T	A	C	T	A	C
GUANDONG 194 (SOFT RICE)	CX396	temperate japonica	-	2	A	G	A	G	T	A	C	C	T	C	C	T	T	T	T	T	A	G	A	T	G	T	G	T	C	C	C	T	C	T	T	G	C	G	G	T	G	G	T	T	A	C	T	A	C
GUANGKEXIANGNUO	B066	temperate japonica	-	2	A	G	A	G	T	A	C	C	T	C	C	T	T	T	T	T	A	G	A	T	G	T	G	T	C	C	C	T	C	T	T	G	C	G	G	T	G	G	T	T	A	C	T	A	C
GUANTUIBAIHE 1	B225	temperate japonica	-	2	A	G	A	G	T	A	C	C	T	C	C	T	T	T	T	T	A	G	A	T	G	T	G	T	C	C	C	T	C	T	T	G	C	G	G	T	G	G	T	T	A	C	T	A	C
GYEONGSAN 1	IRIS 313-12003	temperate japonica	Korea, Republic of	2	A	G	A	G	T	A	C	C	T	C	C	T	T	T	T	T	A	G	A	T	G	T	G	T	C	C	C	T	C	T	T	G	C	G	G	T	G	G	T	T	A	C	T	A	C
H 305-84	IRIS 313-10242	temperate japonica	Hungary	2	A	G	A	G	T	A	C	C	T	C	C	T	T	T	T	T	A	G	A	T	G	T	G	T	C	C	C	T	C	T	T	G	C	G	G	T	G	G	T	T	A	C	T	A	C
HAN NUO	IRIS 313-10228	temperate japonica	China	2	A	G	A	G	T	A	C	C	T	C	C	T	T	T	T	T	A	G	A	T	G	T	G	T	C	C	C	T	C	T	T	G	C	G	G	T	G	G	T	T	A	C	T	A	C
HARRA	IRIS 313-8075	temperate japonica	-	2	A	G	A	G	T	A	C	C	T	C	C	T	T	T	T	T	A	G	A	T	G	T	G	T	C	C	C	T	C	T	T	G	C	G	G	T	G	G	T	T	A	C	T	A	C
HEI TOU HONG	IRIS 313-11574	temperate japonica	China	2	A	G	A	G	T	A	C	C	T	C	C	T	T	T	T	T	A	G	A	T	G	T	G	T	C	C	C	T	C	T	T	G	C	G	G	T	G	G	T	T	A	C	T	A	C
HEIMANGDAO	B226	temperate japonica	-	2	A	G	A	G	T	A	C	C	T	C	C	T	T	T	T	T	A	G	A	T	G	T	G	T	C	C	C	T	C	T	T	G	C	G	G	T	G	G	T	T	A	C	T	A	C
HEUKSANJO	IRIS 313-9974	temperate japonica	Korea, Republic of	2	A	G	A	G	T	A	C	C	T	C	C	T	T	T	T	T	A	G	A	T	G	T	G	T	C	C	C	T	C	T	T	G	C	G	G	T	G	G	T	T	A	C	T	A	C
HOKUSETSU	IRIS 313-9228	temperate japonica	Japan	2	A	G	A	G	T	A	C	C	T	C	C	T	T	T	T	T	A	G	A	T	G	T	G	T	C	C	C	T	C	T	T	G	C	G	G	T	G	G	T	T	A	C	T	A	C
HONGKEZHENUO	B100	temperate japonica	-	2	A	G	A	G	T	A	C	C	T	C	C	T	T	T	T	T	A	G	A	T	G	T	G	T	C	C	C	T	C	T	T	G	C	G	G	T	G	G	T	T	A	C	T	A	C
HONGQI 5	B215	temperate japonica	-	2	A	G	A	G	T	A	C	C	T	C	C	T	T	T	T	T	A	G	A	T	G	T	G	T	C	C	C	T	C	T	T	G	C	G	G	T	G	G	T	T	A	C	T	A	C
HUA 24	IRIS 313-12054	temperate japonica	China	2	A	G	A	G	T	A	C	C	T	C	C	T	T	T	T	T	A	G	A	T	G	T	G	T	C	C	C	T	C	T	T	G	C	G	G	T	G	G	T	T	A	C	T	A	C
HUK ZO	IRIS 313-9886	temperate japonica	Korea, Republic of	2	A	G	A	G	T	A	C	C	T	C	C	T	T	T	T	T	A	G	A	T	G	T	G	T	C	C	C	T	C	T	T	G	C	G	G	T	G	G	T	T	A	C	T	A	C
HWANGJO	IRIS 313-9379	temperate japonica	Korea, Republic of	2	A	G	A	G	T	A	C	C	T	C	C	T	T	T	T	T	A	G	A	T	G	T	G	T	C	C	C	T	C	T	T	G	C	G	G	T	G	G	T	T	A	C	T	A	C
IBO 400	IRIS 313-8118	temperate japonica	-	2	A	G	A	G	T	A	C	C	T	C	C	T	T	T	T	T	A	G	A	T	G	T	G	T	C	C	C	T	C	T	T	G	C	G	G	T	G	G	T	T	A	C	T	A	C
IR 68333-R-R-B-19	IRIS 313-10373	temperate japonica	Philippines	2	A	G	A	G	T	A	C	C	T	C	C	T	T	T	T	T	A	G	A	T	G	T	G	T	C	C	C	T	C	T	T	G	C	G	G	T	G	G	T	T	A	C	T	A	C
IR 73688-57-2	IRIS 313-10379	temperate japonica	Philippines	2	A	G	A	G	T	A	C	C	T	C	C	T	T	T	T	T	A	G	A	T	G	T	G	T	C	C	C	T	C	T	T	G	C	G	G	T	G	G	T	T	A	C	T	A	C
JAPONES BALILLA	IRIS 313-9790	temperate japonica	Uruguay	2	A	G	A	G	T	A	C	C	T	C	C	T	T	T	T	T	A	G	A	T	G	T	G	T	C	C	C	T	C	T	T	G	C	G	G	T	G	G	T	T	A	C	T	A	C
JIANGHUADAO	B166	temperate japonica	-	2	A	G	A	missing	T	A	C	C	T	C	C	T	T	T	T	T	A	G	A	T	G	T	G	T	C	C	C	T	C	T	T	G	C	G	G	missing	G	G	T	T	A	C	T	A	C
JINBUBYEO	IRIS 313-15904	temperate japonica	-	2	A	G	A	G	T	A	C	C	T	C	C	T	T	T	T	T	A	G	A	T	G	T	G	T	C	C	C	T	C	T	T	G	C	G	G	T	G	G	T	T	A	C	T	A	C
JP-5	CX74	temperate japonica	-	2	A	G	A	G	T	A	C	C	T	C	C	T	T	T	T	T	A	G	A	T	G	T	G	T	C	C	C	T	C	T	T	G	C	G	G	T	G	G	T	T	A	C	T	A	C
JUBILIENI	IRIS 313-8119	temperate japonica	-	2	A	G	A	G	T	A	C	C	T	C	C	T	T	T	T	T	A	G	A	T	G	T	G	T	C	C	C	T	C	T	T	G	C	G	G	T	G	G	T	T	A	C	T	A	C
K 78-13	IRIS 313-11198	temperate japonica	India	2	A	G	A	G	T	A	C	C	T	C	C	T	T	T	T	T	A	G	A	T	G	T	G	T	C	C	C	T	C	T	T	G	C	G	G	T	G	G	T	T	A	C	T	A	C
KARA SHALI	IRIS 313-10617	temperate japonica	-	2	A	G	A	G	T	A	C	C	T	C	C	T	T	T	T	T	A	G	A	T	G	T	G	T	C	C	C	T	C	T	T	G	C	G	G	T	G	G	T	T	A	C	T	A	C
KELUODUO B	B179	temperate japonica	-	2	A	G	A	G	T	A	C	C	T	C	C	T	T	T	T	T	A	G	A	T	G	T	G	T	C	C	C	T	C	T	T	G	C	G	G	T	G	G	T	T	A	C	T	A	C
KINUGASAWASE	IRIS 313-10469	temperate japonica	Japan	2	A	G	A	G	T	A	C	C	T	C	C	T	T	T	T	T	A	G	A	T	G	T	G	T	C	C	C	T	C	T	T	G	C	G	G	T	G	G	T	T	A	C	T	A	C
KOPANCSI KEREK	IRIS 313-9811	temperate japonica	Hungary	2	A	G	A	G	T	A	C	C	T	C	C	T	T	T	T	T	A	G	A	T	G	T	G	T	C	C	C	T	C	T	T	G	C	G	G	T	G	G	T	T	A	C	T	A	C
LAOHONGDAO	B103	temperate japonica	-	2	A	G	A	G	T	A	C	C	T	C	C	T	T	T	T	T	A	G	A	T	G	T	G	T	C	C	C	T	C	T	T	G	C	G	G	T	G	G	T	T	A	C	T	A	C
LIGEN 2	IRIS 313-12059	temperate japonica	China	2	A	G	A	G	T	A	C	C	T	C	C	T	T	T	T	T	A	G	A	T	G	T	G	T	C	C	C	T	C	T	T	G	C	G	G	T	G	G	T	T	A	C	T	A	C
LITCHIKIANG	IRIS 313-10558	temperate japonica	China	2	A	G	A	G	T	A	C	C	T	C	C	T	T	T	T	T	A	G	A	T	G	T	G	T	C	C	C	T	C	T	T	G	C	G	G	T	G	G	T	T	A	C	T	A	C
LIXINGENG	B117	temperate japonica	-	2	A	G	A	G	T	A	C	C	T	C	C	T	T	T	T	T	A	G	A	T	G	T	G	T	C	C	C	T	C	T	T	G	C	G	G	T	G	G	T	T	A	C	T	A	C
LOMELLINO	IRIS 313-8033	temperate japonica	-	2	A	G	A	G	T	A	C	C	T	C	C	T	T	T	T	T	A	G	A	T	G	T	G	T	C	C	C	T	C	T	T	G	C	G	G	T	G	G	T	T	A	C	T	A	C
M 102	IRIS 313-8502	temperate japonica	United States of America	2	A	G	A	Het	T	A	C	C	T	C	C	T	T	T	T	T	A	G	A	T	G	T	G	T	C	C	C	T	C	T	T	G	C	G	G	T	G	G	T	T	A	C	T	A	C
M 203	IRIS 313-8444	temperate japonica	United States of America	2	A	G	A	Het	T	A	C	C	T	C	C	T	T	T	T	T	A	G	A	T	G	T	G	T	C	C	C	T	C	T	T	G	C	G	G	T	G	G	T	T	A	C	T	A	C
M 7	IRIS 313-8665	temperate japonica	United States of America	2	A	G	A	G	T	A	C	C	T	C	C	T	T	T	T	T	A	G	A	T	G	T	G	T	C	C	C	T	C	T	T	G	C	G	G	T	G	G	T	T	A	C	T	A	C
M3122	CX211	temperate japonica	-	2	A	G	A	G	T	A	C	C	T	C	C	T	T	T	T	T	A	G	A	T	G	T	G	T	C	C	C	T	C	T	T	G	C	G	G	T	G	G	T	T	A	C	T	A	C
MA SHE 8	IRIS 313-11653	temperate japonica	China	2	A	G	A	G	T	A	C	C	T	C	C	T	T	T	T	T	A	G	A	T	G	T	G	T	C	C	C	T	C	T	T	G	C	G	G	T	G	G	T	T	A	C	T	A	C
MAEKJO	IRIS 313-10097	temperate japonica	Korea, Republic of	2	A	G	A	G	T	A	C	C	T	C	C	T	T	T	T	T	A	G	A	T	G	T	G	T	C	C	C	T	C	T	T	G	C	G	G	T	G	G	T	T	A	C	T	A	C
MAGUZI	B102	temperate japonica	-	2	A	G	A	G	T	A	C	C	T	C	C	T	T	T	T	T	A	G	A	T	G	T	G	T	C	C	C	T	C	T	T	G	C	G	G	T	G	G	T	T	A	C	T	A	C
MIARA	IRIS 313-8050	temperate japonica	-	2	A	G	A	G	T	A	C	C	T	C	C	T	T	T	T	T	A	G	A	T	G	T	G	T	C	C	C	T	C	T	T	G	C	G	G	T	G	G	T	T	A	C	T	A	C
MONGOLIA RICE	CX306	temperate japonica	-	2	A	G	A	G	T	A	C	C	T	C	C	T	T	T	T	T	A	G	A	T	G	T	G	T	C	C	C	T	C	T	T	G	C	G	G	T	G	G	T	T	A	C	T	A	C
MUGA	IRIS 313-8123	temperate japonica	-	2	A	G	A	G	T	A	C	C	T	C	C	T	T	T	T	T	A	G	A	T	G	T	G	T	C	C	C	T	C	T	T	G	C	G	G	T	G	G	T	T	A	C	T	A	C
MURASAHITSUTSURI	IRIS 313-9769	temperate japonica	Japan	2	A	G	A	G	T	A	C	C	T	C	C	T	T	T	T	T	A	G	A	T	G	T	G	T	C	C	C	T	C	T	T	G	C	G	G	T	G	G	T	T	A	C	T	A	C
MUXIQIU	B071	temperate japonica	-	2	A	G	A	G	T	A	C	C	T	C	C	T	T	T	T	T	A	G	A	T	G	T	G	T	C	C	C	T	C	T	T	G	C	G	G	T	G	G	T	T	A	C	T	A	C
NANGENG 46 (SOFT RICE)	CX397	temperate japonica	-	2	A	G	A	G	T	A	C	C	T	C	C	T	T	T	T	T	A	G	A	T	G	T	G	T	C	C	C	T	C	T	T	G	C	G	G	T	G	G	T	T	A	C	T	A	C
NOINJO	IRIS 313-11973	temperate japonica	Korea, Republic of	2	A	G	A	G	T	A	C	C	T	C	C	T	T	T	T	T	A	G	A	T	G	T	G	T	C	C	C	T	C	T	T	G	C	G	G	T	G	G	T	T	A	C	T	A	C
NORIN 21	IRIS 313-10437	temperate japonica	Japan	2	A	G	A	G	T	A	C	C	T	C	C	T	T	T	T	T	A	G	A	T	G	T	G	T	C	C	C	T	C	T	T	G	C	G	G	T	G	G	T	T	A	C	T	A	C
NORIN 6	IRIS 313-8755	temperate japonica	Japan	2	A	G	A	G	T	A	C	C	T	C	C	T	T	T	T	T	A	G	A	T	G	T	G	T	C	C	C	T	C	T	T	G	C	G	G	T	G	G	T	T	A	C	T	A	C
O. SATIVA	IRIS 313-9839	temperate japonica	Spain	2	A	G	A	G	T	A	C	C	T	C	C	T	T	T	T	T	A	G	A	T	G	T	G	T	C	C	C	T	C	T	T	G	C	G	G	T	G	G	T	T	A	C	T	A	C
OEIRAS	IRIS 313-9759	temperate japonica	Portugal	2	A	G	A	G	T	A	C	C	T	C	C	T	T	T	T	T	A	G	A	T	G	T	G	T	C	C	C	T	C	T	T	G	C	G	G	T	G	G	T	T	A	C	T	A	C
OPALE	IRIS 313-8200	temperate japonica	-	2	A	G	A	G	T	A	C	C	T	C	C	T	T	T	T	T	A	G	A	T	G	T	G	T	C	C	C	T	C	T	T	G	C	G	G	T	G	G	T	T	A	C	T	A	C
PLOVDIV 24	IRIS 313-8126	temperate japonica	-	2	A	G	A	G	T	A	C	C	T	C	C	T	T	T	T	T	A	G	A	T	G	T	G	T	C	C	C	T	C	T	T	G	C	G	G	T	G	G	T	T	A	C	T	A	C
QINGJINZAOSHENG	B167	temperate japonica	-	2	A	G	A	G	T	A	C	C	T	C	C	T	T	T	T	T	A	G	A	T	G	T	G	T	C	C	C	T	C	T	T	G	C	G	G	T	G	G	T	T	A	C	T	A	C
QINGNUO KYOHATAMOCHI	B183	temperate japonica	-	2	A	G	A	G	T	A	C	C	T	C	C	T	T	T	T	T	A	G	A	T	G	T	G	T	C	C	C	T	C	T	T	G	C	G	G	T	G	G	T	T	A	C	T	A	C
QIUGUANGTENGXI 104	B004	temperate japonica	-	2	A	G	A	G	T	A	C	C	T	C	C	T	T	T	T	T	A	G	A	T	G	T	G	T	C	C	C	T	C	T	T	G	C	G	G	T	G	G	T	T	A	C	T	A	C
QIUTIANXIAOTING	B046	temperate japonica	-	2	A	G	A	G	T	A	C	C	T	C	C	T	T	T	T	T	A	G	A	T	G	T	G	T	C	C	C	T	C	T	T	G	C	G	G	T	G	G	T	T	A	C	T	A	C
RAZZA 77	IRIS 313-9770	temperate japonica	Italy	2	A	G	A	G	T	A	C	C	T	C	C	T	T	T	T	T	A	G	A	T	G	T	G	T	C	C	C	T	C	T	T	G	C	G	G	T	G	G	T	T	A	C	T	A	C
RIBE 253	IRIS 313-8024	temperate japonica	-	2	A	G	A	G	T	A	C	C	T	C	C	T	T	T	T	T	A	G	A	T	G	T	G	T	C	C	C	T	C	T	T	G	C	G	G	T	G	G	T	T	A	C	T	A	C
RODINA	IRIS 313-8129	temperate japonica	-	2	A	G	A	G	T	A	C	C	T	C	C	T	T	T	T	T	A	G	A	T	G	T	G	T	C	C	C	T	C	T	T	G	C	G	G	T	G	G	T	T	A	C	T	A	C
RPC 12	IRIS 313-8162	temperate japonica	-	2	A	G	A	G	T	A	C	C	T	C	C	T	T	T	T	T	A	G	A	T	G	T	G	T	C	C	C	T	C	T	T	G	C	G	G	T	G	G	T	T	A	C	T	A	C
RUBI	IRIS 313-8132	temperate japonica	-	2	A	G	A	G	T	A	C	C	T	C	C	T	T	T	T	T	A	G	A	T	G	T	G	T	C	C	C	T	C	T	T	G	C	G	G	T	G	G	T	T	A	C	T	A	C
S 102	IRIS 313-8204	temperate japonica	-	2	A	G	A	G	T	A	C	C	T	C	C	T	T	T	T	T	A	G	A	T	G	T	G	T	C	C	C	T	C	T	T	G	C	G	G	T	G	G	T	T	A	C	T	A	C
S 102/2	IRIS 313-8134	temperate japonica	-	2	A	G	A	G	T	A	C	C	T	C	C	T	T	T	T	T	A	G	A	T	G	T	G	T	C	C	C	T	C	T	T	G	C	G	G	T	G	G	T	T	A	C	T	A	C
S 201	IRIS 313-8856	temperate japonica	United States of America	2	A	G	A	G	T	A	C	C	T	C	C	T	T	T	T	T	A	G	A	T	G	T	G	T	C	C	C	T	C	T	T	G	C	G	G	T	G	G	T	T	A	C	T	A	C
SAEDINENIE	IRIS 313-8135	temperate japonica	-	2	A	G	A	G	T	A	C	C	T	C	C	T	T	T	T	T	A	G	A	T	G	T	G	T	C	C	C	T	C	T	T	G	C	G	G	T	G	G	T	T	A	C	T	A	C
SAFARI	IRIS 313-8136	temperate japonica	-	2	A	G	A	G	T	A	C	C	T	C	C	T	T	T	T	T	A	G	A	T	G	T	G	T	C	C	C	T	C	T	T	G	C	G	G	T	G	G	T	T	A	C	T	A	C
SAKHA 103	IRIS 313-8218	temperate japonica	-	2	A	G	A	G	T	A	C	C	T	C	C	T	T	T	T	T	A	G	A	T	G	T	G	T	C	C	C	T	C	T	T	G	C	G	G	T	G	G	T	T	A	C	T	A	C
SANGHAI	IRIS 313-8140	temperate japonica	-	2	A	G	A	G	T	A	C	C	T	C	C	T	T	T	T	T	A	G	A	T	G	T	G	T	C	C	C	T	C	T	T	G	C	G	G	T	G	G	T	T	A	C	T	A	C
SELN 244 A 6-20	IRIS 313-8141	temperate japonica	-	2	A	G	A	G	T	A	C	C	T	C	C	T	T	T	T	T	A	G	A	T	G	T	G	T	C	C	C	T	C	T	T	G	C	G	G	T	G	G	T	T	A	C	T	A	C
SENIA	IRIS 313-10084	temperate japonica	Spain	2	A	G	A	G	T	A	C	C	T	C	C	T	T	T	T	T	A	G	A	T	G	T	G	T	C	C	C	T	C	T	T	G	C	G	G	T	G	G	T	T	A	C	T	A	C
SETTANTUNO	IRIS 313-8142	temperate japonica	-	2	A	G	A	G	T	A	C	C	T	C	C	T	T	T	T	T	A	G	A	T	G	T	G	T	C	C	C	T	C	T	T	G	C	G	G	T	G	G	T	T	A	C	T	A	C
SHA TIAO TSAO	IRIS 313-10563	temperate japonica	-	2	A	G	A	G	T	A	C	C	T	C	C	T	T	T	T	T	A	G	A	T	G	T	G	T	C	C	C	T	C	T	T	G	C	G	G	T	G	G	T	T	A	C	T	A	C
SHSS 53	IRIS 313-8095	temperate japonica	-	2	A	G	A	G	T	A	C	C	T	C	C	T	T	T	T	T	A	G	A	T	G	T	G	T	C	C	C	T	C	T	T	G	C	G	G	T	G	G	T	T	A	C	T	A	C
SHUIYUAN 300LI	B160	temperate japonica	-	2	A	G	A	G	T	A	C	C	T	C	C	T	T	T	T	T	A	G	A	T	G	T	G	T	C	C	C	T	C	T	T	G	C	G	G	T	G	G	T	T	A	C	T	A	C
SI WAN 14	IRIS 313-11655	temperate japonica	China	2	A	G	A	G	T	A	C	missing	T	C	C	T	T	T	T	T	A	G	A	T	G	T	G	T	C	C	C	T	C	T	T	G	C	G	G	T	G	G	T	T	A	C	T	A	C
SMERALDO	IRIS 313-8052	temperate japonica	-	2	A	G	A	G	T	A	C	C	T	C	C	T	T	T	T	T	A	G	A	T	G	T	G	T	C	C	C	T	C	T	T	G	C	G	G	T	G	G	T	T	A	C	T	A	C
SR 113	IRIS 313-8096	temperate japonica	-	2	A	G	A	G	T	A	C	C	T	C	C	T	T	T	T	T	A	G	A	T	G	T	G	T	C	C	C	T	C	T	T	G	C	G	G	T	G	G	T	T	A	C	T	A	C
SSAL BYEO	IRIS 313-10838	temperate japonica	Korea, Republic of	2	A	G	A	G	T	A	C	C	T	C	C	T	T	T	T	T	A	G	A	T	G	T	G	T	C	C	C	T	C	T	T	G	C	G	G	T	G	G	T	T	A	C	T	A	C
SZANISZLO 2	IRIS 313-9813	temperate japonica	Hungary	2	A	G	A	G	T	A	C	C	T	C	C	T	T	T	T	T	A	G	A	T	G	T	G	T	C	C	C	T	C	T	T	G	C	G	G	T	G	G	T	T	A	C	T	A	C
T 757	IRIS 313-8147	temperate japonica	-	2	A	G	A	G	T	A	C	C	T	C	C	T	T	T	T	T	A	G	A	T	G	T	G	T	C	C	C	T	C	T	T	G	C	G	G	T	G	G	T	T	A	C	T	A	C
TAE GU NA	IRIS 313-10839	temperate japonica	Korea, Republic of	2	A	G	A	G	T	A	C	C	T	C	C	T	T	T	T	T	A	G	A	T	G	T	G	T	C	C	C	T	C	T	T	G	C	G	G	T	G	G	T	T	A	C	T	A	C
TAKAO MOCHI	IRIS 313-9081	temperate japonica	Japan	2	A	G	A	G	T	A	C	C	T	C	C	T	T	T	T	T	A	G	A	T	G	T	G	T	C	C	C	T	C	T	T	G	C	G	G	T	G	G	T	T	A	C	T	A	C
TEPUKE	IRIS 313-9838	temperate japonica	New Zealand	2	A	G	A	G	T	A	C	C	T	C	C	T	T	T	T	T	A	G	A	T	G	T	G	T	C	C	C	T	C	T	T	G	C	G	G	T	G	G	T	T	A	C	T	A	C
TEXAS PATNA 49	IRIS 313-9539	temperate japonica	United States of America	2	A	G	A	G	T	A	C	C	T	C	C	T	T	T	T	T	A	G	A	T	G	T	G	T	C	C	C	T	C	T	T	G	C	G	G	T	G	G	T	T	A	C	T	A	C
THAIPERLA	IRIS 313-8105	temperate japonica	-	2	A	G	A	G	T	A	C	C	T	C	C	T	T	T	T	T	A	G	A	T	G	T	G	T	C	C	C	T	C	T	T	G	C	G	G	T	G	G	T	T	A	C	T	A	C
TIEGANWU	B056	temperate japonica	-	2	A	G	A	G	T	A	C	missing	T	C	C	T	T	T	T	T	A	G	A	T	G	T	G	T	C	C	C	T	C	T	T	G	C	G	G	T	G	G	T	T	A	C	T	A	C
TIMICH 108	IRIS 313-8148	temperate japonica	-	2	A	G	A	G	T	A	C	C	T	C	C	T	T	T	T	T	A	G	A	T	G	T	G	T	C	C	C	T	C	T	T	G	C	G	G	T	G	G	T	T	A	C	T	A	C
TONGNIAN 1	CX534	temperate japonica	-	2	A	G	A	G	T	A	C	C	T	C	C	T	T	T	T	T	A	G	A	T	G	T	G	T	C	C	C	T	C	T	T	G	C	G	G	T	G	G	T	T	A	C	T	A	C
TOPAZIO	IRIS 313-8149	temperate japonica	-	2	A	G	A	G	T	A	C	C	T	C	C	T	T	T	T	T	A	G	A	T	G	T	G	T	C	C	C	T	C	T	T	G	C	G	G	T	G	G	T	T	A	C	T	A	C
ULLAL	IRIS 313-8097	temperate japonica	-	2	A	G	A	G	T	A	C	C	T	C	C	T	T	T	T	T	A	G	A	T	G	T	G	T	C	C	C	T	C	T	T	G	C	G	G	T	G	G	T	T	A	C	T	A	C
WEONJU 8	IRIS 313-12217	temperate japonica	Korea, Republic of	2	A	G	A	G	T	A	C	C	T	C	C	T	T	T	T	T	A	G	A	T	G	T	G	T	C	C	C	T	C	T	T	G	C	G	G	T	G	G	T	T	A	C	T	A	C
WIR 1072	IRIS 313-8890	temperate japonica	Belgium	2	A	G	A	G	T	A	C	C	T	C	C	T	T	T	T	T	A	G	A	T	G	T	G	T	C	C	C	T	C	T	T	G	C	G	G	T	G	G	T	T	A	C	T	A	C
WIR 1951	IRIS 313-9964	temperate japonica	Georgia	2	A	G	A	G	T	A	C	C	T	C	C	T	T	T	T	T	A	G	A	T	G	T	G	T	C	C	C	T	C	T	T	G	C	G	G	T	G	G	T	T	A	C	T	A	C
WUDADAOZHONG	CX116	temperate japonica	-	2	A	G	A	G	T	A	C	C	T	C	C	T	T	T	T	T	A	G	A	T	G	T	G	T	C	C	C	T	C	T	T	G	C	G	G	T	G	G	T	T	A	C	T	A	C
WUYUGENG 3	CX165	temperate japonica	-	2	A	G	A	G	T	A	C	C	T	C	C	T	T	T	T	T	A	G	A	T	G	T	G	T	C	C	C	T	C	T	T	G	C	G	G	T	G	G	T	T	A	C	T	A	C
XINGGUO	B258	temperate japonica	-	2	A	G	A	G	T	A	C	C	T	C	C	T	T	T	T	T	A	G	A	T	G	T	G	T	C	C	C	T	C	T	T	G	C	G	G	T	G	G	T	T	A	C	T	A	C
XIUSHUI 115	B057	temperate japonica	-	2	A	G	A	G	T	A	C	C	T	C	C	T	T	T	T	T	A	G	A	T	G	T	G	T	C	C	C	T	C	T	T	G	C	G	G	T	G	G	T	T	A	C	T	A	C
YE ZO	IRIS 313-10840	temperate japonica	Korea, Republic of	2	A	G	A	G	T	A	C	C	T	C	C	T	T	T	T	T	A	G	A	T	G	T	G	T	C	C	C	T	C	T	T	G	C	G	G	T	G	G	T	T	A	C	T	A	C
YR196	B055	temperate japonica	-	2	A	G	A	G	T	A	C	Het	T	C	C	T	T	T	T	T	A	G	A	T	G	T	G	T	C	C	C	T	C	T	T	G	C	G	G	T	G	G	T	T	A	C	T	A	C
YRM 6-2	IRIS 313-8164	temperate japonica	-	2	A	G	A	G	T	A	C	C	T	C	C	T	T	T	T	T	A	G	A	T	G	T	G	T	C	C	C	T	C	T	T	G	missing	G	G	T	G	G	T	T	A	C	T	A	C
YUEFU	B269	temperate japonica	-	2	A	G	A	G	T	A	C	C	T	C	C	T	T	T	T	T	A	G	A	T	G	T	G	T	C	C	C	T	C	T	T	G	C	G	G	T	G	G	T	T	A	C	T	A	C
YUNGUANG 8	CX56	temperate japonica	-	2	A	G	A	G	T	A	C	C	T	C	C	T	T	T	T	T	A	G	A	T	G	T	G	T	C	C	C	T	C	T	T	G	C	G	G	T	G	G	T	T	A	C	T	A	C
ZHUYUAN	B168	temperate japonica	-	2	A	G	A	G	T	A	C	C	T	C	C	T	T	T	T	T	A	G	A	T	G	T	G	T	C	C	C	T	C	T	T	G	C	G	G	T	G	G	T	T	A	C	T	A	C
HAN NUO	IRIS 313-10164	temperate japonica	China	2	A	G	A	G	T	A	C	C	T	C	C	T	T	T	T	T	A	G	A	T	G	T	G	T	C	C	C	T	C	T	T	G	C	G	G	T	G	G	T	T	A	C	T	A	C
AERJITUO	B017	temperate japonica	-	2	A	G	A	G	T	missing	C	C	T	C	C	T	T	T	T	T	A	G	A	T	G	T	G	T	C	C	C	T	C	T	T	G	C	G	G	T	G	G	T	T	A	C	T	A	C
BACK KYUNG ZO	IRIS 313-10837	temperate japonica	Korea, Republic of	2	A	G	A	G	T	missing	C	C	T	C	C	T	T	T	T	T	A	G	A	T	G	T	G	T	C	C	C	T	C	T	T	G	C	G	G	T	G	G	T	T	A	C	T	A	C
FAISCA	IRIS 313-8114	temperate japonica	-	2	A	G	A	G	T	missing	C	C	T	C	C	T	T	T	T	T	A	G	A	T	G	T	G	T	C	C	C	T	C	T	T	G	C	G	G	T	G	G	T	T	A	C	T	A	C
JEUK DO	IRIS 313-9887	temperate japonica	Korea, Republic of	2	A	G	A	G	T	missing	C	C	T	C	C	T	T	T	T	T	A	G	A	T	G	T	G	T	C	C	C	T	C	T	T	G	C	G	G	T	G	G	T	T	A	C	T	A	C
LONGHUAMAOHU	B204	temperate japonica	-	2	A	G	A	G	T	missing	C	C	T	C	C	T	T	T	T	T	A	G	A	T	G	T	G	T	C	C	C	T	C	T	T	G	C	G	G	T	G	G	T	T	A	C	T	A	C
CT 45	IRIS 313-11153	temperate japonica	India	2	A	G	A	G	missing	missing	missing	missing	T	C	C	T	T	T	T	T	A	G	A	T	G	T	G	T	C	C	C	T	C	T	T	G	C	G	G	T	G	G	T	T	A	C	T	A	C
MUNJI	IRIS 313-11829	temperate japonica	Pakistan	2	A	G	A	G	missing	missing	C	C	T	C	C	T	T	T	T	T	A	G	A	T	G	T	G	T	C	C	C	T	C	T	T	G	C	G	G	T	G	G	T	T	A	C	T	A	C
YELICANGHUA	B161	temperate japonica	-	2	A	G	A	G	Het	missing	C	C	T	C	C	T	T	T	T	T	A	G	A	T	G	T	G	T	C	C	C	T	C	T	T	G	C	G	G	T	G	G	T	T	A	C	T	A	C
YIZHIXIANG	B077	temperate japonica	-	2	A	G	A	G	missing	missing	C	C	T	C	C	T	T	T	T	T	A	G	A	T	G	T	G	T	C	C	C	T	C	T	T	G	C	G	G	T	G	G	T	T	A	C	T	A	C
CHENNONG 265	CX14	temperate japonica	-	2	A	G	A	G	T	A	C	C	T	C	C	T	T	T	T	T	A	G	A	T	G	T	G	T	C	C	C	T	C	T	T	G	C	G	G	T	G	G	T	T	A	C	T	A	C
HONGMISANDAN	B199	temperate japonica	-	2	A	G	A	G	T	A	C	C	T	C	C	T	T	T	T	T	A	G	A	T	G	T	G	T	C	C	C	T	C	T	T	G	C	G	G	T	G	G	T	T	A	C	T	A	C
MARENY	IRIS 313-8090	temperate japonica	-	2	A	G	A	G	T	A	C	C	T	C	C	T	T	T	T	T	A	G	A	T	G	T	G	T	C	C	C	T	C	T	T	G	C	G	G	T	G	G	T	T	A	C	T	A	C
WA BANG	IRIS 313-9890	temperate japonica	Korea, Republic of	2	A	G	A	G	T	A	C	C	T	C	C	T	T	T	T	T	A	G	A	T	G	T	G	T	C	C	C	T	C	T	T	G	C	G	G	T	G	G	T	T	A	C	T	A	C
WIR 884	IRIS 313-9961	temperate japonica	Norway	2	A	G	A	missing	T	A	C	C	T	C	C	T	T	T	T	T	A	G	A	T	G	T	G	T	C	C	C	T	C	T	T	G	C	G	G	T	G	G	T	T	A	C	T	A	C
BAXIANG	B008	temperate japonica	-	2	A	G	A	G	T	A	C	C	T	C	C	T	T	T	T	T	A	G	A	T	G	T	G	T	C	C	C	T	C	T	T	G	C	G	G	T	G	G	T	T	A	C	T	A	C
CHUGOKU 68 HEN	IRIS 313-10057	temperate japonica	Japan	2	A	G	A	Het	T	missing	missing	C	T	C	C	T	T	T	T	T	A	G	A	T	G	T	G	T	C	C	C	T	C	T	T	G	C	G	G	T	G	G	T	T	A	C	T	A	C
ALBANIA RICE	B034	temperate japonica	-	2	A	G	A	G	T	A	C	C	T	C	C	T	T	T	T	T	A	G	A	T	G	T	G	T	C	C	C	T	C	T	T	G	C	G	G	T	G	G	T	T	A	C	T	A	C
053A-3	CX351	temperate japonica	-	2	A	G	A	G	T	A	C	C	T	C	C	T	T	T	T	T	A	G	A	T	G	T	G	T	C	C	C	T	C	T	T	G	C	G	G	T	G	G	T	T	A	C	T	A	C
HONGSE 90	B170	temperate japonica	-	2	A	G	A	G	T	A	C	C	T	C	C	T	T	T	T	T	A	G	A	T	G	T	G	T	C	C	C	T	C	T	T	G	C	G	G	T	G	G	T	T	A	C	T	A	C
IAS 22-8 PALMAR	IRIS 313-10967	temperate japonica	Brazil	2	A	G	A	G	T	A	C	C	T	C	C	T	T	T	T	T	A	G	A	T	G	T	G	T	C	C	C	T	C	T	T	G	C	G	G	T	G	G	T	T	A	C	T	A	C
LIMING B	B154	temperate japonica	-	2	A	G	A	G	T	A	C	C	T	C	C	T	T	T	T	T	A	G	A	T	G	T	G	T	C	C	C	T	C	T	T	G	C	G	G	T	G	G	T	T	A	C	T	A	C
MAO ZHA NUO	IRIS 313-11803	temperate japonica	China	2	A	G	A	G	T	A	C	C	T	C	C	T	T	T	T	T	A	G	A	T	G	T	G	T	C	C	C	T	C	T	T	G	C	G	G	T	G	G	T	T	A	C	T	A	C
ROXANI	IRIS 313-8216	temperate japonica	-	2	A	G	A	G	T	A	C	C	T	C	C	T	T	T	T	T	A	G	A	T	G	T	G	T	C	C	C	T	C	T	T	G	C	G	G	T	G	G	T	T	A	C	T	A	C
SANT ANDREA	IRIS 313-10014	temperate japonica	Italy	2	A	G	A	G	T	A	C	C	T	C	C	T	T	T	T	T	A	G	A	T	G	T	G	T	C	C	C	T	C	T	T	G	C	G	G	T	G	G	T	T	A	C	T	A	C
WANSHI	B005	temperate japonica	-	2	A	G	A	G	T	A	C	C	T	C	C	T	T	T	T	T	A	G	A	T	G	T	G	T	C	C	C	T	C	T	T	G	C	G	G	T	G	G	T	T	A	C	T	A	C
AILUYU	B169	temperate japonica	-	2	A	G	A	G	T	A	C	C	T	C	C	T	T	T	T	T	A	G	A	T	G	T	G	T	C	C	C	T	C	T	T	G	C	G	G	T	G	G	T	T	A	C	T	A	C
CHENNONG 89366	CX213	temperate japonica	-	2	A	G	A	G	T	A	C	C	T	C	C	T	T	T	T	T	A	G	A	T	G	T	G	T	C	C	C	T	C	T	T	G	C	G	G	T	G	G	T	T	A	C	T	A	C
FLIPPER	IRIS 313-8099	temperate japonica	-	2	A	G	A	G	T	A	C	C	T	C	C	T	T	T	T	T	A	G	A	T	G	T	G	T	C	C	C	T	C	T	T	G	C	G	G	T	G	G	T	T	A	C	T	A	missing
ITALPATNA 48	IRIS 313-8025	temperate japonica	-	2	A	G	A	G	T	A	C	C	T	C	C	T	T	T	T	T	A	G	A	T	G	T	G	T	C	C	C	T	C	T	T	G	C	G	G	T	G	G	T	T	A	C	T	A	C
KALIN	IRIS 313-10089	temperate japonica	Bulgaria	2	A	G	A	G	T	A	C	C	T	C	C	T	T	T	T	T	A	G	A	T	G	T	G	T	C	C	C	T	C	T	T	G	C	G	G	T	G	G	T	T	A	C	T	A	C
LOTO	IRIS 313-8039	temperate japonica	-	2	A	G	A	G	T	A	C	C	T	C	C	T	T	T	T	T	A	G	A	T	G	T	G	T	C	C	C	T	C	T	T	G	C	G	G	T	G	G	T	T	A	C	T	A	C
LUSITO IRRADIADO 859-85-2	IRIS 313-8208	temperate japonica	-	2	A	G	A	G	T	A	C	C	T	C	C	T	T	T	T	T	A	G	A	T	G	T	G	T	C	C	C	T	C	T	T	G	C	G	G	T	G	G	T	T	A	C	T	A	C
PIEMONTE	IRIS 313-8032	temperate japonica	-	2	A	G	A	G	T	A	C	C	T	C	C	T	T	T	T	T	A	G	A	T	G	T	G	T	C	C	C	T	C	T	T	G	C	G	G	T	G	G	T	T	A	C	T	A	C
PLOVDIV 22	IRIS 313-8125	temperate japonica	-	2	A	G	A	G	T	A	C	C	T	C	C	T	T	T	T	T	A	G	A	T	G	T	G	T	C	C	C	T	C	T	T	G	C	G	G	T	G	G	T	T	A	C	T	A	C
POLIZESTI 28	IRIS 313-8127	temperate japonica	-	2	A	G	A	G	T	A	C	C	T	C	C	T	T	T	T	T	A	G	A	T	G	T	G	T	C	C	C	T	C	T	T	G	C	G	G	T	G	G	T	T	A	C	T	A	C
PRECOZ 2 F A	IRIS 313-8128	temperate japonica	-	2	A	G	A	G	T	A	C	C	T	C	C	T	T	T	T	T	A	G	A	T	G	T	G	T	C	C	C	T	C	T	T	G	C	G	G	T	G	G	T	T	A	C	T	A	C
ROCCA	IRIS 313-9937	temperate japonica	Italy	2	A	G	A	G	T	A	C	C	T	C	C	T	T	T	T	T	A	G	A	T	G	T	G	T	C	C	C	T	C	T	T	G	C	G	G	T	G	G	T	T	A	C	T	A	C
SALOIO	IRIS 313-8138	temperate japonica	-	2	A	G	A	G	T	A	C	C	T	C	C	T	T	T	T	T	A	G	A	T	missing	T	G	T	C	C	C	T	C	T	T	G	C	G	G	T	G	G	T	T	A	missing	T	A	C
SUPER	IRIS 313-8145	temperate japonica	-	2	A	G	missing	G	T	A	C	C	T	C	C	T	T	T	T	T	A	G	A	T	G	T	G	T	C	C	C	T	C	T	T	G	C	G	G	T	G	G	T	T	A	C	T	A	C
VALTEJO	IRIS 313-8151	temperate japonica	-	2	A	G	A	G	T	A	C	C	T	C	C	T	T	T	T	T	A	G	A	T	G	T	G	T	C	C	C	T	C	T	T	G	C	G	G	T	G	G	T	T	A	C	T	A	C
NABATED A SMAR	B038	temperate japonica	-	2	A	G	A	G	T	missing	C	C	T	C	C	T	T	T	T	T	A	G	A	T	G	T	G	T	C	C	C	T	C	T	T	G	C	G	G	T	G	G	T	T	A	C	T	A	C
104 UPLA	IRIS 313-8063	tropical japonica	-	2	A	G	A	G	T	A	C	C	T	C	C	T	T	T	T	T	A	G	A	T	G	T	G	T	C	C	C	T	C	T	T	G	C	G	G	T	G	G	T	T	A	C	T	A	C
32 UPLA	IRIS 313-8064	tropical japonica	-	2	A	G	A	G	T	A	C	C	T	C	C	T	T	T	T	T	A	G	A	T	G	T	G	T	C	C	C	T	C	T	T	G	C	G	G	T	G	G	T	T	A	C	T	A	C
7 AC	IRIS 313-10711	tropical japonica	Liberia	2	A	G	A	G	T	A	C	C	T	C	C	T	T	T	T	T	A	G	A	T	G	T	G	T	C	C	C	T	C	T	T	G	C	G	G	T	G	G	T	T	A	C	T	A	C
80A60YR71009-1-5	B191	tropical japonica	-	2	A	G	A	G	T	A	C	C	T	C	C	T	T	T	T	T	A	G	A	T	G	T	G	T	C	C	C	T	C	T	T	G	C	G	G	T	G	G	T	T	A	C	T	A	C
91 UPLA	IRIS 313-8058	tropical japonica	-	2	A	G	A	G	T	A	C	C	T	C	C	T	T	T	T	T	A	G	A	T	G	T	G	T	C	C	C	T	C	T	T	G	C	G	G	T	G	G	T	T	A	C	T	A	C
AP423	CX132	tropical japonica	-	2	A	G	A	G	T	A	C	C	T	C	C	T	T	T	T	T	A	G	A	T	G	T	G	T	C	C	C	T	C	T	T	G	C	G	G	T	G	G	T	T	A	C	T	A	C
ARC 6044	IRIS 313-9201	tropical japonica	India	2	A	G	A	G	T	A	C	C	T	C	C	T	T	T	T	T	A	G	A	T	G	T	G	T	C	C	C	T	C	T	T	G	C	G	G	T	G	G	T	missing	A	C	T	A	C
B 106	IRIS 313-11109	tropical japonica	Liberia	2	A	G	A	G	T	A	C	C	T	C	C	T	T	T	T	T	A	G	A	T	G	T	G	T	C	C	C	T	C	T	T	G	C	G	G	T	G	G	T	T	A	C	T	A	C
BANJANG	IRIS 313-8626	tropical japonica	Malaysia	2	A	G	A	G	T	A	C	C	T	C	C	T	T	T	T	T	A	G	A	T	G	T	G	T	C	C	C	T	C	T	T	G	C	G	G	T	G	G	T	T	A	C	T	A	C
BATIBATIKAN	IRIS 313-12271	tropical japonica	Philippines	2	A	G	A	G	T	A	C	C	T	C	C	T	T	T	T	T	A	G	A	T	G	T	G	T	C	C	C	T	C	T	T	G	C	G	G	T	G	G	T	T	A	C	T	A	C
BICCO BRANCO	IRIS 313-10619	tropical japonica	-	2	A	G	A	G	T	A	C	C	T	C	C	T	T	T	T	T	A	G	A	T	G	T	G	T	C	C	C	T	C	T	T	G	C	G	G	T	G	G	T	T	A	C	T	A	C
BUKU	IRIS 313-11044	tropical japonica	Malaysia	2	A	G	A	G	T	A	C	C	T	C	C	T	T	T	T	T	A	G	A	T	G	T	G	T	C	C	C	T	C	T	T	G	C	G	G	T	G	G	T	T	A	C	T	A	C
BULAK	IRIS 313-10945	tropical japonica	Indonesia	2	A	G	A	G	T	A	C	C	T	C	C	T	T	T	T	T	A	G	A	T	G	T	G	T	C	C	C	T	C	T	T	G	C	G	G	T	G	G	T	T	A	C	T	A	C
BURI BURING	IRIS 313-11673	tropical japonica	Philippines	2	A	G	A	G	T	A	C	C	T	C	C	T	T	T	T	T	A	G	A	T	G	T	G	T	C	C	C	T	C	T	T	G	C	G	G	T	G	G	T	T	A	C	T	A	C
BUYAN	IRIS 313-12045	tropical japonica	Indonesia	2	A	G	A	G	T	A	C	C	T	C	C	T	T	T	T	T	A	G	A	T	G	T	G	T	C	C	C	T	C	T	T	G	C	G	G	T	G	G	T	T	A	C	T	A	C
D 1-147	IRIS 313-11103	tropical japonica	Liberia	2	A	G	A	G	T	A	C	C	T	C	C	T	T	T	T	T	A	G	A	T	G	T	G	T	C	C	C	T	C	T	T	G	C	G	G	T	G	G	T	T	A	C	T	A	C
D 3-102	IRIS 313-11104	tropical japonica	Liberia	2	A	G	A	G	T	A	C	C	T	C	C	T	T	T	T	T	A	G	A	T	G	T	G	T	C	C	C	T	C	T	T	G	C	G	G	T	G	G	T	T	A	C	T	A	C
D 3-130	IRIS 313-11105	tropical japonica	Liberia	2	A	G	A	G	T	A	C	C	T	C	C	T	T	T	T	T	A	G	A	T	G	T	G	T	C	C	C	T	C	T	T	G	C	G	G	T	G	G	T	T	A	C	T	A	C
FOSSA (GBE)	IRIS 313-11526	tropical japonica	Cote d'Ivoire	2	A	G	A	G	T	A	C	C	T	C	C	T	T	T	T	T	A	G	A	T	G	T	G	T	C	C	C	T	C	T	T	G	C	G	G	T	G	G	T	T	A	C	T	A	C
GANIGI	IRIS 313-7883	tropical japonica	Indonesia	2	A	G	A	G	T	A	C	C	T	C	C	T	T	T	T	T	A	G	A	T	G	T	G	T	C	C	C	T	C	T	T	G	C	G	G	T	G	G	T	T	A	C	T	A	C
GIZA14	CX111	tropical japonica	-	2	A	G	A	G	T	A	C	C	T	C	C	T	T	T	T	T	A	G	A	T	G	T	G	T	C	C	C	T	C	T	T	G	C	G	G	T	G	G	T	T	A	C	T	A	C
GOGO	IRIS 313-7885	tropical japonica	Indonesia	2	A	G	A	G	T	A	C	C	T	C	C	T	T	T	T	T	A	G	A	T	G	T	G	T	C	C	C	T	C	T	T	G	C	G	G	T	G	G	T	T	A	C	T	A	C
HIRAKAWA OKUTE	IRIS 313-10080	tropical japonica	Japan	2	A	G	A	G	T	A	C	C	T	C	C	T	T	T	T	T	A	G	A	T	G	T	G	T	C	C	C	T	C	T	T	G	C	G	G	T	G	G	T	T	A	C	T	A	C
JACINTO	IRIS 313-8186	tropical japonica	-	2	A	G	A	G	T	A	C	C	T	C	C	T	T	T	T	T	A	G	A	T	G	T	G	T	C	C	C	T	C	T	T	G	C	G	G	T	G	G	T	T	A	C	T	A	C
K 2 C 45	IRIS 313-11759	tropical japonica	Cote d'Ivoire	2	A	G	A	G	T	A	C	C	T	C	C	T	T	T	T	T	A	G	A	T	G	T	G	T	C	C	C	T	C	T	T	G	C	G	G	T	G	G	T	T	A	C	T	A	C
KETAN LEMBAYUNGAN	IRIS 313-11183	tropical japonica	Indonesia	2	A	G	A	G	T	A	C	C	T	C	C	T	T	T	T	T	A	G	A	T	G	T	G	T	C	C	C	T	C	T	T	G	C	G	G	T	G	G	T	T	A	C	T	A	C
KILANG MEDU	IRIS 313-10952	tropical japonica	Indonesia	2	A	G	A	G	T	A	C	C	T	C	C	T	T	T	T	T	A	G	A	T	G	T	G	T	C	C	C	T	C	T	T	G	C	G	G	T	G	G	T	T	A	C	T	A	C
KOSAGI	IRIS 313-8769	tropical japonica	Guinea	2	A	G	A	G	T	A	C	C	T	C	C	T	T	T	T	T	A	G	A	T	G	T	G	T	missing	C	C	T	C	T	T	G	C	G	G	T	G	G	T	T	A	C	T	A	C
KYUUSHUU	IRIS 313-10082	tropical japonica	Japan	2	A	G	A	G	T	A	C	C	T	C	C	T	T	T	T	T	A	G	A	T	G	T	G	T	C	C	C	T	C	T	T	G	C	G	G	T	G	G	T	T	A	C	T	A	C
LALANGIT	IRIS 313-11046	tropical japonica	Malaysia	2	A	G	A	G	T	A	C	C	T	C	C	T	T	T	T	T	A	G	A	T	G	T	G	T	C	C	C	T	C	T	T	G	C	G	G	T	G	G	T	T	A	C	T	A	C
LANDEO	IRIS 313-10999	tropical japonica	Indonesia	2	A	G	A	G	T	A	C	C	T	C	C	T	T	T	T	T	A	G	A	T	G	T	G	T	C	C	C	T	C	T	T	G	C	G	G	T	G	G	T	T	A	C	T	A	C
LASAT PUTIH	IRIS 313-8955	tropical japonica	Malaysia	2	A	G	A	G	T	A	C	C	T	C	C	T	T	T	T	T	A	G	A	T	G	T	G	T	C	C	C	T	C	T	T	G	C	G	G	T	G	G	T	T	A	C	T	A	C
LAWA AN	IRIS 313-11337	tropical japonica	Philippines	2	A	G	A	G	T	A	C	C	T	C	C	T	T	T	T	T	A	G	A	T	G	T	G	T	C	C	C	T	C	T	T	G	C	G	G	T	G	G	T	T	A	C	T	A	C
LAYANDABU	IRIS 313-9129	tropical japonica	Indonesia	2	A	G	A	G	T	A	C	C	T	C	C	T	T	T	T	T	A	G	A	T	G	T	G	T	C	C	C	T	C	T	T	G	C	G	G	T	G	G	T	T	A	C	T	A	C
LEKATAN	IRIS 313-8894	tropical japonica	Malaysia	2	A	G	A	G	T	A	C	C	T	C	C	T	T	T	T	T	A	G	A	T	G	T	G	T	C	C	C	T	C	T	T	G	C	G	G	T	G	G	T	T	A	C	T	A	C
MAS	IRIS 313-11396	tropical japonica	Indonesia	2	A	G	A	G	T	A	C	C	T	C	C	T	T	T	T	T	A	G	A	T	G	T	G	T	C	C	C	T	C	T	T	G	C	G	G	T	G	G	T	T	A	C	T	A	C
MELIK	IRIS 313-10793	tropical japonica	Indonesia	2	A	G	A	G	T	A	C	C	T	C	C	T	T	T	T	T	A	G	A	T	G	T	G	T	C	C	C	T	C	T	T	G	C	G	G	T	G	G	T	T	A	C	T	A	C
MOLOG	IRIS 313-10796	tropical japonica	Indonesia	2	A	G	A	G	T	A	C	C	T	C	C	T	T	T	T	T	A	G	A	T	G	T	G	T	C	C	C	T	C	T	T	G	C	G	G	T	G	G	T	T	A	C	T	A	C
NANIBRE	IRIS 313-10730	tropical japonica	Cote d'Ivoire	2	A	G	A	G	T	A	C	C	T	C	C	T	T	T	T	T	A	G	A	T	G	T	G	T	C	C	C	T	C	T	T	G	C	G	G	T	G	G	T	T	A	C	T	A	C
NOGO BELE 2	IRIS 313-10798	tropical japonica	Indonesia	2	A	G	A	G	T	A	C	C	T	C	C	T	T	T	T	T	A	G	A	T	G	T	G	T	C	C	C	T	C	T	T	G	C	G	G	T	G	G	T	T	A	C	T	A	C
OWARI MOCHI	IRIS 313-10073	tropical japonica	Japan	2	A	G	A	G	T	A	C	C	T	C	C	T	T	T	T	T	A	G	A	T	G	T	G	T	C	C	C	T	C	T	T	G	C	G	G	T	G	G	T	T	A	C	T	A	C
PADI ABUNG KUNING	IRIS 313-10953	tropical japonica	Indonesia	2	A	G	A	G	T	A	C	C	T	C	C	T	T	T	T	T	A	G	A	T	G	T	G	T	C	C	C	T	C	T	T	G	C	G	G	T	G	G	T	T	A	C	T	A	C
PADI ADONG DUMARAT	IRIS 313-10703	tropical japonica	Malaysia	2	A	G	A	G	T	A	C	C	T	C	C	T	T	T	T	T	A	G	A	T	G	T	G	T	C	C	C	T	C	T	T	G	C	G	G	T	G	G	T	T	A	C	T	A	C
PADI BURIH	IRIS 313-11328	tropical japonica	Malaysia	2	A	G	A	G	T	A	C	C	T	C	C	T	T	T	T	T	A	G	A	T	G	T	G	T	C	C	C	T	C	T	T	G	C	G	G	T	G	G	T	T	A	C	T	A	C
PADI UDANG	IRIS 313-11499	tropical japonica	Indonesia	2	A	G	A	G	T	A	C	C	T	C	C	T	T	T	T	T	A	G	A	T	G	T	G	T	C	C	C	T	C	T	T	G	C	G	G	T	G	G	T	T	A	C	T	A	C
PAE ONGGA	IRIS 313-10799	tropical japonica	Indonesia	2	A	G	A	G	T	A	C	C	T	C	C	T	T	T	T	T	A	G	A	T	G	T	G	T	C	C	C	T	C	T	T	G	C	G	G	T	G	G	T	T	A	C	T	A	C
PAE SANGGULA	IRIS 313-11004	tropical japonica	Indonesia	2	A	G	A	G	T	A	C	C	T	C	C	T	T	T	T	T	A	G	A	T	G	T	G	T	C	C	C	T	C	T	T	G	C	G	G	T	G	G	T	T	A	C	T	A	C
PAEDAI SOBUDI	IRIS 313-11001	tropical japonica	Indonesia	2	A	G	A	G	T	A	C	C	T	C	C	T	T	T	T	T	A	G	A	T	G	T	G	T	C	C	C	T	C	T	T	G	C	G	G	T	G	G	T	T	A	C	T	A	C
PARAI JALEY MASIK	IRIS 313-12108	tropical japonica	Malaysia	2	A	G	A	G	T	A	C	C	T	C	C	T	T	T	T	T	A	G	A	T	G	T	G	T	C	C	C	T	C	T	T	G	C	G	G	T	G	G	T	T	A	C	T	A	C
PELDE	IRIS 313-8076	tropical japonica	-	2	A	G	A	G	T	A	C	C	T	C	C	T	T	T	T	T	A	G	A	T	G	T	G	T	C	C	C	T	C	T	T	G	C	G	G	T	G	G	T	T	A	C	T	A	C
PULUT HALAPA	IRIS 313-11009	tropical japonica	Indonesia	2	A	G	A	G	T	A	C	C	T	C	C	T	T	T	T	T	A	G	A	T	G	T	G	T	C	C	C	T	C	T	T	G	C	G	G	T	G	G	T	T	A	C	T	A	C
PURAK SIRIBA	IRIS 313-8381	tropical japonica	Malaysia	2	A	G	A	G	T	A	C	C	T	C	C	T	T	T	T	T	A	G	A	T	G	T	G	T	C	C	C	T	C	T	T	G	C	G	G	T	G	G	T	T	A	C	T	A	C
RANGKAI KEPEL	IRIS 313-10957	tropical japonica	Indonesia	2	A	G	A	G	T	A	C	C	T	C	C	T	T	T	T	T	A	G	A	T	G	T	G	T	C	C	C	T	C	T	T	G	C	G	G	T	G	G	T	T	A	C	T	A	C
RENIK BELITI	IRIS 313-10958	tropical japonica	Indonesia	2	A	G	A	G	T	A	C	C	T	C	C	T	T	T	T	T	A	G	A	T	G	T	G	T	C	C	C	T	C	T	T	G	C	G	G	T	G	G	T	T	A	C	T	A	C
SAWAH	IRIS 313-8279	tropical japonica	Malaysia	2	A	G	A	G	T	A	C	C	T	C	C	T	T	T	T	T	A	G	A	T	G	T	G	T	C	C	C	T	C	T	T	G	C	G	G	T	G	G	T	T	A	C	T	A	C
SIFARASI	IRIS 313-9691	tropical japonica	Indonesia	2	A	G	A	G	T	A	C	C	T	C	C	T	T	T	T	T	A	G	A	T	G	T	G	T	C	C	C	T	C	T	T	G	C	G	G	T	G	G	T	T	A	C	T	A	C
SITABO TABO	IRIS 313-10959	tropical japonica	Indonesia	2	A	G	A	G	T	A	C	C	T	C	C	T	T	T	T	T	A	G	A	T	G	T	G	T	C	C	C	T	C	T	T	G	C	G	G	T	G	G	T	T	A	C	T	A	C
SITORU	IRIS 313-8664	tropical japonica	Indonesia	2	A	G	A	G	T	A	C	C	T	C	C	T	T	T	T	T	A	G	A	T	G	T	G	T	C	C	C	T	C	T	T	G	C	G	G	T	G	G	T	T	A	C	T	A	C
SULUS BALOK	IRIS 313-11906	tropical japonica	Indonesia	2	A	G	A	G	T	A	C	C	T	C	C	T	T	T	T	T	A	G	A	T	G	T	G	T	C	C	C	T	C	T	T	G	C	G	G	T	G	G	T	T	A	C	T	A	C
TEKALAK	IRIS 313-10949	tropical japonica	Indonesia	2	A	G	A	G	T	A	C	C	T	C	C	T	T	T	T	T	A	G	A	T	G	T	G	T	C	C	C	T	C	T	T	G	C	G	G	T	G	G	T	T	A	C	T	A	C
TINAROH	IRIS 313-11907	tropical japonica	Indonesia	2	A	G	A	G	T	A	C	C	T	missing	C	T	T	T	T	T	A	G	A	T	G	T	G	T	C	C	C	T	C	T	T	G	C	G	G	T	G	G	T	T	A	C	T	A	C
TJOKRON	IRIS 313-10747	tropical japonica	Indonesia	2	A	G	A	G	T	A	C	C	T	missing	C	T	T	T	T	T	A	G	A	T	G	T	G	T	C	C	C	T	C	T	T	G	C	G	G	T	G	G	T	T	A	C	T	A	C
VARY MALADY	IRIS 313-9745	tropical japonica	Madagascar	2	A	G	A	G	T	A	C	C	T	C	C	T	T	T	T	T	A	G	A	T	G	T	G	T	C	C	C	T	C	T	T	G	C	G	G	T	G	G	T	T	A	C	T	A	C
ZANTON	IRIS 313-11107	tropical japonica	Liberia	2	A	G	A	G	T	A	C	C	T	C	C	T	T	T	T	T	A	G	A	T	G	T	G	T	C	C	C	T	C	T	T	G	C	G	G	T	G	G	T	T	A	C	T	A	C
PULUT MAS	IRIS 313-12069	tropical japonica	Indonesia	2	A	G	A	G	T	missing	C	C	T	C	C	T	T	T	T	T	A	G	A	T	G	T	G	T	C	C	C	T	C	T	T	G	C	G	G	T	G	G	T	T	A	C	T	A	C
NANOAY P.A	B037	tropical japonica	-	2	A	G	A	G	T	A	C	C	T	C	C	T	T	T	T	T	A	G	A	T	G	T	G	T	C	C	C	T	C	T	T	G	C	G	G	T	G	G	T	T	A	C	T	A	C
BIKYAT	IRIS 313-9897	tropical japonica	Philippines	2	A	G	A	G	T	A	C	C	T	C	C	T	T	T	T	T	A	G	A	T	G	T	G	T	C	C	C	T	C	T	T	G	C	G	G	T	G	G	T	T	A	C	T	A	C
DJANDA MANDJA	B025	tropical japonica	-	2	A	G	A	G	T	A	C	C	T	C	C	T	T	T	T	T	A	G	A	T	G	T	G	T	C	C	C	T	C	T	T	G	C	G	G	T	G	G	T	T	A	C	T	A	C
KABADOKA	IRIS 313-10776	tropical japonica	Indonesia	2	A	G	A	G	T	A	C	C	T	C	C	T	T	T	T	T	A	G	A	T	G	T	G	T	C	C	C	T	C	T	T	G	C	G	G	T	G	G	T	T	A	C	T	A	C
KOUINONEPOU	IRIS 313-11524	tropical japonica	Cote d'Ivoire	2	A	G	A	G	T	A	C	C	T	C	C	T	T	T	T	T	A	G	A	T	G	T	G	T	C	C	C	T	C	T	T	G	C	G	G	T	G	G	T	T	A	C	T	A	C
MLATI	IRIS 313-10795	tropical japonica	Indonesia	2	A	G	A	G	T	A	C	C	T	C	C	T	T	T	T	T	A	G	A	T	G	T	G	T	C	C	C	T	C	T	T	G	C	G	G	T	G	G	T	T	A	C	T	A	C
NIRA PRIETO	IRIS 313-11439	tropical japonica	Cuba	2	A	G	A	G	T	A	C	C	T	C	C	T	T	T	T	T	A	G	A	T	G	T	G	T	C	C	C	T	C	T	T	G	C	G	G	T	G	G	T	T	A	C	T	A	C
PELAU	IRIS 313-11314	tropical japonica	Indonesia	2	A	G	A	G	T	A	C	C	T	C	C	T	T	T	T	T	A	G	A	T	G	T	G	T	C	C	C	T	C	T	T	G	C	G	G	T	G	G	T	T	A	C	T	A	C
SERAJU	IRIS 313-10743	tropical japonica	Indonesia	2	A	G	A	G	T	A	C	C	T	C	C	T	T	T	T	T	A	G	A	T	G	T	G	T	C	C	C	T	C	T	T	G	C	G	G	T	G	G	T	T	A	C	T	A	C
PAE MEETO	IRIS 313-11003	tropical japonica	Indonesia	2	A	G	A	G	missing	missing	C	C	T	C	C	T	T	T	T	T	A	G	A	T	G	T	G	T	C	C	C	T	C	T	T	G	C	G	G	T	G	G	T	T	A	C	T	A	C
62667	IRIS 313-7838	tropical japonica	-	2	A	G	A	G	T	A	C	C	T	C	C	T	T	T	T	T	A	G	A	T	G	T	G	T	C	C	C	T	C	T	T	G	C	G	G	T	G	G	T	T	A	C	T	A	C
77 UPLA	IRIS 313-8060	tropical japonica	-	2	A	G	A	G	T	A	C	C	T	C	C	T	T	T	T	T	A	G	A	T	G	T	G	T	C	C	C	T	C	T	T	G	C	G	G	T	G	G	T	T	A	C	T	A	C
A 2-257	IRIS 313-11755	tropical japonica	Liberia	2	A	G	A	G	T	A	C	C	T	C	C	T	T	T	T	T	A	G	A	T	G	T	G	T	C	C	C	T	C	T	T	G	C	G	G	T	G	G	T	T	A	C	T	A	C
ALEXANDROS	IRIS 313-8209	tropical japonica	-	2	A	G	A	G	T	A	C	C	T	C	C	T	T	T	T	T	A	G	A	T	G	T	G	T	C	C	C	T	C	T	T	G	C	G	G	T	G	G	T	T	A	C	T	A	C
B 6144-MR-6-0-0	IRIS 313-10336	tropical japonica	Lao People's Democratic Republic	2	A	G	A	G	T	A	C	C	T	C	C	T	T	T	T	T	A	G	A	T	G	T	G	T	C	C	C	T	C	T	T	G	C	G	G	T	G	G	T	T	A	C	T	A	C
BD007	CX352	tropical japonica	-	2	A	G	A	G	T	A	C	C	T	C	C	T	T	T	T	T	A	G	A	T	G	T	G	T	C	C	C	T	C	T	T	G	C	G	G	T	G	G	T	T	A	C	T	A	C
BENGALI VAKAHANA 1448	IRIS 313-11756	tropical japonica	Madagascar	2	A	G	A	G	T	A	C	C	T	C	C	T	T	T	T	T	A	G	A	T	G	T	G	T	C	C	C	T	C	T	T	G	C	G	G	T	G	G	T	T	A	C	T	A	C
BINIAPAN	CX113	tropical japonica	-	2	A	G	A	G	T	A	C	C	T	C	C	T	T	T	T	T	A	G	A	T	G	T	G	T	C	C	C	T	C	T	T	G	C	G	G	T	G	G	T	T	A	C	T	A	C
BRAZIL NUODAO	CX214	tropical japonica	-	2	A	G	A	G	T	A	C	C	T	C	C	T	T	T	T	T	A	G	A	T	G	T	G	T	C	C	C	T	C	T	T	G	C	G	G	T	G	G	T	T	A	C	T	A	C
BUNTU DOMBA 1	IRIS 313-11970	tropical japonica	Indonesia	2	A	G	A	G	T	A	C	C	T	C	C	T	T	T	T	T	A	G	A	T	G	T	G	T	C	C	C	T	C	T	T	G	C	G	G	T	G	G	T	T	A	C	T	A	C
CAROLINO BLANCO	IRIS 313-10327	tropical japonica	-	2	A	G	A	G	T	A	C	C	T	C	C	T	T	T	T	T	A	G	A	T	G	T	G	T	C	C	C	T	C	T	T	G	C	G	G	T	G	G	T	T	A	C	T	A	C
CHIRGUA 1 I 22	IRIS 313-9267	tropical japonica	Venezuela	2	A	G	A	G	T	A	C	C	T	C	C	T	T	T	T	T	A	G	A	T	G	T	G	T	C	C	C	T	C	T	T	G	C	G	G	T	G	G	T	T	A	C	T	A	C
CIRAD 403	IRIS 313-7863	tropical japonica	-	2	A	G	A	G	T	A	C	C	T	C	C	T	T	T	T	T	A	G	A	T	G	T	G	T	C	C	C	T	C	T	T	G	C	G	G	T	G	G	T	T	A	C	T	A	C
CNA 7\BO\1\1>33-13-6-1	IRIS 313-7866	tropical japonica	-	2	A	G	A	G	T	A	C	C	T	C	C	T	T	T	T	T	A	G	A	T	G	T	G	T	C	C	C	T	C	T	T	G	C	G	G	T	G	G	T	T	A	C	T	A	C
CT 13582-15-5-M	IRIS 313-7868	tropical japonica	-	2	A	G	A	G	T	A	C	C	T	C	C	T	T	T	T	T	A	G	A	T	G	T	G	T	C	C	C	T	C	T	T	G	C	G	G	T	G	G	T	T	A	C	T	A	C
D 1-39	IRIS 313-11102	tropical japonica	Liberia	2	A	G	A	G	T	A	C	C	T	C	C	T	T	T	T	T	A	G	A	T	G	T	G	T	C	C	C	T	C	T	T	G	C	G	G	T	G	G	T	T	A	C	T	A	C
DELITUS	IRIS 313-8876	tropical japonica	France	2	A	G	A	G	T	A	C	C	T	C	C	T	T	T	T	T	A	G	A	T	G	T	G	T	C	C	C	T	C	T	T	G	C	G	G	T	G	G	T	T	A	C	T	A	C
FORTUNA BLANCO (SAN MARCOS)	IRIS 313-11434	tropical japonica	Colombia	2	A	G	A	G	T	A	C	C	T	C	C	T	T	T	T	T	A	G	A	T	G	T	G	T	C	C	C	T	C	T	T	G	C	G	G	T	G	G	T	T	A	C	T	A	C
FRENSI GBOI	IRIS 313-12018	tropical japonica	Sierra Leone	2	A	G	A	G	T	A	C	C	T	C	C	T	T	T	T	T	A	G	A	T	G	T	G	T	C	C	C	T	C	T	T	G	C	G	G	T	G	G	T	T	A	C	T	A	C
GEM OU BRAZIL	IRIS 313-11427	tropical japonica	Brazil	2	A	G	A	G	T	A	C	C	T	C	C	T	T	T	T	T	A	G	A	T	G	T	G	T	C	C	C	T	C	T	T	G	C	G	G	T	G	G	T	T	A	C	T	A	C
GLADIO	IRIS 313-8185	tropical japonica	-	2	A	G	A	G	T	A	C	C	T	C	C	T	T	T	T	T	A	G	A	T	G	T	G	T	C	C	C	T	C	T	T	G	C	G	G	T	G	G	T	T	A	C	T	A	C
GOLO	IRIS 313-11527	tropical japonica	Cote d'Ivoire	2	A	G	A	G	T	A	C	C	T	C	C	T	T	T	T	T	A	G	A	T	G	T	G	T	C	C	C	T	C	T	T	G	C	G	G	T	G	G	T	T	A	C	T	A	missing
IAC 1132	IRIS 313-11238	tropical japonica	Brazil	2	A	G	A	G	T	A	C	C	T	C	C	T	T	T	T	T	A	G	A	T	G	T	G	T	C	C	C	T	C	T	T	G	C	G	G	T	G	G	T	T	A	C	T	A	C
IAC165	CX269	tropical japonica	-	2	A	G	A	G	T	A	C	C	T	C	C	T	T	T	T	T	A	G	A	T	G	T	G	T	C	C	C	T	C	T	T	G	C	G	G	T	G	G	T	T	A	C	T	A	C
IAC47	CX241	tropical japonica	-	2	A	G	A	G	T	A	C	C	T	C	C	T	T	T	T	T	A	G	A	T	G	T	G	T	C	C	C	T	C	T	T	G	C	G	G	T	G	G	T	T	A	C	T	A	C
IB 95	IRIS 313-11915	tropical japonica	Ghana	2	A	G	A	G	T	A	C	C	T	C	C	T	T	T	T	T	A	G	A	T	G	T	G	T	C	C	C	T	C	T	T	G	C	G	G	T	G	G	T	T	A	C	T	A	C
IR 47686-09-01-B-1	IRIS 313-8003	tropical japonica	-	2	A	G	A	G	T	A	C	C	T	C	C	T	T	T	T	T	A	G	A	T	G	T	G	T	C	C	C	T	C	T	T	G	C	G	G	T	G	G	T	T	A	C	T	A	C
IR 63380-16	IRIS 313-7902	tropical japonica	-	2	A	G	A	G	T	A	C	C	T	C	C	T	T	T	T	T	A	G	A	T	G	T	G	T	C	C	C	T	C	T	T	G	C	G	G	T	G	G	T	T	A	C	T	A	C
IR 68704-145-1-1-B	IRIS 313-7907	tropical japonica	-	2	A	G	A	G	T	A	C	C	T	C	C	T	T	T	T	T	A	G	A	T	G	T	G	T	C	C	C	T	C	T	T	G	C	G	G	T	G	G	T	T	A	C	T	A	C
IR 71524-44-1-1	IRIS 313-8010	tropical japonica	-	2	A	G	A	G	T	A	C	C	T	C	C	T	T	T	T	T	A	G	A	T	G	T	G	T	C	C	C	T	C	T	T	G	C	G	G	T	G	G	T	T	A	C	T	A	C
IRAT 104	IRIS 313-7912	tropical japonica	-	2	A	G	A	G	T	A	C	C	T	C	C	T	T	T	T	T	A	G	A	T	G	T	G	T	C	C	C	T	C	T	T	G	C	G	G	T	G	G	T	T	A	C	T	A	C
IRAT 112	IRIS 313-7914	tropical japonica	-	2	A	G	A	G	T	A	C	C	T	C	C	T	T	T	T	T	A	G	A	T	G	T	G	T	C	C	C	T	C	T	T	G	C	G	G	T	G	G	T	T	A	C	T	A	C
IRAT 335	IRIS 313-7924	tropical japonica	-	2	A	G	A	G	T	A	C	C	T	C	C	T	T	T	T	T	A	G	A	T	G	T	G	T	C	C	C	T	C	T	T	G	C	G	G	T	G	G	T	T	A	C	T	A	C
IRAT 36	B188	tropical japonica	-	2	A	G	A	G	T	A	C	C	T	C	C	T	T	T	T	T	A	G	A	T	G	T	G	T	C	C	C	T	C	T	T	G	C	G	G	T	G	G	T	T	A	C	T	A	C
ITA 131	IRIS 313-12021	tropical japonica	Nigeria	2	A	G	A	G	T	A	C	C	T	C	C	T	T	T	T	T	A	G	A	T	G	T	G	T	C	C	C	T	C	T	T	G	C	G	G	T	G	G	T	T	A	C	T	A	C
ITA 221	B190	tropical japonica	-	2	A	G	A	G	T	A	C	C	T	C	C	T	T	T	T	T	A	G	A	T	G	T	G	T	C	C	C	T	C	T	T	G	C	G	G	T	G	G	T	T	A	C	T	A	C
K 2 C 14	IRIS 313-8277	tropical japonica	Cote d'Ivoire	2	A	G	A	G	T	A	C	C	T	C	C	T	T	T	T	T	A	G	A	T	G	T	G	T	C	C	C	T	C	T	T	G	C	G	G	T	G	G	T	T	A	C	T	A	C
KEREN FENHO	IRIS 313-8687	tropical japonica	Guinea-Bissau	2	A	G	A	G	T	A	C	C	T	C	C	T	T	T	T	T	A	G	A	T	G	T	G	T	C	C	C	T	C	T	T	G	C	G	G	T	G	G	T	T	A	C	T	A	C
KETAN MENAH	IRIS 313-10152	tropical japonica	Indonesia	2	A	G	A	G	T	A	C	C	T	C	C	T	T	T	T	T	A	G	A	T	G	T	G	T	C	C	C	T	C	T	T	G	C	G	G	T	G	G	T	T	A	C	T	A	C
KORR	IRIS 313-9297	tropical japonica	Liberia	2	A	G	A	G	T	A	C	C	T	C	C	T	T	T	T	T	A	G	A	T	G	T	G	T	C	C	C	T	C	T	T	G	C	G	G	T	G	G	T	T	A	C	T	A	C
L 205	IRIS 313-8192	tropical japonica	-	2	A	G	A	G	T	A	C	C	T	C	C	T	T	T	T	T	A	G	A	T	G	T	G	T	C	C	C	T	C	T	T	G	C	G	G	T	G	G	T	T	A	C	T	A	C
LOHAMBITRO	IRIS 313-9742	tropical japonica	Madagascar	2	A	G	A	G	T	A	C	C	T	C	C	T	T	T	T	T	A	G	A	T	G	T	G	T	C	C	C	T	C	T	T	G	C	G	G	T	G	G	T	T	A	C	T	A	C
MAMON	IRIS 313-11100	tropical japonica	Liberia	2	A	G	A	G	T	A	C	C	T	C	C	T	T	T	T	T	A	G	A	T	G	T	G	T	C	C	C	T	C	T	T	G	C	G	G	T	G	G	T	T	A	C	T	A	C
MANONGAZATO	IRIS 313-10099	tropical japonica	Madagascar	2	A	G	A	G	T	A	C	C	T	C	C	T	T	T	T	T	A	G	A	T	G	T	G	T	C	C	C	T	C	T	T	G	C	G	G	T	G	G	T	T	A	C	T	A	C
MANYALOJOPOIHUN	IRIS 313-11658	tropical japonica	Sierra Leone	2	A	G	A	G	T	A	C	C	T	C	C	T	T	T	T	T	A	G	A	T	G	T	G	T	C	C	C	T	C	T	T	G	C	G	G	T	G	G	T	T	A	C	T	A	C
MARANHAO BRANCO	IRIS 313-11428	tropical japonica	Brazil	2	A	G	A	G	T	A	C	C	T	C	C	T	T	T	T	T	A	G	A	T	G	T	G	T	C	C	C	T	C	T	T	G	C	G	G	T	G	G	T	T	A	C	T	A	C
MAYBELLE	IRIS 313-9363	tropical japonica	United States of America	2	A	G	A	G	T	A	C	C	T	C	C	T	T	T	T	T	A	G	A	T	G	T	G	T	C	C	C	T	C	T	T	G	C	G	G	T	G	G	T	T	A	C	T	A	C
MITSANGANAHIJERY	IRIS 313-7959	tropical japonica	-	2	A	G	A	G	T	A	C	C	T	C	C	T	T	T	T	T	A	G	A	T	G	T	G	T	C	C	C	T	C	T	T	G	C	G	G	T	G	G	T	T	A	C	T	A	missing
MOROFIN	IRIS 313-8768	tropical japonica	Cote d'Ivoire	2	A	G	A	G	T	A	C	C	T	C	C	T	T	T	T	T	A	G	A	T	G	T	G	T	C	C	C	T	C	T	T	G	C	G	G	T	G	G	T	T	A	C	T	A	C
NAKPUI	IRIS 313-11739	tropical japonica	Ghana	2	A	G	A	G	T	A	C	C	T	C	C	T	T	T	T	T	A	G	A	T	G	T	G	T	C	C	C	T	C	T	T	G	C	G	G	T	G	G	T	T	A	C	T	A	C
OS 4	IRIS 313-8523	tropical japonica	Nigeria	2	A	G	A	G	T	A	C	C	T	C	C	T	T	T	T	T	A	G	A	T	G	T	G	T	C	C	C	T	C	T	T	G	C	G	G	T	G	G	T	T	A	C	T	A	C
PADI HANGIR	IRIS 313-12006	tropical japonica	Malaysia	2	A	G	A	G	T	A	C	C	T	C	C	T	T	T	T	T	A	G	A	T	G	T	G	T	C	C	C	T	C	T	T	G	C	G	G	T	G	G	T	T	A	C	T	A	C
PULUT KETAN	IRIS 313-12068	tropical japonica	Indonesia	2	A	G	A	G	T	A	C	C	T	C	C	T	T	T	T	T	A	G	A	T	G	T	G	T	C	C	C	T	C	T	T	G	C	G	G	T	G	G	T	T	A	C	T	A	C
R 27	IRIS 313-10620	tropical japonica	Brazil	2	A	G	A	G	T	A	C	C	T	C	C	T	T	T	T	T	A	G	A	T	G	T	G	T	C	C	C	T	C	T	T	G	C	G	G	T	G	G	T	T	A	C	T	A	C
RAMADITRA	IRIS 313-12279	tropical japonica	Madagascar	2	A	G	A	G	T	A	C	C	T	C	C	T	T	T	T	T	A	G	A	T	G	T	G	T	C	C	C	T	C	T	T	G	C	G	G	T	G	G	T	T	A	C	T	A	C
REXMONT	IRIS 313-8202	tropical japonica	-	2	A	G	A	G	T	A	C	C	T	C	C	T	T	T	T	T	A	G	A	T	G	T	G	T	C	C	C	T	C	T	T	G	C	G	G	T	G	G	T	T	A	C	T	A	C
RL GOPHER	IRIS 313-10552	tropical japonica	United States of America	2	A	G	A	G	T	A	C	C	T	C	C	T	T	T	T	T	A	G	A	T	G	T	G	T	C	C	C	T	C	T	T	G	C	G	G	T	G	G	T	T	A	C	T	A	C
SADU	IRIS 313-11161	tropical japonica	Liberia	2	A	G	A	G	T	A	C	C	T	C	C	T	T	T	T	T	A	G	A	T	G	T	G	T	C	C	C	T	C	T	T	G	C	G	G	T	G	G	T	T	A	C	T	A	C
SAKAZELE (538)	IRIS 313-11436	tropical japonica	Cote d'Ivoire	2	A	G	A	G	T	A	C	C	T	C	C	T	T	T	T	T	A	G	A	T	G	T	G	T	C	C	C	T	C	T	T	G	C	G	G	T	G	G	T	T	A	C	T	A	C
SAL BUI BAO	CX106	tropical japonica	-	2	A	G	A	G	T	A	C	C	T	C	C	T	T	T	T	T	A	G	A	T	G	T	G	T	C	C	C	T	C	T	T	G	C	G	G	T	G	G	T	T	A	C	T	A	C
SALAZANA	IRIS 313-12281	tropical japonica	Madagascar	2	A	G	A	G	T	A	C	C	T	C	C	T	T	T	T	T	A	G	A	T	G	T	G	T	C	C	C	T	C	T	T	G	C	G	G	T	G	G	T	T	A	C	T	A	C
SD 120 SELN (CI 12320)	IRIS 313-8745	tropical japonica	Haiti	2	A	G	A	G	T	A	C	C	T	C	C	T	T	T	T	T	A	G	A	T	G	T	G	T	C	C	C	T	C	T	T	G	C	G	G	T	G	G	T	T	A	C	T	A	C
TEBONNET	IRIS 313-8434	tropical japonica	United States of America	2	A	G	A	G	T	A	C	C	T	C	C	T	T	T	T	T	A	G	A	T	G	T	G	T	C	C	C	T	C	T	T	G	C	G	G	T	G	G	T	T	A	C	T	A	C
TOBOHUN	IRIS 313-11659	tropical japonica	Sierra Leone	2	A	G	A	G	T	A	C	C	T	C	C	T	T	T	T	T	A	G	A	T	G	T	G	T	C	C	C	T	C	T	T	G	C	G	G	T	G	G	T	T	A	C	T	A	C
TOS 7536	IRIS 313-11376	tropical japonica	Cote d'Ivoire	2	A	G	A	G	T	A	C	C	T	C	C	T	T	T	T	T	A	G	A	T	G	T	G	T	C	C	C	T	C	T	T	G	C	G	G	T	G	G	T	T	A	C	T	A	C
TRES MESES	IRIS 313-8694	tropical japonica	Brazil	2	A	G	A	G	T	A	C	C	T	C	C	T	T	T	T	T	A	G	A	T	G	T	G	T	C	C	C	T	C	T	T	G	C	G	G	T	G	G	T	T	A	C	T	A	C
VARY LAVA 90	IRIS 313-7992	tropical japonica	-	2	A	G	A	G	T	A	C	C	T	C	C	T	T	T	T	T	A	G	A	T	G	T	G	T	C	C	C	T	C	T	T	G	C	G	G	T	G	G	T	T	A	C	T	A	C
VARY LAVA DE BETAFO	IRIS 313-7993	tropical japonica	-	2	A	G	A	G	T	A	C	C	T	C	C	T	T	T	T	T	A	G	A	T	G	T	G	T	C	C	missing	T	C	T	T	G	C	G	G	T	G	G	T	T	A	C	T	A	C
VARY MADINIKA 3566	IRIS 313-7994	tropical japonica	-	2	A	G	A	G	T	A	C	C	T	C	C	T	T	T	T	T	A	G	A	T	G	T	G	T	C	C	C	T	C	T	T	G	C	G	G	T	G	G	T	T	A	C	T	A	C
WAB 56-125	IRIS 313-15905	tropical japonica	-	2	A	G	A	G	T	A	C	C	T	C	C	T	T	T	T	T	A	G	A	T	G	T	G	T	C	C	C	T	C	T	T	G	C	Het	G	T	G	G	T	T	A	C	T	A	C
WANICA	IRIS 313-9519	tropical japonica	Surinam	2	A	G	A	G	T	A	C	C	T	C	C	T	T	T	T	T	A	G	A	T	G	T	G	T	C	C	C	T	C	T	T	G	C	G	G	T	G	G	T	T	A	C	T	A	C
WULE DASIMA	IRIS 313-11660	tropical japonica	Liberia	2	A	G	A	G	T	A	C	C	T	C	C	T	T	T	T	T	A	G	A	T	G	T	G	T	C	C	C	T	C	T	T	G	C	G	G	T	G	G	T	T	A	C	T	A	C
YUNLU 103	CX359	tropical japonica	-	2	A	G	A	G	T	A	C	C	T	C	C	T	T	T	T	T	A	G	A	T	G	T	G	T	C	C	C	T	C	T	T	G	C	G	G	T	G	G	T	T	A	C	T	A	C
NERICA 2	CX372	tropical japonica	-	2	A	G	A	G	T	A	C	C	T	C	C	T	T	T	T	T	A	G	A	T	G	T	G	T	C	C	C	T	C	T	T	G	C	G	G	T	G	G	T	T	A	C	T	A	C
NERICA 8	CX373	tropical japonica	-	2	A	G	A	G	T	A	C	C	T	C	C	T	T	T	T	T	A	G	A	T	G	T	G	T	C	C	C	T	C	T	T	G	C	G	G	T	G	G	T	T	A	C	T	A	C
NERICA 9	CX374	tropical japonica	-	2	A	G	A	G	T	A	C	C	T	C	C	T	T	T	T	T	A	G	A	T	G	T	G	T	C	C	C	T	C	T	T	G	C	G	G	T	G	G	T	T	A	C	T	A	C
D 4-193	IRIS 313-11106	tropical japonica	Liberia	2	A	G	A	G	missing	A	C	C	T	C	C	T	T	T	T	T	A	G	A	T	G	T	G	T	C	C	C	T	C	T	T	G	C	G	G	T	G	G	T	T	A	C	T	A	C
CENTURY PATNA	IRIS 313-8072	tropical japonica	-	2	A	G	A	G	T	A	C	C	T	C	C	T	T	T	T	T	A	G	A	T	G	T	G	T	C	C	C	T	C	T	T	G	C	G	G	T	G	G	T	T	A	C	T	A	C
IR 62266-42-6-2	IRIS 313-8232	tropical japonica	Philippines	2	A	G	A	G	T	A	C	C	T	C	C	T	T	T	T	T	A	G	A	T	G	T	G	T	C	C	C	T	C	T	T	G	C	G	G	T	G	G	T	T	A	C	T	A	C
B 505 A 1-28-7-1-2	IRIS 313-9452	tropical japonica	United States of America	2	A	G	A	G	T	A	C	C	T	C	C	T	T	T	T	T	A	G	A	T	G	T	G	T	C	C	C	T	C	T	T	G	C	G	G	T	G	G	T	T	A	C	T	A	C
BODA 148-3	IRIS 313-7850	tropical japonica	-	2	A	G	A	G	T	A	C	C	T	C	C	T	T	T	T	T	A	G	A	T	G	T	G	T	C	C	C	T	C	T	T	G	C	G	G	T	G	G	T	T	A	C	T	A	C
BOND	IRIS 313-8339	tropical japonica	United States of America	2	A	G	A	G	T	A	C	C	T	C	C	T	T	T	T	T	A	G	A	T	G	T	G	T	C	C	C	T	C	T	T	G	C	G	G	T	G	G	T	T	A	C	T	A	C
BUSIYETAN	IRIS 313-10644	tropical japonica	Philippines	2	A	G	A	G	T	A	C	C	T	C	C	T	T	T	T	T	A	G	A	T	G	T	G	T	C	C	C	T	C	T	T	G	C	G	G	T	G	G	T	T	A	C	T	A	C
KOTO OURA S 5	IRIS 313-10712	tropical japonica	Cote d'Ivoire	2	A	G	A	G	T	A	C	C	T	C	C	T	T	T	T	T	A	G	A	T	G	T	G	T	C	C	C	T	C	T	T	G	C	G	G	T	G	G	T	T	A	C	T	A	C
PATIE ROUGE	IRIS 313-11540	tropical japonica	Guinea	2	A	G	A	G	T	A	C	C	T	C	C	T	T	T	T	T	A	G	A	T	G	T	G	T	C	C	C	T	C	T	T	G	C	G	G	T	G	G	T	T	A	C	T	A	C
SKY BONNET	IRIS 313-8976	tropical japonica	United States of America	2	A	G	A	G	T	A	C	C	T	C	C	T	T	T	T	T	A	G	A	T	G	T	G	T	C	C	C	T	C	T	T	G	C	G	G	T	G	G	T	T	A	C	T	A	C
SUP BLUE ROSE	IRIS 313-8778	tropical japonica	United States of America	2	A	G	A	G	T	A	C	C	T	C	C	T	T	T	T	T	A	G	A	T	G	T	G	T	C	C	C	T	C	T	T	G	C	G	G	T	G	G	T	T	A	C	T	A	C
ANDEL WELUT	IRIS 313-10738	admix	Indonesia	2	B	G	A	G	T	A	C	C	T	C	C	T	T	T	T	T	A	G	A	T	G	T	G	T	C	C	C	T	C	T	T	G	C	G	G	T	G	G	T	T	A	C	T	A	C
DAA MANSA	IRIS 313-8514	indica	Ghana	2	B	G	A	G	T	A	C	C	T	C	C	T	T	T	T	T	A	G	A	T	G	T	G	T	C	C	C	T	C	T	T	G	C	G	G	T	G	G	T	T	A	C	T	A	C
2004	CX249	indica	-	2	B	G	A	G	T	A	C	C	T	C	C	T	T	T	T	T	A	G	A	T	G	T	G	T	C	C	C	T	C	T	T	G	C	G	G	T	G	G	T	T	A	C	T	A	C
BW311-9	CX238	indica	-	2	B	G	A	G	missing	A	C	C	T	C	C	T	T	T	T	T	A	G	A	T	G	T	G	T	C	C	C	T	C	T	T	G	C	G	G	T	G	G	T	T	A	C	T	A	C
CISOKAN	B048	indica	-	2	B	G	A	G	Het	missing	C	C	T	C	C	T	T	T	T	T	A	G	A	T	G	T	G	T	C	C	C	T	C	T	T	G	C	G	G	T	G	G	T	T	A	C	T	A	C
C 894-21	B027	indica	-	2	B	G	A	G	T	missing	C	C	T	C	C	T	T	T	T	T	A	G	A	T	G	T	G	T	C	C	C	T	C	T	T	G	C	G	G	T	G	G	T	T	A	C	T	A	C
ARROZVERMELHO	CX268	indica admix	-	2	B	G	A	G	missing	A	C	missing	T	C	C	T	T	T	T	T	A	G	A	T	G	T	G	T	C	C	C	T	C	T	missing	G	C	G	G	T	G	G	T	T	A	C	T	A	C
IR55419-04	CX232	indica admix	-	2	B	G	A	G	T	Het	missing	missing	T	C	C	T	T	T	T	T	A	G	A	T	G	T	G	T	C	C	C	T	C	T	T	G	C	G	G	T	G	G	T	T	A	C	T	A	C
LIJIANGXINTUANHEIGU	CX282	japonica admix	-	2	B	G	A	G	missing	A	C	missing	T	C	C	T	T	T	T	T	A	G	A	T	G	T	G	T	C	C	C	T	C	T	T	G	C	G	G	T	G	G	T	T	A	C	T	A	C
GUMEI 2	CX11	japonica admix	-	2	B	G	A	G	T	missing	missing	missing	T	C	C	T	T	T	T	T	A	G	A	T	G	T	G	T	C	C	C	T	C	T	T	G	C	G	G	T	G	G	T	T	A	C	T	A	C
LEP HED	IRIS 313-10660	tropical japonica	Lao People's Democratic Republic	2	B	G	A	G	T	A	C	C	T	C	C	T	T	T	T	T	A	G	A	T	G	T	G	T	C	C	C	T	C	T	T	G	C	G	G	T	G	G	T	T	A	C	T	A	C
JINYUAN 85	CX389	temperate japonica	-	2	B	G	A	G	T	A	C	C	T	C	C	T	T	T	T	T	A	G	A	T	G	T	G	T	C	C	C	T	C	T	T	G	C	G	G	T	G	G	T	T	A	C	T	A	C
HONG PI NUO	IRIS 313-11575	temperate japonica	China	2	B	G	A	G	T	A	C	C	T	C	C	T	T	T	T	T	A	G	A	T	G	T	G	T	C	C	C	T	C	T	T	G	C	G	G	T	G	G	T	T	A	C	T	A	C
HONGZA	CX383	temperate japonica	-	2	B	G	A	G	T	A	C	C	T	C	C	T	T	T	T	T	A	G	A	T	G	T	G	T	C	C	C	T	C	T	T	G	C	G	G	T	G	G	T	T	A	C	T	A	C
HEIBIAO	B001	temperate japonica	-	2	B	G	A	G	T	A	C	C	T	C	C	T	T	T	T	T	A	G	A	T	G	T	G	T	C	C	C	T	C	T	T	G	C	G	G	T	G	G	T	T	A	C	T	A	C
LUAN DAO	IRIS 313-11578	temperate japonica	China	2	B	G	A	G	T	A	C	C	T	C	C	T	T	T	T	T	A	G	A	T	G	T	G	T	C	C	C	T	C	T	T	G	C	G	G	T	G	G	T	T	A	C	T	A	C
TAICHUNG 188	IRIS 313-11981	temperate japonica	Taiwan	2	B	G	A	G	T	A	C	C	T	C	C	T	T	T	T	T	A	G	A	T	G	T	G	T	C	C	C	T	C	T	T	G	C	G	G	T	G	G	T	T	A	C	T	A	C
ZAOSHUNONGHU 6	B152	temperate japonica	-	2	B	G	A	G	missing	A	C	C	T	C	C	T	T	T	T	T	A	G	A	T	G	T	G	T	C	C	C	T	C	T	T	G	C	G	G	T	G	G	T	T	A	C	T	A	C
CI 9498	IRIS 313-9410	temperate japonica	United States of America	2	B	G	A	G	T	A	C	C	T	C	C	T	T	T	T	T	A	G	A	T	G	T	G	T	C	C	C	T	C	T	T	G	C	G	G	T	G	G	T	T	A	C	T	A	C
PI 282203	IRIS 313-9880	temperate japonica	Hungary	2	B	G	A	G	T	A	C	C	T	C	C	T	T	T	T	T	A	G	A	T	G	T	G	T	C	C	C	T	C	T	T	G	C	G	G	T	G	G	T	T	A	C	T	A	C
M401	CX78	temperate japonica	-	2	B	G	A	G	T	A	C	C	T	C	C	T	T	T	T	T	A	G	A	T	G	T	G	T	C	C	C	T	C	T	T	G	C	G	G	T	G	G	T	T	A	C	T	A	C
WUZILUOSI 215	B014	temperate japonica	-	2	B	G	A	G	missing	missing	C	C	T	C	C	T	T	T	T	T	A	G	A	T	G	T	G	T	C	C	C	T	C	T	T	G	C	G	G	T	G	G	T	T	A	C	T	A	C
WIR 2091	IRIS 313-11536	temperate japonica	Georgia	2	B	G	A	G	T	A	C	C	T	C	C	T	T	T	T	T	A	G	A	T	G	T	G	T	C	C	C	T	C	T	T	G	C	G	G	T	G	G	T	T	A	C	T	A	C
WEIGUO	B263	temperate japonica	-	2	B	G	A	G	T	A	C	C	T	C	C	T	T	T	T	T	A	G	A	T	G	T	G	T	C	C	C	T	C	T	T	G	C	G	G	T	G	G	T	T	A	C	T	A	C
SHINA MOCHI	IRIS 313-10076	tropical japonica	Japan	2	B	G	A	G	T	A	C	C	T	C	C	T	T	T	T	T	A	G	A	T	G	T	G	T	C	C	C	T	C	T	T	G	C	G	G	T	G	G	T	T	A	C	T	A	C
PADI DARAWAL	IRIS 313-10704	tropical japonica	Malaysia	2	B	G	A	G	T	A	C	C	T	C	C	T	T	T	T	T	A	G	A	T	G	T	G	T	C	C	C	T	C	T	T	G	C	G	G	T	G	G	T	T	A	C	T	A	C
HAOGELAO	CX367	tropical japonica	-	2	B	G	A	G	Het	missing	C	C	T	C	C	T	T	T	T	T	A	G	A	T	G	T	G	T	C	C	C	T	C	T	T	G	C	G	G	T	G	G	T	T	A	C	T	A	C
BAWANGBIAN 1	B084	admix	-	2	X	G	A	G	T	A	C	C	T	C	C	T	T	T	T	T	A	G	A	T	G	T	G	T	C	C	C	T	C	T	T	G	C	G	G	T	G	G	T	T	A	C	T	A	C
KHAO KUM PAR	IRIS 313-11542	admix	Myanmar	2	X	G	A	G	T	A	C	C	T	C	C	T	T	T	T	T	A	G	A	T	G	T	G	T	C	C	C	T	C	T	T	G	C	G	G	T	G	G	T	T	A	C	T	A	C
ARC 13460	IRIS 313-11297	admix	India	2	X	G	A	G	T	A	C	C	T	C	C	T	T	T	T	T	G	G	A	T	G	T	G	T	C	C	C	T	C	T	T	G	C	G	G	T	G	G	T	T	A	C	T	A	C
ARC 10497	IRIS 313-8813	aromatic	India	2	X	G	A	G	T	A	C	C	T	C	C	T	T	T	T	T	A	G	A	T	G	T	G	T	C	C	C	T	C	T	T	G	C	G	G	T	G	G	T	T	A	C	T	A	C
JADO	IRIS 313-11627	aromatic	Nepal	2	X	G	A	G	T	A	C	C	T	C	C	T	T	T	T	T	A	G	A	T	G	T	G	T	C	C	C	T	C	T	T	G	C	G	G	T	G	G	T	T	A	C	T	A	C
TK RED 35-799	IRIS 313-9682	aromatic	Bangladesh	2	X	G	A	G	T	A	C	C	T	C	C	T	T	T	T	T	A	G	A	T	G	T	G	T	C	C	C	T	C	T	T	G	C	G	G	T	G	G	T	T	A	C	T	A	C
ARC 10296	IRIS 313-10670	aromatic	India	2	X	G	A	G	T	A	C	C	T	C	C	T	T	T	T	T	A	G	A	T	G	T	G	T	C	C	C	T	C	T	T	G	C	G	G	T	G	G	T	T	A	C	T	A	C
TAIPEI 167	IRIS 313-11698	aromatic	Taiwan	2	X	G	A	G	T	A	C	C	T	C	C	T	T	T	T	T	A	G	A	T	G	T	G	T	C	C	C	T	C	T	T	G	C	G	G	T	G	G	T	T	A	C	T	A	C
KALISAL	IRIS 313-11451	aromatic	India	2	X	G	A	G	missing	missing	C	C	T	C	C	T	T	T	T	T	A	G	A	T	G	T	G	T	C	C	C	T	C	T	T	G	C	G	G	T	G	G	T	T	A	C	T	A	C
TIMMURAY	IRIS 313-8765	aromatic	Bhutan	2	X	G	A	G	T	A	C	C	T	C	C	T	T	T	T	T	A	G	A	T	G	T	G	T	C	C	C	T	C	T	T	G	C	G	G	T	G	G	T	T	A	C	T	A	C
TK DEEP STRAW 34-786	IRIS 313-9170	aromatic	Bangladesh	2	X	G	A	G	T	A	C	C	T	C	C	T	T	T	T	T	A	G	A	T	G	T	G	T	C	C	C	T	C	T	T	G	C	G	G	T	G	G	T	T	A	C	T	A	C
CHHOTI MASHINO	IRIS 313-11743	aromatic	Bhutan	2	X	G	A	G	T	A	C	C	T	C	C	T	T	T	T	T	A	G	A	T	G	T	G	T	C	C	C	T	C	T	T	G	C	G	G	T	G	G	T	T	A	C	T	A	C
JALADHI 1	IRIS 313-11360	aromatic	India	2	X	G	A	G	T	A	C	C	T	C	C	T	T	T	T	T	A	G	A	T	G	T	G	T	C	C	C	T	C	T	T	G	C	G	G	T	G	G	T	T	A	C	T	A	C
HANSRAJ	IRIS 313-11825	aromatic	India	2	X	G	A	G	T	A	C	C	T	C	C	T	T	T	T	T	A	G	A	T	G	T	G	T	C	C	C	T	C	T	T	G	C	G	G	T	G	G	T	T	A	C	A	A	C
CHHOTE DHAN	IRIS 313-8268	aromatic	Nepal	2	X	G	A	G	T	A	C	C	T	C	C	T	T	T	T	T	A	G	A	T	G	T	G	T	C	C	C	T	C	T	T	G	C	G	G	T	G	G	T	T	A	C	Het	A	C
MOTANGA	IRIS 313-11401	aromatic	Bangladesh	2	X	G	A	G	T	A	C	missing	T	C	C	T	T	T	T	T	A	G	A	T	G	T	G	T	C	C	missing	T	C	T	T	G	C	G	G	T	G	G	T	T	A	C	missing	A	C
ARC 13502	IRIS 313-11258	aromatic	India	2	X	G	A	G	T	A	C	C	T	C	C	T	T	T	T	T	G	G	A	T	G	T	G	T	C	C	C	T	C	T	T	G	C	G	G	T	G	G	T	T	A	C	T	A	C
ARC 18578	IRIS 313-11289	aromatic	India	2	X	G	A	G	T	A	C	C	T	C	C	T	T	T	T	T	G	G	A	T	G	T	G	T	C	C	C	T	C	T	T	G	C	G	G	T	G	G	T	T	A	C	T	A	C
ARC 13829	IRIS 313-8712	aromatic	India	2	X	G	A	G	T	A	C	C	T	C	C	T	T	T	T	T	G	G	A	T	G	T	G	T	C	C	C	T	C	T	T	G	C	G	G	T	G	G	T	T	A	C	T	A	C
ARC 7229	IRIS 313-9172	aromatic	India	2	X	G	A	G	T	Het	C	C	T	C	C	T	T	T	T	T	G	G	A	T	G	T	G	T	C	C	C	T	C	T	T	G	C	G	G	T	G	G	T	T	A	C	T	A	C
ARC 10975	IRIS 313-11293	aromatic	India	2	X	G	A	G	T	A	missing	C	T	C	C	T	T	T	T	T	G	G	A	T	G	T	G	T	C	C	C	T	C	T	T	G	C	G	G	T	G	G	T	T	A	C	T	A	C
ARC 14663	IRIS 313-11270	aromatic	India	2	X	G	A	G	T	Het	C	Het	T	C	C	T	T	T	T	T	G	G	A	T	G	T	G	T	C	C	C	T	C	T	T	G	C	G	G	T	G	G	T	T	A	C	T	A	C
ARC 13515	IRIS 313-11259	aromatic	India	2	X	G	A	G	T	missing	C	C	T	C	C	T	T	T	T	T	G	G	A	T	G	T	G	T	C	C	C	T	C	T	T	G	C	G	G	T	G	G	T	T	A	C	T	A	C
AI DA	IRIS 313-11876	indica	China	2	X	G	A	G	T	A	C	C	T	C	C	T	T	T	T	T	A	G	A	T	G	T	G	T	C	C	C	T	C	T	T	G	C	G	G	T	missing	G	T	T	A	C	T	A	C
GEANT W 7	IRIS 313-9817	indica	Netherlands	2	X	G	A	G	T	A	C	C	T	C	C	T	T	T	T	T	A	G	A	T	G	T	G	T	C	C	C	T	C	T	T	G	C	G	G	T	G	G	T	T	A	C	T	A	C
TJEMPO PENDEK UNTUNG	IRIS 313-10818	indica	Indonesia	2	X	G	A	G	T	A	C	C	T	C	C	T	T	T	T	T	A	G	A	T	G	T	G	T	C	C	C	T	C	T	T	G	C	G	G	T	G	G	T	T	A	C	T	A	C
MINH SOC (CAMBODIA)	IRIS 313-10749	indica	Viet Nam	2	X	G	A	G	T	A	C	C	T	C	C	T	T	T	T	T	A	G	A	T	G	T	G	T	C	C	C	T	C	T	T	G	C	G	G	T	G	G	T	T	A	C	T	A	C
SUNAR	IRIS 313-11011	indica admix	Indonesia	2	X	G	A	G	T	A	C	C	T	C	C	T	T	T	T	T	A	G	A	T	G	T	G	T	C	C	C	T	C	T	T	G	C	G	G	T	G	G	T	T	A	C	T	A	C
HONDERAWALA	IRIS 313-11382	indica admix	Sri Lanka	2	X	G	A	G	T	A	C	C	T	C	C	T	T	T	T	T	G	G	A	T	G	T	G	T	C	C	C	T	C	T	T	G	C	G	G	T	G	G	T	T	A	C	T	A	C
ANSEATICO	IRIS 313-8027	japonica admix	-	2	X	G	A	G	T	A	C	C	T	C	C	T	T	T	T	T	A	G	A	T	G	T	G	T	C	C	C	T	C	T	T	G	C	G	G	T	G	G	T	T	A	C	T	A	C
CANLUBANG	IRIS 313-11788	japonica admix	Philippines	2	X	G	missing	G	missing	missing	C	C	T	C	C	T	T	T	T	T	A	G	A	T	G	T	G	T	C	C	C	T	C	T	T	G	C	G	G	T	G	G	T	T	A	C	T	A	C
NABESHI	IRIS 313-8927	tropical japonica	Taiwan	2	X	G	A	G	T	A	C	C	T	C	C	T	T	T	T	T	A	G	A	T	G	T	G	T	C	C	C	T	C	T	T	G	C	G	G	T	G	G	T	T	A	C	T	A	C
TSCHINANANGKA	IRIS 313-9048	tropical japonica	Bhutan	2	X	G	A	G	T	A	C	C	T	C	C	T	T	T	T	T	A	G	A	T	G	T	G	T	C	C	C	T	C	T	T	G	C	G	G	T	G	G	T	T	A	C	T	A	C
THANGONE	IRIS 313-10657	tropical japonica	Lao People's Democratic Republic	2	X	G	A	G	T	A	C	C	T	C	C	T	T	T	T	T	A	G	A	T	G	T	G	T	C	C	C	T	C	T	T	G	C	G	G	T	G	G	T	T	A	C	T	A	C
BUBAW	IRIS 313-11127	tropical japonica	Myanmar	2	X	G	A	G	T	A	C	C	T	C	C	T	T	T	T	T	A	G	A	T	G	T	G	T	C	C	C	T	C	T	T	G	C	G	G	T	G	G	T	T	A	C	T	A	C
HO MOK	IRIS 313-11892	tropical japonica	Thailand	2	X	G	A	G	T	A	C	C	T	C	C	T	T	T	T	T	A	G	A	T	G	T	G	T	C	C	C	T	C	T	T	G	C	G	G	T	G	G	T	T	A	C	T	A	C
PLE LIA	IRIS 313-11900	tropical japonica	Thailand	2	X	G	A	G	T	A	C	C	T	C	C	T	T	T	T	T	A	G	A	T	G	T	G	T	C	C	C	T	C	A	T	G	C	G	G	T	G	G	T	T	A	C	T	A	C
CHABLI CHABOL GLANG	IRIS 313-10923	tropical japonica	Thailand	2	X	G	A	G	T	A	C	C	T	C	C	T	T	T	T	T	A	G	A	T	G	T	G	T	C	C	C	T	C	A	T	G	C	G	G	T	G	G	T	T	A	C	T	A	C
SOM	IRIS 313-12228	tropical japonica	Lao People's Democratic Republic	2	X	G	A	G	T	A	C	C	T	C	C	T	T	T	T	T	A	G	A	T	G	T	A	T	C	C	C	T	C	T	T	G	C	G	G	T	G	G	T	T	A	C	T	A	C
CHUNG YI	IRIS 313-9233	temperate japonica	China	2	X	G	A	Het	T	A	C	C	T	C	C	T	T	T	T	T	A	G	A	T	G	T	G	T	C	C	C	T	C	T	T	G	C	G	G	T	G	G	T	T	A	C	T	A	C
81 A 32	IRIS 313-9140	temperate japonica	China	2	X	G	A	G	T	A	C	C	T	C	C	T	T	T	T	T	A	G	A	T	G	T	G	T	C	C	C	T	C	T	T	G	C	G	G	T	G	G	T	T	A	C	T	A	C
FU LI HONG	IRIS 313-8387	temperate japonica	China	2	X	G	A	G	missing	A	C	C	T	C	C	T	T	T	T	T	A	G	A	T	G	T	G	T	C	C	C	T	C	T	T	G	C	G	G	T	G	G	T	T	A	C	T	A	C
NAGKAYAT	IRIS 313-10440	temperate japonica	Philippines	2	X	G	missing	G	missing	missing	C	C	T	C	C	T	T	T	T	T	A	G	A	T	G	T	G	T	C	C	C	T	C	T	T	G	C	G	G	T	G	G	T	T	A	C	T	A	C
IREQUIN	IRIS 313-11336	temperate japonica	Philippines	2	X	G	missing	G	missing	missing	C	C	T	C	C	T	T	T	T	T	A	G	A	T	G	T	G	T	C	C	C	T	C	T	T	G	C	G	G	T	G	G	T	T	A	C	T	A	C
YANDAO 9	CX380	temperate japonica	-	2	X	G	A	G	T	A	C	C	T	C	C	T	T	T	T	T	A	G	A	T	G	T	G	T	C	C	C	T	C	T	T	G	C	G	G	T	G	G	T	T	A	C	T	A	C
GONGCHENGXIANG	B045	temperate japonica	-	2	X	G	A	G	T	A	C	C	T	C	C	T	T	T	T	T	A	G	A	T	G	T	G	T	C	C	C	T	C	T	T	G	C	G	G	T	G	G	T	T	A	C	T	A	T
TSAO SIAO PEH TAO	IRIS 313-10583	temperate japonica	China	2	X	G	A	G	missing	A	C	C	T	C	C	T	T	T	T	T	A	G	A	T	G	T	G	T	C	C	C	T	C	missing	T	G	C	G	G	T	G	G	T	T	A	C	T	A	C
GODAWEL	IRIS 313-10722	tropical japonica	Sri Lanka	2	X	G	A	G	T	A	C	C	T	C	C	T	T	T	T	T	A	G	A	T	G	T	G	T	C	C	C	T	C	T	T	G	C	G	G	T	G	G	T	T	A	C	T	A	C
PADI RENDAH	IRIS 313-11313	tropical japonica	Indonesia	2	X	G	A	G	T	missing	C	C	T	C	C	T	T	T	T	T	A	G	A	T	G	T	G	T	C	C	C	T	C	T	T	G	C	G	G	T	G	G	T	T	A	C	T	A	C
IRAT 669	B189	tropical japonica	-	2	X	G	A	G	T	A	C	C	T	C	C	T	T	T	T	T	A	G	A	T	G	T	G	T	C	C	C	T	C	T	T	G	C	G	G	T	G	G	T	T	A	C	T	A	C
IACA ESCURO	IRIS 313-10541	tropical japonica	Guinea-Bissau	2	X	G	A	G	T	A	C	C	T	C	C	T	T	T	T	T	A	G	A	T	G	T	G	T	C	C	C	T	C	T	T	G	C	G	G	T	G	G	T	T	A	C	T	A	C
MONMINEUPLEU	IRIS 313-11435	tropical japonica	Cote d'Ivoire	2	X	G	A	G	T	A	C	C	T	C	C	T	T	T	T	T	A	G	A	T	G	T	G	T	C	C	C	T	C	T	T	G	C	G	G	T	G	G	T	T	A	C	T	A	C
VONBOANGY	IRIS 313-11792	tropical japonica	Madagascar	2	X	G	A	G	T	A	C	C	T	C	C	T	T	T	T	T	A	G	A	T	G	T	G	T	C	C	C	T	C	T	T	G	C	G	G	T	G	G	T	T	A	C	T	A	C
TSIVIMBININA	IRIS 313-10051	tropical japonica	Madagascar	2	X	G	A	G	T	A	C	C	T	C	C	T	T	T	T	T	A	G	A	T	G	T	G	T	C	C	C	T	C	T	T	G	C	G	G	T	G	G	T	T	A	C	T	A	C
GBRA	IRIS 313-11121	tropical japonica	Liberia	2	X	G	A	G	T	missing	C	C	T	missing	C	T	T	T	T	T	A	G	A	T	G	T	G	T	C	C	C	T	C	T	T	G	C	G	G	T	G	G	T	T	A	C	T	A	C
IRAT 234	IRIS 313-7922	tropical japonica	-	2	X	G	A	G	T	A	C	C	T	C	C	T	T	T	T	T	A	G	A	T	G	T	G	T	C	C	C	T	C	T	T	G	C	G	G	T	G	G	T	T	A	C	T	A	C
VARIRANGAHY	IRIS 313-11790	tropical japonica	Madagascar	2	X	G	A	G	T	A	C	C	T	C	C	T	T	T	T	T	A	G	A	T	G	T	G	T	C	C	C	T	C	T	T	G	C	G	G	T	T	G	T	T	A	C	T	A	C
VANKALI	IRIS 313-11479	tropical japonica	India	2	X	G	A	G	T	A	C	C	T	C	C	T	T	T	T	T	A	G	A	T	G	T	G	T	C	C	C	T	C	T	T	G	C	G	G	T	T	G	T	T	A	C	T	A	C
KETAN LALER	IRIS 313-10780	tropical japonica	Indonesia	2	X	G	A	G	T	A	C	C	T	C	C	T	T	T	T	T	A	G	A	T	G	T	G	T	C	C	C	T	C	T	T	G	C	G	G	T	T	G	T	T	A	C	T	A	C
PADI HEDENG (REKET HEDENG)	IRIS 313-11498	tropical japonica	Indonesia	2	X	G	A	G	T	A	C	C	T	C	C	T	T	T	T	T	A	G	A	T	G	T	G	T	C	C	C	T	C	T	T	G	C	G	G	T	T	G	T	T	A	C	T	A	C
BEUREUM MEULIT	IRIS 313-8314	tropical japonica	Indonesia	2	X	G	A	G	T	A	C	C	T	C	C	T	T	T	T	T	A	G	A	T	G	T	G	T	C	C	C	T	C	T	T	G	C	G	G	T	T	G	T	T	A	C	T	A	C
PLAMPEYAN	IRIS 313-10803	tropical japonica	Indonesia	2	X	G	A	G	T	A	C	C	T	C	C	T	T	T	T	T	A	G	A	T	G	T	G	T	C	C	C	T	C	T	T	G	C	G	G	T	T	G	T	T	A	C	T	A	C
PALOTAN MELATI	IRIS 313-10800	tropical japonica	Indonesia	2	X	G	A	G	T	A	C	C	T	C	C	T	T	T	T	T	A	G	A	T	G	T	G	T	C	C	C	T	C	T	T	G	C	G	G	T	T	G	T	T	A	C	T	A	C
PAOTSUPAGAIAHON	IRIS 313-8873	admix	Taiwan	3	A	G	A	A	A	G	C	C	T	C	C	T	T	T	T	T	A	G	A	T	G	T	G	T	C	C	C	T	C	T	T	G	C	G	G	T	G	G	T	T	A	C	T	A	C
MI GU	IRIS 313-11950	indica	China	3	A	G	A	A	A	G	C	C	T	C	C	T	T	T	T	T	A	G	A	T	G	T	G	T	C	C	C	T	C	T	T	G	C	G	G	T	G	G	T	T	A	C	T	A	C
HSIN-T'AO YUAN CHING YU	IRIS 313-11695	indica	Taiwan	3	A	G	A	A	A	G	C	C	T	C	C	T	T	T	T	T	A	G	A	T	G	T	G	T	C	C	C	T	C	T	T	G	C	G	G	T	G	G	T	T	A	C	T	A	C
YE DA GU	IRIS 313-11955	indica	China	3	A	G	A	A	A	G	C	C	T	C	C	T	T	T	T	T	A	G	A	T	G	T	G	T	C	C	C	T	C	T	T	G	C	G	G	T	G	G	T	T	A	C	T	A	C
DONGTINGWANXIAN	B083	indica	-	3	A	G	A	A	A	G	missing	C	T	C	C	T	T	T	T	T	A	G	A	T	G	T	G	T	C	C	C	T	C	T	T	G	C	G	G	T	G	G	T	T	A	C	T	A	C
BHAVANI	CX61	indica	-	3	A	G	A	A	A	missing	C	C	T	C	C	T	T	T	T	T	A	G	A	T	G	T	G	T	C	C	C	T	C	T	T	G	C	G	G	T	G	G	T	T	A	C	T	A	C
CAMPECHE A 79	IRIS 313-11437	indica	Mexico	3	A	G	A	A	A	G	C	C	T	C	C	T	T	T	T	T	A	G	A	T	G	T	G	T	C	C	C	T	C	T	T	G	C	G	G	T	G	G	T	T	A	C	T	A	C
UQUIHUA	IRIS 313-10287	indica	Peru	3	A	G	A	A	A	G	C	C	T	C	C	T	T	T	T	T	A	G	A	T	G	T	G	T	C	C	C	T	C	T	T	G	C	G	G	T	G	G	T	T	A	C	T	A	C
IR06G113	CX226	indica	-	3	A	G	A	A	A	G	C	C	T	C	C	T	T	T	T	T	A	G	A	T	G	T	G	T	C	C	C	T	C	T	T	G	C	G	G	T	G	G	T	T	A	C	T	A	C
IRRI 146	IRIS 313-15902	indica	-	3	A	G	A	A	A	G	missing	C	T	C	C	T	T	T	T	T	A	G	A	T	G	T	G	T	C	C	C	T	C	T	T	G	C	G	G	T	G	G	T	T	A	C	T	A	C
VELLAI KOLOMBAN	IRIS 313-10719	indica	Sri Lanka	3	A	G	A	A	A	G	C	C	T	C	C	T	T	T	T	T	A	G	A	T	G	T	G	T	C	C	C	T	C	T	T	G	C	G	G	T	G	G	T	T	A	C	T	A	C
FOFFI	IRIS 313-11758	indica	Cote d'Ivoire	3	A	G	A	A	A	G	C	C	T	C	C	T	T	T	T	T	A	G	A	T	G	T	G	T	C	C	C	T	C	T	T	G	C	G	G	T	G	G	T	T	A	C	T	A	C
NCS 745	IRIS 313-11644	indica	India	3	A	G	A	A	A	G	C	C	T	C	C	T	T	T	T	T	A	G	A	T	G	T	G	T	C	C	C	T	C	T	T	G	C	G	G	T	G	G	T	T	A	C	T	A	C
MUDALIGA WEE	IRIS 313-11916	indica	Sri Lanka	3	A	G	A	A	A	G	C	C	T	C	C	T	T	T	T	T	A	G	A	T	G	T	G	T	C	C	C	T	C	T	T	G	C	G	G	T	G	G	T	T	A	C	T	A	C
PURA BINNI	IRIS 313-9271	indica	Bangladesh	3	A	G	A	A	A	G	C	C	T	C	C	T	T	T	T	T	A	G	A	T	G	T	G	T	C	C	C	T	C	T	T	G	C	G	G	T	G	G	T	T	A	C	T	A	C
ARC 10159	IRIS 313-10855	indica	India	3	A	G	A	A	A	G	C	C	T	C	C	T	T	T	T	T	A	G	A	T	G	T	G	T	C	C	C	T	C	T	T	G	C	G	G	T	G	G	T	T	A	C	T	A	C
ALAGUSAMBA	IRIS 313-10610	indica	Sri Lanka	3	A	G	A	A	A	G	C	C	T	C	C	T	T	T	T	T	A	G	A	T	G	T	G	T	C	C	C	T	C	T	T	G	C	G	G	T	G	G	T	T	A	C	T	A	C
DONGREM	IRIS 313-10544	indica	India	3	A	G	A	Het	A	G	C	C	T	C	C	T	T	T	T	T	A	G	A	T	G	T	G	T	C	C	C	T	C	T	T	G	C	G	G	T	G	G	T	T	A	C	T	A	C
GOJOL GORIA	IRIS 313-9139	indica	Bangladesh	3	A	G	A	A	A	G	C	C	T	C	C	T	T	T	T	T	A	G	A	T	G	T	G	T	C	C	C	T	C	T	T	G	C	G	G	T	G	G	T	T	A	C	T	A	C
EDAKKADAN 0-69-27	IRIS 313-10833	indica	India	3	A	G	A	A	A	G	C	C	T	C	C	T	T	T	T	T	A	G	A	T	G	T	G	T	C	C	C	T	C	T	T	G	C	G	G	T	G	G	T	T	A	C	T	A	C
KEERIPALA CHILL PADDY	IRIS 313-8559	indica	India	3	A	G	A	A	missing	G	C	C	T	C	C	T	T	T	T	T	A	G	A	T	G	T	G	T	C	C	C	T	C	T	T	G	C	G	G	T	G	G	T	T	A	C	T	A	C
GOBOL SAIL (BALAM)	IRIS 313-10985	indica	Bangladesh	3	A	G	A	A	A	G	C	C	T	C	C	T	T	T	T	T	A	G	A	T	G	T	G	T	C	C	C	T	C	T	T	G	C	G	G	T	G	G	T	T	A	C	T	missing	C
DUDRE	IRIS 313-8631	indica	India	3	A	G	A	A	A	G	C	C	T	C	C	T	T	T	T	T	A	G	A	T	G	T	G	T	C	C	C	T	C	T	T	G	C	G	G	T	G	G	T	T	A	C	T	A	C
DAWK PUT	IRIS 313-11719	indica	Thailand	3	A	G	A	A	A	G	C	C	T	C	C	T	T	T	T	T	A	G	A	T	G	T	G	T	C	C	C	T	C	T	T	G	C	G	G	T	G	G	T	T	A	C	T	A	C
E PLUAK	IRIS 313-11678	indica	Thailand	3	A	G	A	A	A	G	C	C	T	C	C	T	T	T	T	T	A	G	A	T	G	T	G	T	C	C	C	T	C	T	T	G	C	G	G	T	G	G	T	T	A	C	T	A	C
QUAHNG LUANG	IRIS 313-11686	indica	Thailand	3	A	G	A	A	A	G	C	C	T	C	C	T	T	T	T	T	A	G	A	T	G	T	G	T	C	C	C	T	C	T	T	G	C	G	G	T	G	G	T	T	A	C	T	A	C
PLAWNG SAENG	IRIS 313-11685	indica	Thailand	3	A	G	A	A	A	G	C	C	T	C	C	T	T	T	T	T	A	G	A	T	G	T	G	T	C	C	C	T	C	T	T	G	C	G	G	T	G	G	T	T	A	C	T	A	C
PLI KHAO	IRIS 313-8586	indica	Thailand	3	A	G	A	A	A	G	C	C	T	C	C	T	T	T	T	T	A	G	A	T	G	T	G	T	C	C	C	T	C	T	T	G	C	G	G	T	G	G	T	T	A	C	T	A	C
GAEW DAENG	IRIS 313-11721	indica	Thailand	3	A	G	A	A	A	G	C	C	T	C	C	T	T	T	T	T	A	G	A	T	G	T	G	T	C	C	C	T	C	T	T	G	C	G	G	T	G	G	T	T	A	C	T	A	C
TOUN	IRIS 313-12231	indica	Lao People's Democratic Republic	3	A	G	A	A	A	G	C	C	T	C	C	T	T	T	T	T	A	G	A	T	G	T	G	T	C	C	C	T	C	T	T	G	C	G	G	T	G	G	T	T	A	C	T	A	C
MA EUE	IRIS 313-11682	indica	Thailand	3	A	G	A	A	A	G	C	C	T	C	C	T	T	T	T	T	A	G	A	T	G	T	G	T	C	C	C	T	C	T	T	G	C	G	G	T	G	G	T	T	A	C	T	A	C
LEUANG YAI 344	IRIS 313-9112	indica	Thailand	3	A	G	A	A	A	G	C	C	T	C	C	T	T	T	T	T	A	G	A	T	G	T	G	T	C	C	C	T	C	T	T	G	C	G	G	T	G	G	T	T	A	C	T	A	C
BANDI	IRIS 313-10762	indica	Indonesia	3	A	G	A	A	A	G	C	C	T	C	C	T	T	T	T	T	A	G	A	T	G	T	G	T	C	C	C	T	C	T	T	G	C	G	G	T	G	G	T	T	A	C	T	A	C
BENGKA KERSEK	IRIS 313-11043	indica	Malaysia	3	A	G	A	A	A	Het	C	C	T	C	C	T	T	T	T	T	A	G	A	T	G	T	G	T	C	C	C	T	C	T	T	G	C	G	G	T	G	G	T	T	A	C	T	A	C
RANDAH SASAK	IRIS 313-10692	indica	Indonesia	3	A	G	A	A	A	G	C	C	T	missing	C	T	T	T	T	T	A	G	A	T	G	T	G	T	C	C	C	T	C	T	T	G	C	G	G	T	G	G	T	T	A	C	T	A	C
DICULA	IRIS 313-11196	indica	Philippines	3	A	G	A	A	A	G	C	C	T	C	C	T	T	T	T	T	A	G	A	T	G	T	G	T	C	C	C	T	C	T	T	G	C	G	G	T	G	G	T	T	A	C	T	A	C
GADABUNG (GUNDIL)	IRIS 313-10768	indica	Indonesia	3	A	G	A	A	A	G	C	C	T	C	C	T	T	T	T	T	A	G	A	T	G	T	G	T	C	C	C	T	C	T	T	G	C	G	G	T	G	G	T	T	A	C	T	A	C
KAGIOS PUTI	IRIS 313-11959	indica	Philippines	3	A	G	A	A	A	G	C	C	T	C	C	T	T	T	T	T	A	G	A	T	G	T	G	T	C	C	C	T	C	T	T	G	C	G	G	T	G	G	T	T	A	C	T	A	C
EA TIA	IRIS 313-11083	indica	Lao People's Democratic Republic	3	A	G	A	A	A	G	C	C	T	C	C	T	T	T	T	T	A	G	A	T	G	T	G	T	C	C	C	T	C	T	T	G	C	G	G	T	G	G	T	T	A	C	T	A	C
RAMINAD (GERMAN)	IRIS 313-11485	indica	Philippines	3	A	G	A	A	A	G	C	C	T	C	C	T	T	T	T	T	A	G	A	T	G	T	G	T	C	C	C	T	C	T	T	G	C	G	G	T	G	G	T	T	A	C	T	A	C
UNGGAS	IRIS 313-10822	indica	Indonesia	3	A	G	A	A	A	G	C	C	T	C	C	T	T	T	T	T	A	G	A	T	G	T	G	T	C	C	C	T	C	T	T	G	C	G	G	T	G	G	T	T	A	C	T	A	C
DO NOUAN	IRIS 313-12193	indica	Lao People's Democratic Republic	3	A	G	A	A	A	G	C	C	T	C	C	T	T	T	T	T	A	G	A	T	G	T	G	T	C	C	C	T	C	T	T	G	C	G	G	T	G	G	T	T	A	C	T	A	C
BANGKOUY	IRIS 313-12246	indica	Cambodia	3	A	G	A	A	A	G	C	C	T	C	C	T	T	T	T	T	A	G	A	T	G	T	G	T	C	C	C	T	C	T	T	G	C	G	G	T	G	G	T	T	A	C	T	A	C
KHAO PA	IRIS 313-12130	indica	Lao People's Democratic Republic	3	A	G	A	A	A	G	C	C	T	C	C	T	T	T	T	T	A	G	A	T	G	T	G	T	C	C	C	T	C	T	T	G	C	G	G	T	G	G	T	T	A	C	T	A	C
PA KHENG KHAW	IRIS 313-12305	indica	Lao People's Democratic Republic	3	A	G	A	A	A	G	C	C	T	C	C	T	T	T	T	T	A	G	A	T	G	T	G	T	C	C	C	T	C	T	T	G	C	G	G	T	G	G	T	T	A	C	T	A	C
E 21	IRIS 313-11151	indica	Myanmar	3	A	G	A	A	A	G	C	C	T	C	C	T	T	T	T	T	A	G	A	T	G	T	G	T	C	C	C	T	C	T	T	G	C	G	G	T	G	G	T	T	A	C	T	A	C
INPONG	IRIS 313-12127	indica	Lao People's Democratic Republic	3	A	G	A	A	A	G	C	C	T	C	C	T	T	T	T	T	A	G	A	T	G	T	G	T	C	C	C	T	C	T	T	G	C	G	G	T	G	G	T	T	A	C	T	A	C
KHAN THAI DO	IRIS 313-10681	indica	Lao People's Democratic Republic	3	A	G	A	A	A	G	C	C	T	C	C	T	T	T	T	T	A	G	A	T	G	T	G	T	C	C	C	T	C	T	T	G	C	G	G	T	G	G	T	T	A	C	T	A	C
IN TOK	IRIS 313-11961	indica	Thailand	3	A	G	A	A	A	G	C	C	T	C	C	T	T	T	T	T	A	G	A	T	G	T	G	T	C	C	C	T	C	T	T	G	C	G	G	T	G	G	T	T	A	C	T	A	C
DOC PHUNG D 12	IRIS 313-9131	indica	Viet Nam	3	A	G	A	A	A	G	C	C	T	C	C	T	T	T	T	T	A	G	A	T	G	T	G	T	C	C	C	T	C	T	T	G	C	G	G	T	G	G	T	T	A	C	T	A	C
HMA GNENG	IRIS 313-12128	indica	Lao People's Democratic Republic	3	A	G	A	A	A	G	C	C	T	C	C	T	T	T	T	T	A	G	A	T	G	T	G	T	C	C	C	T	C	T	T	G	C	G	G	T	G	G	T	T	A	C	T	A	C
NACHIN ER 12	IRIS 313-8407	indica	Malaysia	3	A	G	A	A	A	G	C	C	T	C	C	T	T	T	T	T	A	G	A	T	G	T	G	T	C	C	C	T	C	T	T	G	C	G	G	T	G	G	T	T	A	C	T	A	C
SINERBESA	IRIS 313-8567	indica	Philippines	3	A	G	A	A	A	G	C	C	T	C	C	T	T	T	T	T	A	G	A	T	G	T	G	T	C	C	C	T	C	T	T	G	C	G	G	T	G	G	T	T	A	C	T	A	C
YAH TOW	IRIS 313-11927	indica	Thailand	3	A	G	A	A	A	G	C	C	T	C	C	T	T	T	T	T	A	G	A	T	G	T	G	T	C	C	C	T	C	T	T	G	C	G	G	T	G	G	T	T	A	C	T	A	C
PA KHENG	IRIS 313-10682	indica	Lao People's Democratic Republic	3	A	G	A	A	A	G	C	C	T	C	C	T	T	T	T	T	A	G	A	T	G	T	G	T	C	C	C	T	C	T	T	G	C	G	G	T	G	G	T	T	A	C	T	A	C
LINANGAN	IRIS 313-11381	indica	Philippines	3	A	G	A	A	A	G	C	C	T	C	C	T	T	T	T	T	A	G	A	T	G	T	G	T	C	C	C	T	C	T	T	G	C	G	G	T	G	G	T	T	A	C	T	A	C
LIMA	IRIS 313-12048	indica	Indonesia	3	A	G	A	A	A	G	C	C	T	C	C	T	T	T	T	T	A	G	A	T	G	T	G	T	C	C	C	T	C	T	T	G	C	G	G	T	G	G	T	T	A	C	T	A	C
EA KHAW NGAN	IRIS 313-12260	indica	Lao People's Democratic Republic	3	A	G	A	A	A	G	C	C	T	C	C	T	T	T	T	T	A	G	A	T	G	T	G	T	C	C	C	T	C	T	T	G	C	G	Het	T	G	G	T	T	A	C	T	A	C
ATJEH	IRIS 313-10760	indica	Indonesia	3	A	G	A	A	A	G	C	C	T	C	C	T	T	T	T	T	A	G	A	T	G	T	G	T	C	C	C	T	C	T	T	G	C	G	G	T	G	G	T	T	A	C	T	A	C
PADI SIRANDAH KUNING	IRIS 313-11904	indica	Indonesia	3	A	G	A	A	A	G	C	C	T	C	C	T	T	T	T	T	A	G	A	T	G	T	G	T	C	C	C	T	C	T	T	G	C	G	G	T	G	G	T	T	A	C	T	A	C
KAMPAI PEUN MEUANG	IRIS 313-9669	indica	Thailand	3	A	G	A	A	A	G	C	C	T	C	C	T	T	T	T	T	A	G	A	T	G	T	G	T	C	C	C	T	C	T	T	G	C	G	G	T	G	G	T	T	A	C	T	A	C
NOON SOUNG	IRIS 313-12224	indica	Lao People's Democratic Republic	3	A	G	A	A	A	G	C	C	T	C	C	T	T	T	T	T	A	G	A	T	G	T	G	T	C	C	C	T	C	T	T	G	C	G	G	T	G	G	T	T	A	C	T	A	C
LEUANG YAI 29-12-2	IRIS 313-9115	indica	Thailand	3	A	G	A	A	A	G	C	C	T	C	C	T	T	T	T	T	A	G	A	T	G	T	G	T	C	C	C	T	C	T	T	G	C	G	G	T	G	G	T	T	A	C	T	A	C
PULUT PUTIH	IRIS 313-11010	indica	Indonesia	3	A	G	A	A	A	missing	C	C	T	C	C	T	T	T	T	T	A	G	A	T	G	T	G	T	C	C	C	T	C	T	T	G	C	G	G	T	G	G	T	T	A	C	T	A	C
KHAO SAHKORN	IRIS 313-11707	indica	Thailand	3	A	G	A	A	A	G	C	C	T	C	C	T	T	T	T	T	A	G	A	T	G	T	G	T	C	C	C	T	C	T	T	G	C	G	G	T	G	G	T	T	A	C	T	A	C
NGAN TIA	IRIS 313-10683	indica	Lao People's Democratic Republic	3	A	G	A	A	A	G	C	C	T	C	C	T	T	T	T	T	A	G	A	T	G	T	G	T	C	C	C	T	C	T	T	G	C	G	G	T	G	G	T	T	A	C	T	A	C
KACIK TARAM	IRIS 313-9208	indica	Indonesia	3	A	G	A	A	missing	G	C	C	T	C	C	T	T	T	T	T	A	G	A	T	G	T	G	T	C	C	C	T	C	T	T	G	C	G	G	T	G	G	T	T	A	C	T	A	C
TUMBA	IRIS 313-9188	indica	Indonesia	3	A	G	A	A	missing	G	C	C	T	C	C	T	T	T	T	T	A	G	A	T	G	T	G	T	C	C	C	T	C	T	T	G	C	G	G	T	G	G	T	T	A	C	T	A	C
CEMPO CINA	IRIS 313-11182	indica	Indonesia	3	A	G	A	A	A	G	C	C	T	C	C	T	T	T	T	T	A	G	A	T	G	T	G	T	C	C	C	T	C	T	T	G	C	G	G	T	G	G	T	T	A	C	T	A	C
E MOOM	IRIS 313-11676	indica	Thailand	3	A	G	A	A	A	G	C	C	T	C	C	T	T	T	T	T	A	G	A	T	G	T	G	T	C	C	C	T	C	T	T	G	C	G	G	T	G	G	T	T	A	C	T	A	C
TJ PERAK	IRIS 313-10821	indica	Indonesia	3	A	G	A	A	A	G	C	C	T	C	C	T	T	T	T	T	A	G	A	T	G	T	G	T	C	C	C	T	C	T	T	G	C	G	G	T	G	G	T	T	A	C	T	A	C
CANTIK PAUN	IRIS 313-9097	indica	Indonesia	3	A	G	A	A	A	G	C	C	T	C	C	T	T	T	T	T	A	G	A	T	G	T	G	T	C	C	C	T	C	T	T	G	C	G	G	T	G	G	T	T	A	C	T	A	C
LONG MA	IRIS 313-10659	indica	Lao People's Democratic Republic	3	A	G	A	A	A	G	C	C	T	C	C	T	T	T	T	T	A	G	A	T	G	T	G	T	C	C	C	T	C	T	T	G	C	G	G	T	G	G	T	T	A	C	T	A	C
MA YOO	IRIS 313-11898	indica	Thailand	3	A	G	A	A	A	G	C	C	T	C	C	T	T	T	T	T	A	G	A	T	G	T	G	T	C	C	C	T	C	T	T	G	C	G	G	T	G	G	T	T	A	C	T	A	C
SI HAO NDURIA	IRIS 313-8608	indica	Indonesia	3	A	G	A	A	A	G	C	C	T	C	C	T	T	T	T	T	A	G	A	T	G	T	G	T	C	C	C	T	C	T	T	G	C	G	G	T	G	G	T	T	A	C	T	A	C
MAE MAI LUD NI	IRIS 313-9062	indica	Thailand	3	A	G	A	A	A	G	C	C	T	C	C	T	T	T	T	T	A	G	A	T	G	T	G	T	C	C	C	T	C	T	T	G	C	G	G	T	G	G	T	T	A	C	T	A	C
DO KHAW	IRIS 313-12334	indica	Lao People's Democratic Republic	3	A	G	A	Het	A	G	C	missing	T	C	C	T	T	T	T	T	A	G	A	T	G	T	G	T	C	C	C	T	C	T	T	G	C	G	G	T	G	G	T	T	A	C	T	A	C
KHAO GAHB BUA	IRIS 313-11921	indica	Thailand	3	A	G	A	A	A	G	C	C	T	C	C	T	T	T	T	T	A	G	A	T	G	T	G	T	C	C	C	T	C	T	T	G	C	G	G	T	G	G	T	T	A	C	T	A	C
SI OMPAN LAMA	IRIS 313-11179	indica	Indonesia	3	A	G	A	A	A	G	C	C	T	C	C	T	T	T	T	T	A	G	A	T	G	T	G	T	C	C	C	T	C	T	T	G	C	G	G	T	G	G	T	T	A	C	T	A	C
TODULI	IRIS 313-11398	indica	Indonesia	3	A	G	A	A	A	G	C	C	T	C	C	T	T	T	T	T	A	G	A	T	G	T	G	T	C	C	C	T	C	T	T	G	C	G	G	T	G	G	T	T	A	C	T	A	C
MAE HANG	IRIS 313-12049	indica	Lao People's Democratic Republic	3	A	G	A	A	A	G	C	C	T	C	C	T	T	T	T	T	A	G	A	T	G	T	G	T	C	C	C	T	C	T	T	G	C	G	G	T	G	G	T	T	A	C	T	A	C
EA LOUY	IRIS 313-12221	indica	Lao People's Democratic Republic	3	A	G	A	A	A	G	missing	C	T	C	C	T	T	T	T	T	A	G	A	T	G	T	G	T	C	C	C	T	C	T	T	G	C	G	G	T	G	G	T	T	A	C	T	A	C
SIPULUIK ARANG	IRIS 313-11180	indica	Indonesia	3	A	G	A	A	A	G	missing	C	T	C	C	T	T	T	T	T	A	G	A	T	G	T	G	T	C	C	C	T	C	T	T	G	C	G	G	T	G	G	T	T	A	C	T	A	C
SANPATONG NYAY	IRIS 313-12309	indica	Lao People's Democratic Republic	3	A	G	A	A	A	G	C	C	T	C	C	T	T	T	T	T	A	G	A	T	G	T	G	T	C	C	C	T	C	T	T	G	C	G	G	T	G	G	T	T	A	C	T	A	C
SIMET 2	IRIS 313-8833	indica	Indonesia	3	A	G	A	A	A	G	C	C	T	C	C	T	T	T	T	T	A	G	A	T	G	T	G	T	C	C	C	T	C	T	T	G	C	G	G	T	G	G	T	T	A	C	T	A	C
TUBU	IRIS 313-11318	indica	Indonesia	3	A	G	A	A	A	G	C	C	T	C	C	T	T	T	T	T	A	G	A	T	G	T	G	T	C	C	C	T	C	T	T	G	C	G	G	T	G	G	T	T	A	C	T	A	C
ACEH (SELECTION)	IRIS 313-12027	indica	Indonesia	3	A	G	A	A	A	G	C	C	T	C	C	T	T	T	T	T	A	G	A	T	G	T	G	T	C	C	C	T	C	T	T	G	C	G	G	T	G	G	T	T	A	C	T	A	C
BANDANG PUTIH 680	IRIS 313-10525	indica	Indonesia	3	A	G	A	A	A	G	C	C	T	C	C	T	T	T	T	T	A	G	A	T	G	T	G	T	C	C	C	T	C	T	T	G	C	G	G	T	G	G	T	T	A	C	T	A	C
KAUK HNYINGWA	IRIS 313-12287	indica	Myanmar	3	A	G	A	A	A	G	C	C	T	C	C	T	T	T	T	T	A	G	A	T	G	T	G	T	C	C	C	T	C	T	T	G	C	G	G	T	G	G	T	T	A	C	T	A	C
SIAM ER 16	IRIS 313-10697	indica	Malaysia	3	A	G	A	A	A	G	C	C	T	C	C	T	T	T	T	T	A	G	A	T	G	T	G	T	C	C	C	T	C	T	T	G	C	G	G	T	G	G	T	T	A	C	T	A	C
RASI	CX23	indica	-	3	A	G	A	A	A	G	C	C	T	C	C	T	T	T	T	T	A	G	A	T	G	T	G	T	C	C	C	T	C	T	T	G	C	G	G	T	G	G	T	T	A	C	T	A	C
LWANKHAN	IRIS 313-11133	indica	Myanmar	3	A	G	A	A	missing	G	C	C	T	C	C	T	T	T	T	T	A	G	A	T	G	T	G	T	C	C	C	T	C	T	T	G	C	G	G	T	G	G	T	T	A	C	T	A	C
KUNENG	IRIS 313-8492	indica	Malaysia	3	A	G	A	A	A	G	C	C	T	C	C	T	T	T	T	T	A	G	A	T	G	T	G	T	C	C	C	T	C	T	T	G	C	G	G	T	G	G	T	T	A	C	T	A	C
ALAMINOS	IRIS 313-11330	indica	Philippines	3	A	G	A	A	A	G	C	C	T	C	C	T	T	T	T	T	A	G	A	T	G	T	G	T	C	C	C	T	C	T	T	G	C	G	G	T	G	G	T	T	A	C	T	A	C
MATIANG	IRIS 313-10792	indica	Indonesia	3	A	G	A	A	A	G	C	C	T	C	C	T	T	T	T	T	A	G	A	T	G	T	G	T	C	C	C	T	C	T	T	G	C	G	G	T	G	G	T	T	A	C	T	A	C
PENDEK LAYUNG	IRIS 313-11315	indica	Indonesia	3	A	G	A	A	A	G	C	C	T	C	C	T	T	T	T	T	A	G	A	T	G	T	G	T	C	C	C	T	C	T	T	G	C	G	G	T	G	G	T	T	A	C	T	A	C
SRI RAJA	CX148	indica	-	3	A	G	A	A	A	G	C	C	T	C	C	T	T	T	T	T	A	G	A	T	G	T	G	T	C	C	C	T	C	T	T	G	C	G	G	T	G	G	T	T	A	C	T	A	C
LG 4153	IRIS 313-12302	indica	Lao People's Democratic Republic	3	A	G	A	A	A	G	C	C	T	C	C	T	T	T	T	T	A	G	A	T	G	T	G	T	C	C	C	T	C	T	T	G	C	G	G	T	G	G	T	T	A	C	T	A	C
ARNG'-KAR PHAR ONG	IRIS 313-12147	indica	Cambodia	3	A	G	A	A	A	G	C	C	T	C	C	T	T	T	T	T	A	G	A	T	G	T	G	T	C	C	C	T	C	T	T	G	C	G	G	T	G	G	T	T	A	C	T	A	C
SIGUPAI	IRIS 313-10938	indica	Indonesia	3	A	G	A	A	A	Het	C	C	T	C	C	T	T	T	T	T	A	G	A	T	G	T	G	T	C	C	C	T	C	T	T	G	C	G	G	T	G	G	T	T	A	C	T	A	C
LAI NOK KHA	IRIS 313-11076	indica	Lao People's Democratic Republic	3	A	G	A	A	A	G	C	C	T	C	C	T	T	T	T	T	A	G	A	T	G	T	G	T	C	C	C	T	C	T	T	G	C	G	G	T	G	G	T	T	A	C	T	A	C
LEUANG YAI 2 B 72	IRIS 313-9116	indica	Thailand	3	A	G	A	A	A	G	C	C	T	C	C	T	T	T	T	T	A	G	A	T	G	T	G	T	C	C	C	T	C	T	T	G	C	G	G	T	G	G	T	T	A	C	T	A	C
PADI PUYUH	IRIS 313-10955	indica	Indonesia	3	A	G	A	A	A	G	C	C	T	C	C	T	T	T	T	T	A	G	A	T	G	T	G	T	C	C	C	T	C	T	T	G	C	G	G	T	G	G	T	T	A	C	T	A	C
ARANG	IRIS 313-8791	indica	Indonesia	3	A	G	A	A	A	G	C	C	T	C	C	T	T	T	T	T	A	G	A	T	G	T	G	T	C	C	C	T	C	T	T	G	C	G	G	T	G	G	T	T	A	C	T	A	C
BRONDOL PUTIH	IRIS 313-10935	indica	Indonesia	3	A	G	A	A	A	missing	C	C	T	C	C	T	T	T	T	T	A	G	A	T	G	T	G	T	C	C	C	T	C	T	T	G	C	G	G	T	G	G	T	T	A	C	T	A	C
IRAT 352	CX64	indica	-	3	A	G	A	A	A	G	C	C	T	C	C	T	T	T	T	T	A	G	A	T	G	T	G	T	C	C	C	T	C	T	T	G	C	G	G	T	G	G	T	T	A	C	T	A	C
LEUANG YAI 29-12-46	IRIS 313-9119	indica	Thailand	3	A	G	A	A	missing	missing	C	C	T	C	C	T	T	T	T	T	A	G	A	T	G	T	G	T	C	C	C	T	C	T	T	G	C	G	G	T	G	G	T	T	A	C	T	A	C
GLAM	IRIS 313-11388	indica	Thailand	3	A	G	A	A	A	G	C	C	T	C	C	T	T	T	T	T	A	G	A	T	G	T	G	T	C	C	C	T	C	T	T	G	C	G	G	T	G	G	T	T	A	C	T	A	C
SAM SI	IRIS 313-12308	indica	Lao People's Democratic Republic	3	A	G	A	A	A	missing	C	C	T	C	C	T	T	T	T	T	A	G	A	T	G	T	G	T	C	C	C	T	C	T	T	G	C	G	G	T	G	G	T	T	A	C	T	A	C
PURTOK (MALAGKIT)	IRIS 313-11343	indica	Philippines	3	A	G	A	A	A	G	C	C	T	C	C	T	T	T	T	T	A	G	A	T	G	T	G	T	C	C	C	T	C	T	T	G	C	G	G	T	G	G	T	T	A	C	T	A	C
MAK EA NAM	IRIS 313-11095	indica	Lao People's Democratic Republic	3	A	G	A	Het	Het	G	C	C	T	C	C	T	T	T	T	T	A	G	A	T	G	T	G	T	C	C	C	T	C	T	T	G	C	G	G	T	G	G	T	T	A	C	T	A	C
PAH PIANG	IRIS 313-10934	indica	Thailand	3	A	G	A	A	A	G	C	C	T	C	C	T	T	T	T	T	A	G	A	T	G	T	G	T	C	C	C	T	C	T	T	G	C	G	G	T	G	G	T	T	A	C	T	A	C
PHAT PRORMOL	IRIS 313-10913	indica	Cambodia	3	A	G	A	A	A	G	C	C	T	C	C	T	T	T	T	T	A	G	A	T	G	T	G	T	C	C	C	T	C	T	T	G	C	G	G	T	G	G	T	T	A	C	T	A	C
MAUNG NYO	IRIS 313-11135	indica	Myanmar	3	A	G	A	A	A	G	C	C	T	C	C	T	T	T	T	T	A	G	A	T	G	T	G	T	C	C	C	T	C	T	T	G	C	G	G	T	G	G	T	T	A	C	T	A	C
TAMBA PERAK	IRIS 313-11181	indica	Indonesia	3	A	G	A	A	A	G	C	C	T	C	C	T	T	T	T	T	A	G	A	T	G	T	G	T	C	C	C	T	C	T	T	G	C	G	G	T	G	G	T	T	A	C	T	A	C
REMOL	IRIS 313-8744	indica	Indonesia	3	A	G	A	A	A	Het	C	C	T	C	C	T	T	T	T	T	A	G	A	T	G	T	G	T	C	C	C	T	C	T	T	G	C	G	G	T	G	G	T	T	A	C	T	A	C
MARECH S V R	IRIS 313-10907	indica	Cambodia	3	A	G	A	A	missing	G	C	C	T	C	C	T	T	T	T	T	A	G	A	T	G	T	G	T	C	C	C	T	C	T	T	G	C	G	G	T	G	G	T	T	A	C	T	A	C
SIAM ER 32	IRIS 313-8591	indica	Malaysia	3	A	G	A	A	A	G	C	C	T	C	C	T	T	T	T	T	A	G	A	T	G	T	G	T	C	C	C	T	C	T	T	G	C	G	G	T	G	G	T	T	A	C	T	A	C
LUA CHUM	IRIS 313-10751	indica admix	Viet Nam	3	A	G	A	A	A	G	C	C	T	C	C	T	T	T	T	T	A	G	A	T	G	T	G	T	C	C	C	T	C	T	T	G	C	G	G	T	G	G	T	T	A	C	T	A	C
CHAM LEK	IRIS 313-12187	indica admix	Lao People's Democratic Republic	3	A	G	A	A	A	G	C	C	T	C	C	T	T	T	T	T	A	G	A	T	G	T	G	T	C	C	C	T	C	T	T	G	C	G	G	T	G	G	T	T	A	C	T	A	C
UGAGA	IRIS 313-11740	indica admix	Ghana	3	A	G	A	A	A	G	C	C	T	C	C	T	T	T	T	T	A	G	A	T	G	T	G	T	C	C	C	T	C	T	T	G	C	G	G	T	G	G	T	T	A	C	T	A	C
DA GANG ZHAN	IRIS 313-10177	indica admix	China	3	A	G	A	A	A	G	C	C	T	C	C	T	T	T	T	T	A	G	A	T	G	T	G	T	C	C	C	T	C	T	T	G	C	G	G	T	G	G	T	T	A	C	T	A	C
LOBANG (WHITE)	IRIS 313-11338	indica admix	Philippines	3	A	G	A	A	A	G	C	C	T	C	C	T	T	T	T	T	A	G	A	T	G	T	G	T	C	C	C	T	C	T	T	G	C	G	G	T	G	G	T	T	A	C	T	A	C
EX SANDEMA	IRIS 313-12017	indica admix	Ghana	3	A	G	A	A	A	G	C	C	T	C	C	T	T	T	T	T	A	G	A	T	G	T	G	T	C	C	C	T	C	T	T	G	C	G	G	T	G	G	T	T	A	C	T	A	C
PTB33	CX157	indica admix	-	3	A	G	A	A	A	G	C	C	T	C	C	T	T	T	T	T	A	G	A	T	G	T	G	T	C	C	C	T	C	T	T	G	C	G	G	T	G	G	T	T	A	C	T	A	C
TUNAGANNAPNANG	IRIS 313-11447	indica admix	India	3	A	G	A	A	A	G	C	C	T	C	C	T	T	T	T	T	A	G	A	T	G	T	G	T	C	C	C	T	C	T	T	G	C	G	G	T	G	G	T	T	A	C	T	A	C
H 6	IRIS 313-9472	indica admix	Sri Lanka	3	A	G	A	A	A	G	C	C	T	C	C	T	T	T	T	T	A	G	A	T	G	T	G	T	C	C	C	T	C	T	T	G	C	G	G	T	G	G	T	T	A	C	T	A	C
KATSIYAM TABAO	IRIS 313-11463	indica admix	Philippines	3	A	G	A	A	A	G	C	C	T	C	C	T	T	T	T	T	A	G	A	T	G	T	G	T	C	C	C	T	C	T	T	G	C	G	G	T	G	G	T	T	A	C	T	A	C
MACAN BINUNDOK	IRIS 313-9243	indica admix	Philippines	3	A	G	A	A	A	G	C	C	T	C	C	T	T	T	T	T	A	G	A	T	G	T	G	T	C	C	C	T	C	T	T	G	C	G	G	T	G	G	T	T	A	C	T	A	C
IR71466-75-3-B-1	CX124	indica admix	-	3	A	G	A	A	A	G	C	C	T	C	C	T	T	T	T	T	A	G	A	T	G	T	G	T	C	C	C	T	C	T	T	G	C	G	G	T	G	G	T	T	A	C	T	A	C
HONGWAN 1	B120	indica admix	-	3	A	G	A	A	A	G	C	C	T	C	C	T	T	T	T	T	A	G	A	T	G	T	G	T	C	C	C	T	C	T	T	G	C	G	G	T	G	G	T	T	A	C	T	A	C
GALWAKA HANDERAN	IRIS 313-9256	indica admix	Sri Lanka	3	A	G	A	A	Het	Het	C	C	T	C	C	T	T	T	T	T	A	G	A	T	G	T	G	T	C	C	C	T	C	T	T	G	C	G	G	T	G	G	T	T	A	C	T	A	C
JIA GEN	IRIS 313-12007	indica admix	China	3	A	G	A	A	A	G	C	missing	T	C	C	T	T	T	T	T	A	G	A	T	G	T	G	T	C	C	C	T	C	T	T	G	C	G	G	T	G	G	T	T	A	C	T	A	C
PULUT NANGKA 16	IRIS 313-10480	indica admix	Indonesia	3	A	G	A	A	A	G	C	C	T	C	C	T	T	T	T	T	A	G	A	T	G	T	G	T	C	C	C	T	C	T	T	G	C	G	G	T	G	G	T	T	A	C	T	A	C
CHIEM NGAN	IRIS 313-11383	indica admix	Viet Nam	3	A	G	A	A	A	G	C	C	T	C	C	T	T	T	T	T	A	G	A	T	G	T	G	T	C	C	C	T	C	T	T	G	C	G	G	T	G	G	T	T	A	C	T	A	C
WAGWAG RAOIS	IRIS 313-11347	indica admix	Philippines	3	A	G	A	A	A	G	C	C	T	C	C	T	T	T	T	T	A	G	A	T	G	T	G	T	C	C	C	T	C	T	T	G	C	G	G	T	G	G	T	T	A	C	T	A	C
OYAK PAKANG	IRIS 313-11512	indica admix	Philippines	3	A	G	A	A	A	G	C	C	T	C	C	T	T	T	T	T	A	G	A	T	G	T	G	T	C	C	C	T	C	T	T	G	C	G	G	T	G	G	T	T	A	C	T	A	C
CHENWAN 3	B113	indica admix	-	3	A	G	A	A	A	G	C	C	T	C	C	T	T	T	T	T	A	G	A	T	G	T	G	T	C	C	C	T	C	T	T	G	C	G	G	T	G	G	T	T	A	C	T	A	C
KALAGNON	IRIS 313-11097	indica admix	Philippines	3	A	G	A	A	A	G	C	C	T	C	C	T	T	T	T	T	A	G	A	T	G	T	G	T	C	C	C	T	C	T	T	G	C	G	G	T	G	G	T	T	A	C	T	A	C
TSIMATAHOPAOSA	IRIS 313-10050	indica admix	Madagascar	3	A	G	A	A	A	G	C	missing	T	C	C	T	T	T	T	T	A	G	A	T	G	T	G	T	C	C	C	T	C	T	T	G	C	G	G	T	G	G	T	T	A	C	T	A	C
TANG DU GU	IRIS 313-11967	indica admix	China	3	A	G	A	A	A	G	C	C	T	C	C	T	T	T	T	T	A	G	A	T	G	T	G	T	C	C	C	T	C	T	T	G	C	G	G	T	G	G	T	T	A	C	T	A	C
ARC 6218	IRIS 313-10666	indica admix	India	3	A	G	A	A	A	G	C	C	T	C	C	T	T	T	T	T	A	G	A	T	G	T	G	T	C	C	C	T	C	T	T	G	C	G	G	T	G	G	T	T	A	C	T	A	C
DAU NGHA THAI BINH	IRIS 313-12078	indica admix	Viet Nam	3	A	G	A	A	A	G	C	C	T	C	C	T	T	T	T	T	A	G	A	T	G	T	G	T	C	C	C	T	C	T	T	G	C	G	G	T	G	G	T	T	A	C	T	A	C
ANGIFOTSY 685	IRIS 313-7638	indica admix	-	3	A	G	A	A	A	G	C	C	T	C	C	T	T	T	T	T	A	G	A	T	G	T	G	T	C	C	C	T	C	T	T	G	C	G	G	T	G	G	T	T	A	C	T	A	C
AMARILLO	IRIS 313-11377	indica admix	Philippines	3	A	G	A	A	A	G	C	C	T	C	C	T	T	T	T	T	A	G	A	T	G	T	G	T	C	C	C	T	C	T	T	G	C	G	G	T	G	G	T	T	A	C	T	A	C
AI JIAO ZI	IRIS 313-12057	indica admix	China	3	A	G	A	A	A	G	C	C	T	C	C	T	T	T	T	T	A	G	A	T	G	T	G	T	C	C	C	T	C	T	T	G	C	G	G	T	G	G	T	T	A	C	T	A	C
BALIBUD	IRIS 313-10990	indica admix	Philippines	3	A	G	A	A	A	G	C	C	T	C	C	T	T	T	T	T	A	G	A	T	G	T	G	T	C	C	C	T	C	T	T	G	C	G	G	T	G	G	T	T	A	C	T	A	C
VELLAIKOTTAI	IRIS 313-11042	indica admix	India	3	A	G	A	A	A	G	C	C	T	C	C	T	T	T	T	T	A	G	A	T	G	T	G	T	C	C	C	T	C	T	T	G	C	G	G	T	G	G	T	T	A	C	T	A	C
SELN 244A6-20	B021	indica admix	-	3	A	G	A	A	A	G	C	C	T	C	C	T	T	T	T	T	A	G	A	T	G	T	G	T	C	C	C	T	C	T	T	G	C	G	G	T	G	G	T	T	A	C	T	A	C
CHIEM TONG NHAT 1	IRIS 313-11384	indica admix	Viet Nam	3	A	G	A	A	A	G	C	C	T	C	C	T	T	T	T	T	A	G	A	T	G	T	G	T	C	C	C	T	C	T	T	G	C	G	G	T	G	G	T	T	A	C	T	A	C
MAGSIING	IRIS 313-10510	indica admix	Philippines	3	A	G	A	A	A	G	C	C	T	C	C	T	T	T	T	T	A	G	A	T	G	T	G	T	C	C	C	T	C	T	T	G	C	G	G	T	G	G	T	T	A	C	T	A	C
BALASURIYA A	IRIS 313-8699	indica admix	Sri Lanka	3	A	G	A	A	A	G	C	C	T	C	C	T	T	T	T	T	A	G	A	T	G	T	G	T	C	C	C	T	C	T	T	G	C	G	G	T	G	G	T	T	A	C	T	A	C
YI LI ZHONG	IRIS 313-11735	indica admix	China	3	A	G	A	A	A	G	C	C	T	C	C	T	T	T	T	T	A	G	A	T	G	T	G	T	C	C	C	T	C	T	T	G	C	G	G	T	G	G	T	T	A	C	T	A	C
PTB 18	IRIS 313-10523	indica admix	India	3	A	G	A	A	missing	G	C	C	T	C	C	T	T	T	T	T	A	G	A	T	G	T	G	T	C	C	C	T	C	T	T	G	C	G	G	T	G	G	T	T	A	C	T	A	C
YN 1353-3	IRIS 313-10423	indica admix	Myanmar	3	A	G	A	A	A	G	C	C	T	C	C	T	T	T	T	T	A	G	A	T	G	T	G	T	C	C	C	T	C	T	T	G	C	G	G	T	G	G	T	T	A	C	T	missing	C
PESAGRO 102	IRIS 313-9623	indica admix	Brazil	3	A	G	A	A	A	G	C	C	T	C	C	T	T	T	T	T	A	G	A	T	G	T	G	T	C	C	C	T	C	T	T	G	C	G	G	T	G	G	T	T	A	C	T	A	C
LUYIN 46	CX304	indica admix	-	3	A	G	A	A	A	G	C	C	T	C	C	T	T	T	T	T	A	G	A	T	G	T	G	T	C	C	C	T	C	T	T	G	C	G	G	T	G	G	T	T	A	C	T	A	C
B 6144-MR-6-0-0	IRIS 313-7641	indica admix	-	3	A	G	A	A	A	G	C	C	T	C	C	T	T	T	T	T	A	G	A	T	G	T	G	T	C	C	C	T	C	T	T	G	C	G	G	T	G	G	T	T	A	C	T	A	C
B 6149 F-MR-7	IRIS 313-10337	indica admix	Indonesia	3	A	G	A	A	A	G	C	C	T	C	C	T	T	T	T	T	A	G	A	T	G	T	G	T	C	C	C	T	C	T	T	G	C	G	G	T	G	G	T	T	A	C	T	A	C
LI TOU ZHAN	IRIS 313-11985	indica admix	China	3	A	G	A	A	A	G	C	C	T	C	C	T	T	T	T	T	A	G	A	T	G	T	G	T	C	C	C	T	C	T	T	G	C	G	G	T	G	G	T	T	A	C	T	A	C
ARC 11524	IRIS 313-8946	indica admix	India	3	A	G	A	A	A	G	C	C	T	C	C	T	T	T	T	T	A	G	A	T	G	T	G	T	C	C	C	T	C	T	T	G	missing	G	G	T	G	G	T	T	A	C	T	A	C
CHAN THANH HOA	IRIS 313-11594	indica admix	Viet Nam	3	A	G	A	A	A	G	C	C	T	C	C	T	T	T	T	T	A	G	A	T	G	T	G	T	C	C	C	T	C	T	T	G	C	G	G	T	G	G	T	T	A	C	T	A	C
XIANGAI B	B252	indica admix	-	3	A	G	A	A	A	G	C	C	T	C	C	T	T	T	T	T	A	G	A	T	G	T	G	T	C	C	C	T	C	T	T	G	C	G	G	T	G	G	T	T	A	C	T	A	C
CHANH 148	B184	indica admix	-	3	A	G	A	A	A	G	C	C	T	C	C	T	T	T	T	T	A	G	A	T	G	T	G	T	C	C	C	T	C	T	T	G	C	G	G	T	G	G	T	T	A	C	T	A	C
ARC 12690	IRIS 313-10887	indica admix	India	3	A	G	A	A	A	G	C	C	T	C	C	T	T	T	T	T	A	G	A	T	G	T	G	T	C	C	C	T	C	T	T	G	C	G	G	T	G	G	T	T	A	C	T	A	C
SHWE SABA	IRIS 313-11547	indica admix	Myanmar	3	A	G	A	A	A	G	C	C	T	C	C	T	T	T	T	T	A	G	A	T	G	T	G	T	C	C	C	T	C	T	T	G	C	G	G	T	G	G	T	T	A	C	T	A	C
LG 10178	IRIS 313-12301	indica admix	Lao People's Democratic Republic	3	A	G	A	A	A	G	C	C	T	C	C	T	T	T	T	T	A	G	A	T	G	T	G	T	C	C	C	T	C	T	T	G	C	G	G	T	G	G	T	T	A	C	T	A	C
ARC 15163	IRIS 313-11304	indica admix	India	3	A	G	A	A	A	G	C	C	T	C	C	T	T	T	T	T	A	G	A	T	G	T	G	T	C	C	C	T	C	T	T	G	C	G	G	T	G	G	T	T	A	C	T	A	C
JIANGNONGZAO 1 B	B253	indica admix	-	3	A	G	A	A	A	G	C	C	T	C	C	T	T	T	T	T	A	G	A	T	G	T	G	T	C	C	C	T	C	T	T	G	C	G	G	T	G	G	T	T	A	C	T	A	C
ADR 52	IRIS 313-11252	indica admix	India	3	A	G	A	A	A	G	C	C	T	C	C	T	T	T	T	T	A	G	A	T	G	T	G	T	C	C	C	T	C	T	T	G	C	G	G	T	G	G	T	T	A	C	T	A	C
LUBANG PUTI	IRIS 313-10513	indica admix	-	3	A	G	A	A	A	G	C	C	T	C	C	T	T	T	T	T	A	G	A	T	G	T	G	T	C	C	C	T	C	T	T	G	C	G	G	T	G	G	T	T	A	C	T	A	C
QIYUEXIAN	B082	indica admix	-	3	A	G	A	A	A	G	C	C	T	C	C	T	T	T	T	T	A	G	A	T	G	T	G	T	C	C	C	T	C	T	T	G	C	G	G	T	G	G	T	T	A	C	T	A	C
GENE	IRIS 313-8383	indica admix	Philippines	3	A	G	A	A	A	G	C	C	T	C	C	T	T	T	T	T	A	G	A	T	G	T	G	T	C	C	C	T	C	T	T	G	C	G	G	T	G	G	T	T	A	C	T	A	C
JINGHU3 B	B254	indica admix	-	3	A	G	A	A	A	G	C	C	T	C	C	T	T	T	T	T	A	G	A	T	G	T	G	T	C	C	C	T	C	T	T	G	C	G	G	T	G	G	T	T	A	C	T	A	C
IR62266-42-6-2	CX234	indica admix	-	3	A	G	A	A	A	Het	C	C	T	C	C	T	T	T	T	T	A	G	A	T	G	T	G	T	C	C	C	T	C	T	T	G	C	G	G	T	G	G	T	T	A	C	T	A	C
PINILING DANIEL	IRIS 313-11235	indica admix	Philippines	3	A	G	A	A	A	G	C	C	T	C	C	T	T	T	T	T	A	G	A	T	G	T	G	T	C	C	C	T	C	T	T	G	C	G	G	T	G	G	T	T	A	C	T	A	C
CHAO HAI	IRIS 313-11071	indica admix	Lao People's Democratic Republic	3	A	G	A	A	A	G	C	C	T	C	C	T	T	T	T	T	A	G	A	T	G	T	G	T	C	C	C	T	C	T	T	G	C	G	G	T	G	G	T	T	missing	C	T	A	C
HURANG ARISO LUTA	IRIS 313-10966	indica admix	Brazil	3	A	G	A	A	A	G	C	C	T	C	C	T	T	T	T	T	A	G	A	T	G	T	G	T	C	C	C	T	C	T	T	G	C	G	G	T	G	G	T	T	A	C	T	A	C
IAC 165	IRIS 313-15903	indica admix	-	3	A	G	A	A	A	missing	C	C	T	C	C	T	T	T	T	T	A	G	A	T	G	T	G	T	C	C	C	T	C	T	T	G	C	G	G	T	G	G	T	T	A	C	T	A	C
MENJIAGAO 1	B227	indica admix	-	3	A	G	A	A	A	G	C	C	T	C	C	T	T	T	T	T	A	G	A	T	G	T	G	T	C	C	C	T	C	T	T	G	C	G	G	T	G	G	T	T	A	C	T	A	C
YANSHUICHI	B133	indica admix	-	3	A	G	A	A	A	G	C	C	T	C	C	T	T	T	T	T	A	G	A	T	G	T	G	T	C	C	C	T	C	T	T	G	C	G	G	T	G	G	T	T	A	C	T	A	C
PAGAIYAHAN	IRIS 313-8880	indica admix	Taiwan	3	A	G	A	A	A	G	C	C	T	C	C	T	T	T	T	T	A	G	A	T	G	T	G	T	C	C	C	T	C	T	T	G	C	G	G	T	G	G	T	T	A	C	T	A	C
B231	B231	indica admix	-	3	A	G	A	A	A	G	C	C	T	C	C	T	T	T	T	T	A	G	A	T	G	T	G	T	C	C	C	T	C	T	T	G	C	G	G	T	G	G	T	T	A	C	T	A	C
SOM NGHE AN	IRIS 313-8409	indica admix	Viet Nam	3	A	G	A	A	A	missing	C	C	T	C	C	T	T	T	T	T	A	G	A	T	G	T	G	T	C	C	C	T	C	T	T	G	C	G	G	T	G	G	T	T	A	C	T	A	C
ARC 15063	IRIS 313-11276	indica admix	India	3	A	G	A	A	A	missing	C	C	T	C	C	T	T	T	T	T	A	G	A	T	G	T	G	T	C	C	C	T	C	T	T	G	C	G	G	T	G	G	T	T	A	C	T	A	C
LG 9274	IRIS 313-12303	indica admix	Lao People's Democratic Republic	3	A	G	A	A	A	G	C	C	T	C	C	T	T	T	T	T	A	G	A	T	G	T	G	T	C	C	C	T	C	T	T	G	C	G	G	T	G	G	T	T	A	C	T	A	C
SINNA SITHIRA KALI	IRIS 313-9091	indica admix	Sri Lanka	3	A	G	A	A	A	G	C	C	T	C	C	T	T	T	T	T	A	G	A	T	G	T	G	T	C	C	C	T	C	T	T	G	C	G	G	T	G	G	T	T	A	C	T	A	C
SUDU KARAYAL	IRIS 313-10715	indica	Sri Lanka	3	X	G	A	A	A	G	C	C	T	C	C	T	T	T	T	T	A	G	A	T	G	T	G	T	C	C	C	T	C	T	T	G	C	G	G	T	G	G	T	T	A	C	T	A	C
SAYAM	IRIS 313-11110	indica	Sri Lanka	3	X	G	A	A	A	G	C	C	T	C	C	T	T	T	T	T	A	G	A	T	G	T	G	T	C	C	C	T	C	T	T	G	C	G	G	T	G	G	T	T	A	C	T	A	C
PADI SIAM KUNING	CX141	indica	-	3	X	G	A	A	A	G	C	C	T	C	C	T	T	T	T	T	A	G	A	T	G	T	G	T	C	C	C	T	C	T	T	G	C	G	G	T	G	G	T	T	A	A	T	A	C
KUL REUSEI	IRIS 313-12058	indica	Cambodia	3	X	G	A	A	A	G	C	C	T	C	C	T	T	T	T	T	A	G	A	T	G	T	G	T	C	C	C	T	C	T	T	G	C	G	G	T	G	G	T	T	A	C	T	A	C
MAMAS	IRIS 313-10742	indica	Indonesia	3	X	G	A	A	A	G	C	missing	T	C	C	T	T	T	T	T	A	G	A	T	G	T	G	T	C	C	C	T	C	T	T	G	C	G	G	T	G	G	T	T	A	C	T	A	C
ESCONDE CACHO	IRIS 313-11912	indica	Brazil	3	X	G	A	A	A	G	C	C	T	C	C	T	T	T	T	T	A	G	A	T	G	T	G	T	C	C	C	T	C	T	T	G	C	G	G	T	G	G	T	T	A	C	T	A	C
KEDOT	IRIS 313-8291	indica	Indonesia	3	X	G	A	A	A	G	C	C	T	C	C	T	T	T	T	T	A	G	A	T	G	T	G	T	C	C	C	T	C	T	T	G	C	G	G	T	G	G	T	T	A	C	T	A	C
CARREON	IRIS 313-8292	indica	Philippines	3	X	G	A	A	A	G	C	C	T	C	C	T	T	T	T	T	A	G	A	T	G	T	G	T	C	C	C	T	C	T	T	G	C	G	G	T	G	G	T	T	A	C	T	A	C
KEO LAI	IRIS 313-11090	indica	Lao People's Democratic Republic	3	X	G	A	A	A	G	C	C	T	C	C	T	T	T	T	T	A	G	A	T	G	T	G	T	C	C	C	T	C	T	T	G	C	G	G	T	G	G	T	T	A	C	T	A	C
KHAO' HAWM	IRIS 313-8985	indica	Thailand	3	X	G	A	A	A	G	C	C	T	C	C	T	T	T	T	T	A	G	A	T	G	T	G	T	C	C	C	T	C	T	T	G	C	G	G	T	G	G	T	T	A	C	T	A	C
O. SATIVA	IRIS 313-9882	indica admix	Taiwan	3	X	G	A	missing	A	G	C	C	T	C	C	T	T	T	T	T	A	G	A	T	G	T	G	T	C	C	C	T	C	T	T	G	C	G	G	T	G	G	T	T	A	C	T	A	C
C 28-16	IRIS 313-11410	indica admix	Myanmar	3	X	G	A	Het	A	G	missing	missing	T	C	C	T	T	T	T	T	A	G	A	T	G	T	G	T	C	C	C	T	C	T	T	G	C	G	G	T	G	G	T	T	A	C	T	A	C
ARC 12800	IRIS 313-11296	indica admix	India	3	X	G	A	A	missing	G	C	C	T	C	C	T	T	T	T	T	A	G	A	T	G	T	G	T	C	C	C	T	C	T	T	G	C	G	G	T	G	G	T	T	A	C	T	A	C
CEA 3	IRIS 313-10260	indica admix	Paraguay	3	X	G	A	G	A	G	G	G	T	C	C	T	T	T	T	T	A	G	A	T	G	T	G	T	C	C	C	T	C	T	T	G	C	G	G	T	G	G	T	T	A	C	T	A	C
HONGAINUO	B129	indica admix	-	3	X	G	A	A	A	G	C	C	T	C	C	T	T	T	T	T	A	G	A	T	G	T	G	T	C	C	C	T	C	T	T	G	C	G	G	T	G	G	T	T	A	C	T	A	C
GENG 87-304	B124	temperate japonica	-	3	X	G	A	G	T	missing	C	C	T	C	C	T	T	T	T	T	A	G	A	T	G	T	G	T	C	C	C	T	C	T	T	G	C	G	G	T	G	G	T	T	A	C	T	A	C
ARC 12490	IRIS 313-10883	admix	India	4	A	G	A	G	A	G	G	G	T	C	C	T	T	T	T	T	A	G	A	T	G	T	G	T	C	C	C	T	C	T	T	G	C	G	G	T	G	G	T	T	A	C	T	A	C
ARC 12413	IRIS 313-10881	admix	India	4	A	G	A	G	A	G	G	G	T	C	C	T	T	T	T	T	A	G	A	T	G	T	G	T	C	C	C	T	C	T	T	G	C	G	G	T	G	G	T	T	A	C	T	A	C
ARC 13276	IRIS 313-10896	admix	India	4	A	G	A	G	A	G	G	G	T	C	C	T	T	T	T	T	A	G	A	T	G	T	G	T	C	C	C	T	C	T	T	G	C	G	G	T	G	G	T	T	A	C	T	A	C
RATNAGIRI 45-2	IRIS 313-11243	admix	India	4	A	G	A	G	A	G	G	G	T	C	C	T	T	T	T	T	A	G	A	T	G	T	G	T	C	C	C	T	C	T	T	G	C	G	G	T	G	G	T	T	A	C	T	A	C
ARC 12124	IRIS 313-10879	admix	India	4	A	G	A	G	A	G	G	G	T	C	C	T	T	T	T	T	A	G	A	T	G	T	G	T	C	C	C	T	C	T	T	G	C	G	G	T	G	G	T	T	A	C	T	A	C
ARC 11751	IRIS 313-10869	aus	India	4	A	G	A	G	A	G	G	G	T	C	C	T	T	T	T	T	A	G	A	T	G	T	G	T	C	C	C	T	C	T	T	G	C	G	G	T	G	G	T	T	A	C	T	A	C
JHONA 101	IRIS 313-11027	aus	Pakistan	4	A	missing	A	G	A	G	G	G	T	C	C	T	T	T	T	T	A	G	A	T	G	T	G	T	C	C	C	T	C	T	T	G	C	G	G	T	G	G	T	T	A	C	T	A	C
LOCAL BHAT	IRIS 313-11452	aus	India	4	A	G	A	G	A	G	G	G	T	C	C	T	T	T	T	T	A	G	A	T	G	T	G	T	C	C	C	T	C	T	T	G	C	G	G	T	G	G	T	T	A	C	T	A	C
AUS 449	IRIS 313-11061	aus	Bangladesh	4	A	G	A	G	A	G	G	G	T	C	C	T	T	T	T	T	A	G	A	T	G	T	G	T	C	C	C	T	C	T	T	G	C	G	G	T	G	G	T	T	A	C	T	A	C
ARC 7425	IRIS 313-11291	aus	India	4	A	G	A	G	A	G	G	G	T	C	C	T	T	T	T	T	A	G	A	T	G	T	G	T	C	C	C	T	C	T	T	G	C	G	G	T	G	G	T	T	A	C	T	A	C
UPRH 58	IRIS 313-11618	aus	India	4	A	G	A	G	A	G	G	G	T	C	C	T	T	T	T	T	A	G	A	T	G	T	G	T	C	C	C	T	C	T	T	G	C	G	G	T	G	G	T	T	A	C	T	A	C
ARC 12433	IRIS 313-10882	aus	India	4	A	G	A	G	A	G	G	G	T	C	C	T	T	T	T	T	A	G	A	T	G	T	G	T	C	C	C	T	C	T	T	G	C	G	G	T	G	G	T	T	A	C	T	A	C
KURULU WEE (WHITE)	IRIS 313-8342	aus	Sri Lanka	4	A	G	A	G	A	G	G	G	T	C	C	T	T	T	T	T	A	G	A	T	G	T	G	T	C	C	C	T	C	T	T	G	C	G	G	T	G	G	T	T	A	C	T	A	C
STRAW 23-400	IRIS 313-8822	aus	Bangladesh	4	A	G	A	G	A	G	G	G	T	C	C	T	T	T	T	T	A	G	A	T	G	T	G	T	C	C	C	T	C	T	T	G	C	G	G	T	G	G	T	T	A	C	T	A	C
AI NAN TSAO 39	IRIS 313-11038	indica	China	4	A	G	A	G	A	G	G	G	T	C	C	T	T	T	T	T	A	G	A	T	G	T	G	T	C	C	C	T	C	T	T	G	C	G	G	T	G	G	T	T	A	C	T	A	C
JIE CAO ZHAN	IRIS 313-11802	indica	China	4	A	G	A	G	A	G	G	G	T	C	C	T	T	T	T	T	A	G	A	T	G	T	G	T	C	C	C	T	C	T	T	G	C	G	G	T	G	G	T	T	A	C	T	A	C
HEI MI CHAN	CX101	indica	-	4	A	G	A	G	A	G	G	G	T	C	C	T	T	T	T	T	A	G	A	T	G	T	G	T	C	C	C	T	C	T	T	G	C	G	G	T	G	G	T	T	A	C	T	A	C
SANBAILI	B264	indica	-	4	A	G	A	G	A	G	G	G	T	C	C	T	T	T	T	T	A	G	A	T	G	T	G	T	C	C	C	T	C	T	T	G	C	G	G	T	G	G	T	T	A	C	T	A	C
E ZI 32	IRIS 313-11797	indica	China	4	A	G	A	G	A	G	G	G	T	C	C	T	T	T	T	T	A	G	A	T	G	T	G	T	C	C	C	T	C	T	T	G	C	G	G	T	G	G	T	T	A	C	T	A	C
P 168	IRIS 313-10458	indica	China	4	A	G	A	G	A	G	G	G	T	C	C	T	T	T	T	T	A	G	A	T	G	T	G	T	C	C	C	T	C	T	T	G	C	G	G	T	G	G	T	T	A	C	T	A	C
PEI C122	B140	indica	-	4	A	G	A	G	A	G	G	G	T	C	C	T	T	T	T	T	A	G	A	T	G	T	G	T	C	C	C	T	C	T	T	G	C	G	G	T	G	G	T	T	A	C	T	A	C
CHINA 1039 MUTANT (DWARF)	IRIS 313-10932	indica	China	4	A	G	A	G	A	G	G	G	T	C	C	T	T	T	T	T	A	G	A	T	G	T	G	T	C	C	C	T	C	T	T	G	C	G	G	T	G	G	T	T	A	C	T	A	C
YUN NAN ZHAN	IRIS 313-11911	indica	China	4	A	G	A	G	A	G	G	G	T	C	C	T	T	T	T	T	A	G	A	T	G	T	G	T	C	C	C	T	C	T	T	G	C	G	G	T	G	G	T	T	A	C	T	A	C
YOUNIAN	B224	indica	-	4	A	G	A	G	A	G	G	G	T	C	C	T	T	T	T	T	A	G	A	T	G	T	G	T	C	C	C	T	C	T	T	G	C	G	G	T	G	G	T	T	A	C	T	A	C
CHAN KU	IRIS 313-10450	indica	China	4	A	G	A	G	A	G	G	G	T	C	C	T	T	T	T	T	A	G	A	T	G	T	G	T	C	C	C	T	C	T	T	G	C	G	G	T	G	G	T	T	A	C	T	A	C
NAN TEO 14	IRIS 313-10561	indica	China	4	A	G	A	G	A	G	G	G	T	C	C	T	T	T	T	T	A	G	A	T	G	T	G	T	C	C	C	T	C	T	T	G	C	G	G	T	G	G	T	T	A	C	T	A	C
SATHIYA	IRIS 313-11568	indica	Nepal	4	A	G	A	G	A	G	G	G	T	C	C	T	T	T	T	T	A	G	A	T	G	T	G	T	C	C	C	T	C	T	T	G	C	G	G	T	G	G	T	T	A	C	T	A	C
BARKHE TAULI	IRIS 313-10731	indica	Nepal	4	A	G	A	G	A	G	G	G	T	C	C	T	T	T	T	T	A	G	A	T	G	T	G	T	C	C	C	T	C	T	T	G	C	G	G	T	G	G	T	T	A	C	T	A	C
LAI YIP ZIM	IRIS 313-8454	indica	Taiwan	4	A	G	A	G	A	G	G	G	T	C	C	T	T	T	T	T	A	G	A	T	G	T	G	T	C	C	C	T	C	T	T	G	C	G	G	T	G	G	T	T	A	C	T	A	C
CHAOYANGYIHAO B	B249	indica	-	4	A	G	A	G	A	G	G	G	T	C	C	T	T	T	T	T	A	G	A	T	G	T	G	T	C	C	C	T	C	T	T	G	C	G	G	T	G	G	T	T	A	C	T	A	C
LIU HE XI HE	IRIS 313-11949	indica	China	4	A	G	A	G	A	G	G	G	T	C	C	T	T	T	T	T	A	G	A	T	G	T	G	T	C	C	C	T	C	T	T	G	C	G	G	T	G	G	T	T	A	C	T	A	C
LUCAIHAO	B208	indica	-	4	A	G	A	G	A	G	G	G	T	C	C	T	T	T	T	T	A	G	A	T	G	T	G	T	C	C	C	T	C	T	T	G	C	G	G	T	G	G	T	T	A	C	T	A	C
TSAO SHENG LI 1	IRIS 313-9469	indica	China	4	A	G	A	G	A	G	G	G	T	C	C	T	T	T	T	T	A	G	A	T	G	T	G	T	C	C	C	T	C	T	T	G	C	G	G	T	G	G	T	T	A	C	T	A	C
XI HONG GU	IRIS 313-11805	indica	China	4	A	G	A	G	A	G	G	G	T	C	C	T	T	T	T	T	A	G	A	T	G	T	G	T	C	C	C	T	C	T	T	G	C	G	G	T	G	G	T	T	A	C	T	A	C
CHI SHENG TAO	IRIS 313-9204	indica	China	4	A	G	A	G	A	G	G	G	T	C	C	T	T	T	T	T	A	G	A	T	G	T	G	T	C	C	C	T	C	T	T	G	C	G	G	T	G	G	T	T	A	C	T	A	C
NAN TE HAO	IRIS 313-9727	indica	China	4	A	G	A	G	A	G	G	G	T	C	C	T	T	T	T	T	A	G	A	T	G	T	G	T	C	C	C	T	C	T	T	G	C	G	G	T	G	G	T	T	A	C	T	A	C
TON ROO SHUN	IRIS 313-10502	indica	China	4	A	G	A	G	A	G	G	G	T	C	C	T	T	T	T	T	A	G	A	T	G	T	G	T	C	C	C	T	C	T	T	G	C	G	G	T	G	G	T	T	A	C	T	A	C
BAI HE	IRIS 313-10211	indica	China	4	A	G	A	G	A	G	G	G	T	C	C	T	T	T	T	T	A	G	A	T	G	T	G	T	C	C	C	T	C	T	T	G	C	G	G	T	G	G	T	T	A	C	T	A	C
ZHENDAO 232	B239	indica	-	4	A	G	A	G	A	G	G	G	T	C	C	T	T	T	T	T	A	G	A	T	G	T	G	T	C	C	C	T	C	T	T	G	C	G	G	T	G	G	T	T	A	C	T	A	C
FUNINGZIPIGENGZI	B067	indica	-	4	A	G	A	missing	A	G	G	G	T	C	C	T	T	T	T	T	A	G	A	T	G	T	G	T	C	C	C	T	C	T	T	G	C	G	G	T	G	G	T	T	A	C	T	A	C
HENG YE ZAO	IRIS 313-11862	indica	China	4	A	G	A	G	A	G	G	G	T	C	C	T	T	T	T	T	A	G	A	T	G	T	G	T	C	C	C	T	C	T	T	G	C	G	G	T	G	G	T	T	A	C	T	A	C
HAOXIANG	B149	indica	-	4	A	G	A	G	A	G	G	G	T	C	C	T	T	T	T	T	A	G	A	T	G	T	G	T	C	C	C	T	C	T	T	G	C	G	G	T	G	G	T	T	A	C	T	A	C
AIJIAONANTE	IRIS 313-12273	indica	China	4	A	G	A	G	A	G	G	G	T	C	C	T	T	T	T	T	A	G	A	T	G	T	G	T	C	C	C	T	C	T	T	G	C	G	G	T	G	G	T	T	A	C	T	A	C
HEIDU 4	B081	indica	-	4	A	G	A	G	A	G	G	G	T	C	C	T	T	T	T	T	A	G	A	T	G	T	G	T	C	C	C	T	C	T	T	G	C	G	G	T	G	G	T	T	A	C	T	A	C
YU QIU GU	CX123	indica	-	4	A	G	A	G	A	G	G	G	T	C	C	T	T	T	T	T	A	G	A	T	G	T	G	T	C	C	C	T	C	T	T	G	C	G	G	T	G	G	T	T	A	C	T	A	C
JWR 221	B146	indica	-	4	A	G	A	G	A	G	G	G	T	C	C	T	T	T	T	T	A	G	A	T	G	T	G	T	C	C	C	T	C	T	T	G	C	G	G	T	G	G	T	T	A	C	T	A	C
SEQ 93	IRIS 313-7635	indica	-	4	A	G	A	G	A	G	G	G	T	C	C	T	T	T	T	T	A	G	A	T	G	T	G	T	C	C	C	T	C	T	T	G	C	G	G	T	G	G	T	T	A	C	T	A	C
117	CX314	indica	-	4	A	G	A	G	A	G	G	G	T	C	C	T	T	T	T	T	A	G	A	T	G	T	G	T	C	C	C	T	C	T	T	G	C	G	G	T	G	G	T	T	A	C	T	A	C
DISSIGBE	IRIS 313-11723	indica	Guinea	4	A	G	A	G	A	G	G	G	T	C	C	T	T	T	T	T	A	G	A	T	G	T	G	T	C	C	C	T	C	T	T	G	C	G	G	T	G	G	T	T	A	C	T	A	C
MUTTU SAMBA	IRIS 313-9039	indica	Sri Lanka	4	A	G	A	G	A	G	G	G	T	C	C	T	T	T	T	T	A	G	A	T	G	T	G	T	C	C	C	T	C	T	T	G	C	G	G	T	G	G	T	T	A	C	T	A	C
ARC 6052	IRIS 313-10664	indica	India	4	A	G	A	G	A	G	G	G	T	C	C	T	T	T	T	T	A	G	A	T	G	T	G	T	C	C	C	T	C	T	T	G	C	G	G	T	G	G	T	T	A	C	T	A	C
RANACHANDRABHOG	IRIS 313-11369	indica	India	4	A	G	A	G	A	G	G	G	T	C	C	T	T	T	T	T	A	G	A	T	G	T	G	T	C	C	C	T	C	T	T	G	C	G	G	T	G	G	T	T	A	C	T	A	C
NULI	IRIS 313-11558	indica	Bangladesh	4	A	G	A	G	A	G	G	G	T	C	C	T	T	T	T	T	A	G	A	T	G	T	G	T	C	C	C	T	C	T	T	G	C	G	G	T	G	G	T	T	A	C	T	A	C
PACHCHAIPERUMAL 2462-11	IRIS 313-10476	indica	Sri Lanka	4	A	G	A	G	A	G	G	G	T	C	C	T	T	T	T	T	A	G	A	T	G	T	G	T	C	C	C	T	C	T	T	G	C	G	G	T	G	G	T	T	A	C	T	A	C
AUS 78-62	IRIS 313-9294	indica	Gambia	4	A	G	A	G	A	G	G	G	T	C	C	T	T	T	T	T	A	G	A	T	G	T	G	T	C	C	C	T	C	T	T	G	C	G	G	T	G	G	T	T	A	C	T	A	C
STRAW 23-428	IRIS 313-11229	indica	Bangladesh	4	A	G	A	G	A	G	G	G	T	C	C	T	T	T	T	T	A	G	A	T	G	T	G	T	C	C	C	T	C	T	T	G	C	G	G	T	G	G	T	T	A	C	T	A	C
BHASAMANIK	IRIS 313-9360	indica	India	4	A	G	A	G	A	G	G	G	T	C	C	T	T	T	T	T	A	G	A	T	G	T	G	T	C	C	C	T	C	T	T	G	C	G	G	T	G	G	T	T	A	C	T	A	C
ARC 7236	IRIS 313-10667	indica	India	4	A	G	A	G	A	G	Het	G	T	C	C	T	T	T	T	T	A	G	A	T	G	T	G	T	C	C	C	T	C	T	T	G	C	G	G	T	G	G	T	T	A	C	T	A	C
SUFALDHULA	IRIS 313-11372	indica	India	4	A	G	A	G	A	G	G	G	T	C	C	T	T	T	T	T	A	G	A	T	G	T	G	T	C	C	C	T	C	T	T	G	C	G	G	T	G	G	T	T	A	C	T	A	C
KAL SHULI	IRIS 313-11113	indica	Bangladesh	4	A	G	A	G	A	G	G	G	T	C	C	T	T	T	T	T	A	G	A	T	G	T	G	T	C	C	C	T	C	T	T	G	C	G	G	T	G	G	T	T	A	C	T	A	C
KAZALSAIL	IRIS 313-11205	indica	Bangladesh	4	A	G	A	G	A	G	G	G	T	C	C	T	T	T	T	T	A	G	A	T	G	T	G	T	C	C	C	T	C	T	T	G	C	G	G	T	G	G	T	T	A	C	T	A	C
ADANKARU	IRIS 313-12014	indica	Nigeria	4	A	G	A	G	A	G	G	G	T	C	C	T	T	T	T	T	A	G	A	T	G	T	G	T	C	C	C	T	C	T	T	G	C	G	G	T	G	G	T	T	A	C	T	A	C
PATNAI 31-675	IRIS 313-9049	indica	Bangladesh	4	A	G	A	G	A	G	G	G	T	C	C	T	T	T	T	T	A	G	A	T	G	T	G	T	C	C	C	T	C	T	T	G	C	G	G	T	G	G	T	T	A	C	T	A	C
CYLINDRICAL 30-605	IRIS 313-11221	indica	Bangladesh	4	A	G	A	G	A	G	G	G	T	C	C	T	T	T	T	T	A	G	A	T	G	T	G	T	C	C	C	T	C	T	T	G	C	G	G	T	G	G	T	T	A	C	T	A	C
MEKENZIE SMALL	IRIS 313-9935	indica	Guyana	4	A	G	A	G	A	G	G	G	T	C	C	T	T	T	T	T	A	G	A	T	G	T	G	T	C	C	C	T	C	T	T	G	C	G	G	T	G	G	T	T	A	C	T	A	C
SADAJIRA 19-317	IRIS 313-11227	indica	Bangladesh	4	A	G	A	G	A	G	G	G	T	C	C	T	T	T	T	T	A	G	A	T	G	T	G	T	C	C	C	T	C	T	T	G	C	G	G	T	G	G	T	T	A	C	T	A	C
SR 26 B	IRIS 313-10640	indica	India	4	A	G	A	G	A	G	G	G	T	C	C	T	T	T	T	T	A	G	A	T	G	T	G	T	C	C	C	T	C	T	T	G	C	G	G	T	G	G	T	T	A	C	T	A	C
KAHATAWEE	IRIS 313-10662	indica	Sri Lanka	4	A	G	A	G	A	G	G	G	T	C	C	T	T	T	T	T	A	G	A	T	G	T	G	T	C	C	C	T	C	T	T	G	C	G	G	T	G	G	T	T	A	C	T	A	C
ARC 14737	IRIS 313-11271	indica	India	4	A	G	A	G	A	G	G	G	T	C	C	T	T	T	T	T	A	G	A	T	G	T	G	T	C	C	C	T	C	T	T	G	C	G	G	T	G	G	T	T	A	C	T	A	C
BIRUI SAIL	IRIS 313-11114	indica	Bangladesh	4	A	G	A	G	A	G	G	G	T	C	C	T	T	T	T	T	A	G	A	T	G	T	G	T	C	C	C	T	C	T	T	G	C	G	G	T	G	G	T	T	A	C	T	A	C
DA 11	IRIS 313-9606	indica	Bangladesh	4	A	G	A	G	A	G	G	G	T	C	C	T	T	T	T	T	A	G	A	T	G	T	G	T	C	C	C	T	C	T	T	G	C	G	G	T	G	G	T	T	A	C	T	A	C
BAANYALOJOPOIHUN	IRIS 313-10576	indica	Sierra Leone	4	A	G	A	G	A	G	G	G	T	C	C	T	T	T	T	T	A	G	A	T	G	T	G	T	C	C	C	T	C	T	T	G	C	G	G	T	G	G	T	T	A	C	T	A	C
KOLA MUCHI	IRIS 313-10975	indica	Bangladesh	4	A	G	A	G	A	G	G	G	T	C	C	T	T	T	T	T	A	G	A	T	G	T	G	T	C	C	C	T	C	T	T	G	C	G	G	T	G	G	T	T	A	C	T	A	C
LALKA (LAL DHAN)	IRIS 313-10010	indica	Fiji	4	A	G	A	G	A	G	G	G	T	C	C	T	T	T	T	T	A	G	A	T	G	T	G	T	C	C	C	T	C	T	T	G	C	G	G	T	G	G	T	T	A	C	T	A	C
GANDHISAIL	IRIS 313-11321	indica	Bangladesh	4	A	G	A	G	A	G	G	G	T	C	C	T	T	T	T	T	A	G	A	T	G	T	G	T	C	C	C	T	C	T	T	G	C	G	G	T	G	G	T	T	A	C	T	A	C
PATNAI 31-679	IRIS 313-11224	indica	Bangladesh	4	A	G	A	G	A	G	G	G	T	C	C	T	T	T	T	T	A	G	A	T	G	T	G	T	C	C	C	T	C	T	T	G	C	G	G	T	G	G	T	T	A	C	T	A	C
HERATH BANDA	IRIS 313-11741	indica	Sri Lanka	4	A	G	A	G	A	G	G	G	T	C	C	T	T	T	T	T	A	G	A	T	G	T	G	T	C	C	C	T	C	T	T	G	C	G	G	T	G	G	T	T	A	C	T	A	C
NONA BOKRA	IRIS 313-7736	indica	India	4	A	G	A	G	A	G	G	G	T	C	C	T	T	T	T	T	A	G	A	T	G	T	G	T	C	C	C	T	C	T	T	G	C	G	G	T	G	G	T	T	A	C	T	A	C
ARC 15929	IRIS 313-11310	indica	India	4	A	G	A	G	A	G	G	G	T	C	C	T	T	T	T	T	A	G	A	T	G	T	G	T	C	C	C	T	C	T	T	G	C	G	G	T	G	G	T	T	A	C	T	A	C
KALOBONA	IRIS 313-11212	indica	Bangladesh	4	A	G	A	G	A	G	G	G	T	C	C	T	T	T	T	T	A	G	A	T	G	T	G	T	C	C	C	T	C	T	T	G	C	G	G	T	G	G	T	T	A	C	T	A	C
ARC 14868	IRIS 313-11301	indica	India	4	A	G	A	G	A	G	G	G	T	C	C	T	T	T	T	T	A	G	A	T	G	T	G	T	C	C	C	T	C	T	T	G	C	G	G	T	G	G	T	T	A	C	T	A	C
JHODI BIRUN	IRIS 313-9262	indica	Bangladesh	4	A	G	A	G	A	G	G	G	T	C	C	T	T	T	T	T	A	G	A	T	G	T	G	T	C	C	C	T	C	T	T	G	C	G	G	T	G	G	T	T	A	C	T	A	C
ARC 12180	IRIS 313-10880	indica	India	4	A	G	A	G	A	G	G	G	T	C	C	T	T	T	T	T	A	G	A	T	G	T	G	T	C	C	C	T	C	T	T	G	C	G	G	T	G	G	T	T	A	C	T	A	C
SONAMUKHI	IRIS 313-9287	indica	India	4	A	G	A	G	A	G	G	G	T	C	C	T	T	T	T	T	A	G	A	T	G	T	G	T	C	C	C	T	C	T	T	G	C	G	G	T	G	G	T	T	A	C	T	A	C
DUDHSWAR 15-141	IRIS 313-9397	indica	Bangladesh	4	A	G	A	G	A	G	G	G	T	C	C	T	T	T	T	T	A	G	A	T	G	T	G	T	C	C	C	T	C	T	T	G	C	G	G	T	G	G	T	T	A	C	T	A	C
MATALI	IRIS 313-11418	indica	India	4	A	G	A	G	A	G	G	G	T	C	C	T	T	T	T	T	A	G	A	T	G	T	G	T	C	C	C	T	C	T	T	G	C	G	G	T	G	G	T	T	A	C	T	A	C
JOTA BITCHI 1	IRIS 313-8683	indica	Bangladesh	4	A	G	A	G	A	G	G	G	T	C	C	T	T	T	T	T	A	G	A	T	G	T	G	T	C	C	C	T	C	T	T	G	C	G	G	T	G	G	T	T	A	C	T	A	C
SITHAIYAN KOTTAI SAMBA	IRIS 313-9936	indica	Sri Lanka	4	A	G	A	G	A	G	G	G	T	C	C	T	T	T	T	T	A	G	A	T	G	T	G	T	C	C	C	T	C	T	T	G	C	G	G	T	G	G	T	T	A	C	T	A	C
ARC 11245	IRIS 313-11294	indica	India	4	A	G	A	G	A	G	G	G	T	C	C	T	T	T	T	T	A	G	A	T	G	T	G	T	C	C	C	T	C	T	T	G	C	G	G	T	G	G	T	T	A	C	T	A	C
PARA NELLU	IRIS 313-9351	indica	India	4	A	G	A	G	A	G	G	G	T	C	C	T	T	T	T	T	A	G	A	T	G	T	G	T	C	C	C	T	C	T	T	G	C	G	G	T	G	G	T	T	A	C	T	A	C
PANIKELASH	IRIS 313-11368	indica	India	4	A	G	A	G	A	G	missing	G	T	C	C	T	T	T	T	T	A	G	A	T	G	T	G	T	C	C	C	T	C	T	T	G	C	G	G	T	G	G	T	T	A	C	T	A	C
ASHMBER	IRIS 313-8850	indica	Bangladesh	4	A	G	A	G	A	G	G	G	T	C	C	T	T	T	T	T	A	G	A	T	G	T	G	T	C	C	C	T	C	T	T	G	C	G	G	T	G	G	T	T	A	C	T	A	C
SADAJIRA 19-339	IRIS 313-11228	indica	Bangladesh	4	A	G	A	G	A	G	G	G	T	C	C	T	T	T	T	T	A	G	A	T	G	T	G	T	C	C	C	T	C	T	T	G	C	G	G	T	G	G	T	T	A	C	T	A	C
BADAL	IRIS 313-10971	indica	Bangladesh	4	A	G	A	G	A	G	missing	G	T	C	C	T	T	T	T	T	A	G	A	T	G	T	G	T	C	C	C	T	C	T	T	G	C	G	G	T	G	G	T	T	A	C	T	A	C
DISSI	IRIS 313-12325	indica	Cameroon	4	A	G	A	G	A	G	G	G	T	C	C	T	T	T	T	T	A	G	A	T	G	T	G	T	C	C	C	T	C	T	T	G	C	G	G	T	G	G	T	T	A	C	T	A	C
RANGOON SAMBA	IRIS 313-9832	indica	Sri Lanka	4	A	G	A	G	A	G	G	G	T	C	C	T	T	T	T	T	A	G	A	T	G	T	G	T	C	C	C	T	C	T	T	G	C	G	G	T	G	G	T	T	A	C	T	A	C
ARC 15403	IRIS 313-11308	indica	India	4	A	G	A	G	A	G	G	G	T	C	C	T	T	T	T	T	A	G	A	T	G	T	G	T	C	C	C	T	C	T	T	G	C	G	G	T	G	G	T	T	A	C	T	A	C
DUDHSWAR 15-157	IRIS 313-11222	indica	Bangladesh	4	A	G	A	G	A	G	G	G	T	C	C	T	T	T	T	T	A	G	A	T	G	T	G	T	C	C	C	T	C	T	T	G	C	G	G	T	G	G	T	T	A	C	T	A	C
DAHARNAGRA	IRIS 313-11359	indica	India	4	A	G	A	G	A	G	G	G	T	C	C	T	T	T	T	T	A	G	A	T	G	T	G	T	C	C	C	T	C	T	T	G	C	G	G	T	G	G	T	T	A	C	T	A	C
2037(RAJAHAMSAL)	B012	indica	-	4	A	G	A	G	A	G	G	G	T	C	C	T	T	T	T	T	A	G	A	T	G	T	G	T	C	C	C	T	C	T	T	G	C	G	G	T	G	G	T	T	A	C	T	A	C
MADHUKAR	CX155	indica	-	4	A	G	A	G	A	G	G	G	T	C	C	T	T	T	T	T	A	G	A	T	G	T	G	T	C	C	C	T	C	T	T	G	C	G	G	T	G	G	T	T	A	C	T	A	C
PATMADHAI 1	IRIS 313-8632	indica	Bangladesh	4	A	G	A	G	A	G	G	G	T	C	C	T	T	T	T	T	A	G	A	T	G	T	G	T	C	C	C	T	C	T	T	G	C	G	G	T	G	G	T	T	A	C	T	A	C
NCS 237	IRIS 313-9492	indica	India	4	A	G	A	G	A	G	G	G	T	C	C	T	T	T	T	T	A	G	A	T	G	T	G	T	C	C	C	T	C	T	T	G	C	G	G	T	G	G	T	T	A	C	T	A	C
NCS 599	IRIS 313-11642	indica	India	4	A	G	A	G	A	G	G	G	T	C	C	T	T	T	T	T	A	G	A	T	G	T	G	T	C	C	C	T	C	T	T	G	C	G	G	T	G	G	T	T	A	C	T	A	C
KURULUTUDU	IRIS 313-8925	indica	Sri Lanka	4	A	G	A	G	A	G	G	G	T	C	C	T	T	T	T	T	A	G	A	T	G	T	G	T	C	C	C	T	C	T	T	G	C	G	G	T	G	G	T	T	A	C	T	A	C
ARC 14060	IRIS 313-8844	indica	India	4	A	G	A	G	A	G	G	G	T	C	C	T	T	T	T	T	A	G	A	T	G	T	G	T	C	C	C	T	C	T	T	G	C	G	G	T	G	G	T	T	A	C	T	A	C
SADAJIRA 19-258	IRIS 313-11226	indica	Bangladesh	4	A	G	A	G	A	G	G	G	T	C	C	T	T	T	T	T	A	G	A	T	G	T	G	T	C	C	C	T	C	T	T	G	C	G	G	T	G	G	T	T	A	C	T	A	C
NCS 458	IRIS 313-11640	indica	India	4	A	G	A	G	A	G	G	G	T	C	C	T	T	T	T	T	A	G	A	T	G	T	G	T	C	C	C	T	C	T	T	G	C	G	G	T	G	G	T	T	A	C	T	A	C
BADUIE	IRIS 313-9403	indica	India	4	A	G	A	G	A	G	G	G	T	C	C	T	T	T	T	T	A	G	A	T	G	T	G	T	C	C	C	T	C	T	T	G	C	G	G	T	G	G	T	T	A	C	T	A	C
MUTA GANJE	IRIS 313-9072	indica	Bangladesh	4	A	G	A	G	A	G	G	G	T	C	C	T	T	T	T	T	A	G	A	T	G	T	G	T	C	C	C	T	C	T	T	G	C	G	G	T	G	G	T	T	A	C	T	A	C
MILAGROSA	IRIS 313-11339	indica	Philippines	4	A	G	A	G	A	G	G	G	T	C	C	T	T	T	T	T	A	G	A	T	G	T	G	T	C	C	C	T	C	T	T	G	C	G	G	T	G	G	T	T	A	C	T	A	C
ROPA	IRIS 313-8704	indica	India	4	A	G	A	G	A	G	G	G	T	C	C	T	T	T	T	T	A	G	A	T	G	T	G	T	C	C	C	T	C	T	T	G	C	G	G	T	G	G	T	T	A	C	T	A	C
GOCHIAGARI	IRIS 313-11203	indica	Bangladesh	4	A	G	A	G	A	G	G	G	T	C	C	T	T	T	T	T	A	G	A	T	G	T	G	T	C	C	C	T	C	T	T	missing	C	G	G	T	G	G	T	T	A	C	T	A	C
DHANE BURWA	IRIS 313-8530	indica	India	4	A	G	A	G	A	G	G	G	T	C	C	T	T	T	T	T	A	G	A	T	G	T	G	T	C	C	C	T	C	T	T	G	C	G	G	T	G	G	T	T	A	C	T	A	C
HOLDI GIRA	IRIS 313-9617	indica	Bangladesh	4	A	G	A	G	A	G	G	G	T	C	C	T	T	T	T	T	A	G	A	T	G	T	G	T	C	C	C	T	C	T	T	G	C	G	G	T	G	G	T	T	A	C	T	A	C
DERAWA	IRIS 313-11671	indica	Nepal	4	A	G	A	G	A	G	G	G	T	C	C	T	T	T	T	T	A	G	A	T	G	T	G	T	C	C	C	T	C	T	T	G	C	G	G	T	G	G	T	T	A	C	T	A	C
MAKRO	IRIS 313-9258	indica	India	4	A	G	A	G	A	G	G	G	T	C	C	T	T	T	T	T	A	G	A	T	G	T	G	T	C	C	C	T	C	T	T	G	C	G	G	T	G	G	T	T	A	C	T	A	C
RACE PERUMAL	IRIS 313-9970	indica	Sri Lanka	4	A	G	A	G	A	G	G	G	T	C	C	T	T	T	T	T	A	G	A	T	G	T	G	T	C	C	C	T	C	T	T	G	C	G	G	T	G	G	T	T	A	C	T	A	C
STRAW 23-438	IRIS 313-11230	indica	Bangladesh	4	A	G	A	G	A	G	G	G	T	C	C	T	T	T	T	T	A	G	A	T	G	T	G	T	C	C	C	T	C	T	T	G	C	G	G	T	G	G	T	T	A	C	T	A	C
SADAJIRA 19-287	IRIS 313-8737	indica	Bangladesh	4	A	G	A	G	A	G	G	G	T	C	C	T	T	T	T	T	A	G	A	T	G	T	G	T	C	C	C	T	C	T	T	missing	C	G	G	T	G	G	T	T	A	C	T	A	C
SA GAE	IRIS 313-11687	indica	Thailand	4	A	G	A	G	A	G	G	G	T	C	C	T	T	T	T	T	A	G	A	T	G	T	G	T	C	C	C	T	C	T	T	G	C	G	G	T	G	G	T	T	A	C	T	A	C
ZERO	IRIS 313-11813	indica	Kenya	4	A	G	A	G	A	G	G	G	T	C	C	T	T	T	T	T	A	G	A	T	G	T	G	T	C	C	C	T	C	T	T	G	C	G	G	T	G	G	T	T	A	C	T	A	C
NKUMBAN NDINGO	IRIS 313-11974	indica	Liberia	4	A	G	A	G	A	G	G	G	T	C	C	T	T	T	T	T	A	G	A	T	G	T	G	T	C	C	C	T	C	T	T	G	C	G	G	T	G	G	T	T	A	C	T	A	C
LIONG ORN	IRIS 313-11236	indica	-	4	A	G	A	G	A	G	G	G	T	C	C	T	T	T	T	T	A	G	A	T	G	T	G	T	C	C	C	T	C	T	T	G	C	G	G	T	G	G	T	T	A	C	T	A	C
HAJI HARUN 38	IRIS 313-10694	indica	Malaysia	4	A	G	A	G	A	G	G	G	T	C	C	T	T	T	T	T	A	G	A	T	G	T	G	T	C	C	C	T	C	T	T	G	C	G	G	T	G	G	T	T	A	C	T	A	C
KERAN DUKUH	IRIS 313-10779	indica	Indonesia	4	A	G	A	G	A	G	G	G	T	C	C	T	T	T	T	T	A	G	A	T	G	T	G	T	C	C	C	T	C	T	T	G	C	G	G	T	G	G	T	T	A	C	T	A	C
BINOLAYANGUN	IRIS 313-10448	indica	Philippines	4	A	G	A	G	A	G	G	G	T	C	C	T	T	T	T	T	A	G	A	T	G	T	G	T	C	C	C	T	C	T	T	G	C	G	G	T	G	G	T	T	A	C	T	A	C
LEUANG SAWED	IRIS 313-9406	indica	Thailand	4	A	G	A	G	A	G	G	G	T	C	C	T	T	T	T	T	A	G	A	T	G	T	G	T	C	C	C	T	C	T	T	G	C	G	G	T	G	G	T	T	A	C	T	A	C
P 41	IRIS 313-11764	indica	Liberia	4	A	G	A	G	A	G	G	G	T	C	C	T	T	T	T	T	A	G	A	T	G	T	G	T	C	C	C	T	C	T	T	G	C	G	G	T	G	G	T	T	A	C	T	A	C
KHAO CHUAN CHOM 452	IRIS 313-9567	indica	Thailand	4	A	G	A	G	A	G	G	G	T	C	C	T	T	T	T	T	A	G	A	T	G	T	G	T	C	C	C	T	C	T	T	G	C	G	G	T	G	G	T	T	A	C	T	A	C
KHAO SETTI	IRIS 313-11962	indica	Thailand	4	A	G	A	G	A	G	G	G	T	C	C	T	T	T	T	T	A	G	A	T	G	T	G	T	C	C	C	T	C	T	T	G	C	G	G	T	G	G	T	T	A	C	T	A	C
KHAO KAI	IRIS 313-9281	indica	Thailand	4	A	G	A	G	A	G	G	G	T	C	C	T	T	T	T	T	A	G	A	T	G	T	G	T	C	C	C	T	C	T	T	G	C	G	G	T	G	G	T	T	A	C	T	A	C
MOUSOIR	IRIS 313-10724	indica	Senegal	4	A	G	A	G	A	G	G	G	T	C	C	T	T	T	T	T	A	G	A	T	G	T	G	T	C	C	C	T	C	T	T	G	C	G	G	T	G	G	T	T	A	C	T	A	C
PA LOSSES 3	IRIS 313-11975	indica	Sierra Leone	4	A	G	A	G	A	G	G	G	T	C	C	T	T	T	T	T	A	G	A	T	G	T	G	T	C	C	C	T	C	T	T	G	C	G	G	T	G	G	T	T	A	C	T	A	C
KANDEKE YAIGAITI	IRIS 313-11830	indica	Gambia	4	A	G	A	G	A	G	G	G	T	C	C	T	T	T	T	T	A	G	A	T	G	T	G	T	C	C	C	T	C	T	T	G	C	G	G	T	G	G	T	T	A	C	T	A	C
A 28-6	IRIS 313-11406	indica	Myanmar	4	A	G	A	G	A	G	G	G	T	C	C	T	T	T	T	T	A	G	A	T	G	T	G	T	C	C	C	T	C	T	T	G	C	G	G	T	G	G	T	T	A	C	T	A	C
EMAHTAKYAN	IRIS 313-12292	indica	Myanmar	4	A	G	A	G	A	G	G	G	T	C	C	T	T	T	T	T	A	G	A	T	G	T	G	T	C	C	C	T	C	T	T	G	C	G	G	T	G	G	T	T	A	C	T	A	C
KOLITONDO	IRIS 313-8681	indica	Guinea	4	A	G	A	G	A	G	G	G	T	C	C	T	T	T	T	T	A	G	A	T	G	T	G	T	C	C	C	T	C	T	T	G	C	G	G	T	G	G	T	T	A	C	T	A	C
PADAN	IRIS 313-11140	indica	Myanmar	4	A	G	A	G	A	G	G	G	T	C	C	T	T	T	T	T	A	G	A	T	G	T	G	T	C	C	C	T	C	T	T	G	C	G	G	T	G	G	T	T	A	C	T	A	C
MAE YEU	IRIS 313-9575	indica	Thailand	4	A	G	A	G	A	G	G	G	T	C	C	T	T	T	T	T	A	missing	A	T	G	T	G	T	C	C	C	T	C	T	T	G	C	G	G	T	G	G	T	T	A	C	T	A	C
KCD1	CX349	indica admix	-	4	A	G	A	G	A	G	G	G	T	C	C	T	T	T	T	T	A	G	A	T	G	T	G	T	C	C	C	T	C	T	T	G	C	G	G	T	G	G	T	T	A	C	T	A	C
KHAU DANH	IRIS 313-11893	indica admix	Viet Nam	4	A	G	A	G	A	G	G	G	T	C	C	T	T	T	T	T	A	G	A	T	G	T	G	T	C	C	C	T	C	T	T	G	C	G	G	T	G	G	T	T	A	C	T	A	C
ARC 13888	IRIS 313-11262	indica admix	India	4	A	G	A	G	A	Het	G	G	T	C	C	T	T	T	T	T	A	G	A	T	G	T	G	T	C	C	C	T	C	T	T	G	C	G	G	T	G	G	T	T	A	C	T	A	C
ARC 18092	IRIS 313-9427	indica admix	India	4	A	G	A	G	A	G	Het	G	T	C	C	T	T	T	T	T	A	G	A	T	G	T	G	T	C	C	C	T	C	T	T	G	C	G	G	T	G	G	T	T	A	C	T	A	C
IR 80340-23-B-12-6-B	IRIS 313-10396	indica admix	Philippines	4	A	G	A	G	A	G	G	G	T	C	C	T	T	T	T	T	A	G	A	T	G	T	G	T	C	C	C	T	C	T	T	G	C	G	G	T	G	G	T	T	A	C	T	A	C
RUSTIC	IRIS 313-10318	indica admix	Guyana	4	A	G	A	G	A	G	G	G	T	C	C	T	T	T	T	T	A	G	A	T	G	T	G	T	C	C	C	T	C	T	T	G	C	G	G	T	G	G	T	T	A	C	T	A	C
PICO NEGRO	IRIS 313-10158	indica admix	Ecuador	4	A	G	A	G	A	G	G	G	T	C	C	T	T	T	T	T	A	G	A	T	G	T	G	T	C	C	C	T	C	T	T	G	C	G	G	T	G	G	T	T	A	C	T	A	C
[truncated: 935 more rows]
[truncated: 253 more columns]

## Sheet: Sup Table 2
Supplemental Table 2. Haplotype characterization of the U.S. breeding germplasm panel using the minimal SNP set.
								IRGSPv1	20374951	20381787	20382161	20384350	20382286	20380447	20381308	20380886			SNP 1 (20374951) Replicated Jobs
17 NTP ID	Name	Predigree	Country	Program	Herbicide Type	Grain Type	8bp Indel	HAP. Group	SNP1 (601)	SNP2 (548)	SNP3 (536)	SNP4 (603)	SNP5 (531)	SNP6 (849)	SNP7 (852)	SNP8 (855)	2AP Conc Avg (SE)		Run 1	Run 2	Run 3
346	1003153	CPRS/CCDR	USA	TX	Conventional	Long	sample not included	1	G	A	G	G	A	G	G	T			sample not included
154	1303138	IR64/IR1321-12	USA	TX	Conventional	Long	WT	1	G	A	G	G	A	G	G	T			G	G	G
168	1303153	IR64/IR1321-12	USA	TX	Conventional	Long	WT	1	G	A	G	G	A	G	G	T			G	G	G
412	1303172	CPRS/NWBT//KATY/3/CCDR	USA	TX	Conventional	Long	sample not included	1	G	A	G	G	A	G	G	T			sample not included
194	1303181	043752/0047277/CHEN	USA	TX	Conventional	Long	WT	1	G	A	G	G	A	G	G	T			G	G	G
422	1303184	FRAN/LQ39a	USA	TX	Conventional	Long	sample not included	1	G	A	G	G	A	G	G	missing			sample not included
283	1401161	TGRT/6/LGRU//LMNT/RA73/3/LGRU/4/WLLS/5/CYBT	USA	AR	Clearfield	Long	sample not included	1	G	A	G	G	A	G	G	T			sample not included
133	1402174	9502008/3/MBLE//LMNT/20001-5/4/WLLS/CFX18/5/TGRT	USA	LA	Clearfield	Long	WT	1	G	A	G	G	A	G	G	T			G	G	G
373	1403104	M202*4/KATY	USA	TX	Conventional	Medium	sample not included	1	G	A	G	G	A	G	G	T			sample not included
165	1403138	043752/0047277/CHEN	USA	TX	Conventional	Long	WT	1	G	A	G	G	A	G	G	T			G	G	G
419	1403181	CPRS/3/CPRS/NWBT/KATY	USA	TX	Conventional	Long	sample not included	1	G	A	G	G	A	G	G	missing			sample not included
426	1403190	LCSN/LGRU	USA	TX	Conventional	Long	WT	1	G	A	G	G	A	G	G	missing			G	G	G
328	1404122	CPRS/NWBT	USA	MS	Conventional	Long	WT	1	G	A	G	G	A	G	G	missing			G	G	G
335	1404156	CPRS//NWBT/C4-63	USA	MS	Conventional	Long	WT	1	G	A	G	G	A	G	G	T			G	G	G
325	1501007	LBNT/9902/3/DAWN/9695//STBN/4/LGRU/5/LGRU/MILI/6/9201127/4/KATY/NWBT//L201/7402003/3/WLLS	USA	AR	Conventional	Long	WT	1	G	A	G	G	A	G	G	missing			No AMP	G	G
146	1501024	CL111/3/CCDR//9502008/LGRU	USA	AR	Clearfield	Long	WT	1	G	A	G	G	A	G	G	T			G	G	G
327	1501170	CHNR/4/CPRS/9502008A/3/CFX29//AR1142/LA2031	USA	AR	Clearfield	Long	WT	1	G	A	G	G	A	G	G	missing			G	G	G
417	1501179	FRNS/6/LBNT/9902/3/DAWN/9695//STBN/4/LGRU/5/DREW/7/LBNT/9902/3/DAWN/9695//STBN/4/LGRU/5/WLLS/6/19981434	USA	AR	Conventional	Long	WT	1	G	A	G	G	A	G	G	T			G	G	G
364	1503092	CPRS/3/CPRS/NWBT/KATY	USA	TX	Conventional	Long	WT	1	G	A	G	G	A	G	G	T			G	G	G
367	1503095	M202*4/KATY	USA	TX	Conventional	Medium	WT	1	G	A	G	G	A	G	G	T			G	G	G
379	1503110	DLTB//LGRU/LCSN/CF4-85	USA	TX	Conventional	Long	WT	1	G	A	G	G	A	G	G	T			G	G	G
171	1503147	CPRS/3/CPRS/NWBT/KATY/4/SPRG	USA	TX	Conventional	Long	WT	1	G	A	G	G	A	G	G	T			G	G	G
157	1504083	CL131/PSCL	USA	MS	Clearfield	Long	WT	1	G	A	G	G	A	G	G	T			G	G	G
176	1504122	CL151//CLMB2/BNGL	USA	MS	Clearfield	Long	WT	1	G	A	G	G	A	G	G	Het			G	G	G
358	1504191	RSMT//TXMT/IR36/3/0115735/CL151	USA	MS	Clearfield	Long	WT	1	G	A	G	G	A	G	G	T			G	G	G
380	1504194	DXBL//NWBT/KATY	USA	MS	Conventional	Long	WT	1	G	A	G	G	A	G	G	T			G	G	G
401	1504197	RSMT/3/MARS/NWRX//TBNT/4/CL151	USA	MS	Clearfield	Long	WT	1	G	A	G	G	A	G	G	T			G	G	G
323	1601001	248DREW16C1-3/6/LGRU//KATY/STBN/5/NWBT/KATY//RA73/LMNT/4/LBNT/9902/3/DAWN/9695//STBN	USA	AR	Clearfield	Long	WT	1	G	A	G	G	A	missing	missing	missing			G	G	G
126	1601004	FRNS/CLWLLS/7/FRNS/6/LBNT/9902/3/DAWN/9695//STBN/4/LGRU/5/DREW	USA	AR	Clearfield	Long	WT	1	G	A	G	G	A	G	G	T			G	G	G
163	1601041	FRNS/CL/WLLS/2/KBNT/Q36194	USA	AR	Clearfield	Long	WT	1	G	A	G	G	A	G	G	T			G	G	G
349	1601067	STG05IMI01-113/STG05L40-137	USA	AR	Clearfield	Long	WT	1	G	A	G	G	A	G	G	T			G	G	G
192	1601070	BRAZ/T489//MARS/3/M201/KATY/4/LMNT/RA73//KATY/5/TGRT	USA	AR	Conventional	Long	WT	1	G	A	G	G	A	G	G	T			G	G	G
355	1601076	248WE16I5/2/TGRT	USA	AR	Clearfield	Long	WT	1	G	A	G	G	A	G	G	T			G	G	G
123	1601081	FRNS/CLWLLS/2/KBNT/Q36194	USA	AR	Clearfield	Long	WT	1	G	A	G	G	A	G	G	T			G	G	G
359	1601084	FRNS/CLWLLS/7/FRNS/6/LBNT/9902/3/DAWN/9695//STBN/4/LGRU/5/DREW	USA	AR	Clearfield	Long	WT	1	G	A	G	G	A	G	G	T			G	G	G
361	1601087	248DREW16C-1-3/6/CPRS/9201176/5/VSNTLM//L201/9NRZ/3/KATY/4/VSNTLM//L201/9NRZ/3/TBNT/LBLE//L201/9NRZ	USA	AR	Clearfield	Long	WT	1	G	A	G	G	A	G	G	T			G	G	G
362	1601090	FRNS/CLWLLS/4/GP13416/KATY//PI312777/3/FRNS	USA	AR	Clearfield	Long	WT	1	G	A	G	G	A	G	G	Het			G	G	G
365	1601093	FRNS/CLWLLS/7/FRNS/6/LBNT/9902/3/DAWN/9695//STBN/4/LGRU/5/DREW	USA	AR	Clearfield	Long	WT	1	G	A	G	G	A	G	G	T			G	G	G
368	1601096	CL131/ROYJ	USA	AR	Clearfield	Long	WT	1	G	A	G	G	A	G	G	T			G	G	G
149	1601121	CTHL/1002192	USA	AR	Conventional	Long	WT	1	G	A	G	G	A	G	G	T			G	G	G
384	1601127	1102034/1202082	USA	AR	Clearfield	Long	WT	1	G	A	G	G	A	G	G	T			G	G	G
387	1601130	CL172/5/CPRS/NWBT//KATY/3/CCDR/4/CFX18//CCDR/9770532DH2	USA	AR	Clearfield	Long	WT	1	G	A	G	G	A	G	G	T			G	G	G
135	1601133	1102192/4/WLLS/CFX18/3/CFX18//CCDR/9770532DH2	USA	AR	Clearfield	Long	WT	1	G	A	G	G	A	G	G	T			G	G	G
189	1601139	CL142AR//KBNT/Q36194/3/248WE16i5/TGRT	USA	AR	Clearfield	Long	WT	1	G	A	G	G	A	G	G	T			G	G	G
407	1601164	1102034/1302045	USA	AR	Clearfield	Long	WT	1	G	A	G	G	A	G	G	T			G	G	G
183	1601167	1302045/CL111	USA	AR	Clearfield	Long	WT	1	G	A	G	G	A	G	G	T			G	G	G
413	1601173	1302045/MRMT	USA	AR	Clearfield	Long	WT	1	G	A	G	G	A	G	G	T			G	G	G
147	1602131	LGRU/LCSN/3/CFX18//CCDR/9770532DH2/4/CCDR/JEFF/3/CFX18//CCDR/9770532DH2	USA	LA	Clearfield	Long	WT	1	G	A	G	G	A	G	G	T			G	G	G
392	1602137	TCRI/3/CPRS//82CAY21/TBNT/CFX18/4/CHNR	USA	LA	Conventional	Long	WT	1	G	A	G	G	A	G	G	T			G	G	G
208	1603086	CL161/CPRS	USA	TX	Clearfield	Long	WT	1	G	A	G	G	A	G	G	T			G	G	G
211	1603089	AC110DH2/AC108DH2//CYBT	USA	TX	Conventional	Long	WT	1	G	A	G	G	A	G	G	T			G	G	G
200	1603113	043752/0047277/CHEN	USA	TX	Conventional	Long	WT	1	G	A	G	G	A	G	G	T			G	G	G
245	1603123	CL161//KBNT/ZGYZ3	USA	TX	Clearfield	Long	WT	1	G	A	G	G	A	G	G	T			G	G	G
398	1603150	DLTB//LGRU/LCSN/CF4-85	USA	TX	Conventional	Long	WT	1	G	A	G	G	A	G	G	T			G	G	G
309	1603187	CPRS/3/CPRS/NWBT/KATY	USA	TX	Conventional	Long	WT	1	G	A	G	G	A	G	G	T			G	G	G
424	1604186	RXMT/BNKS	USA	MS	Conventional	Long	WT	1	G	A	G	G	A	G	G	missing			G	Unclear	G
136	1604191	CHNR/BNKS	USA	MS	Conventional	Long	WT	1	G	A	G	G	A	G	G	T			G	G	G
137	1604193	CHNR/BNKS	USA	MS	Conventional	Long	WT	1	G	A	G	G	A	G	G	T			G	G	G
428	1604194	GFMT/LBLE	USA	MS	Conventional	Long	WT	1	G	A	G	G	A	G	G	missing			G	G	G
429	1604196	CL151//CLMB2/BNGL	USA	MS	-	Long	WT	1	G	A	G	G	A	G	G	missing			G	G	G
138	1604197	CL151//CLMB2/BNGL	USA	MS	Clearfield	Long	WT	1	G	A	G	G	A	G	G	T			G	G	G
158	1604198	CL151//CLMB2/BNGL	USA	MS	Clearfield	Long	WT	1	G	A	G	G	A	G	G	T			G	G	G
203	1701081	IRGA409/RXMT/5/NWBT/3/LBNT/9902//LBLE/4/MILI/6/LBNT/9902/3/DAWN/9695//STBN/4/LGRU/5/WLLS	USA	AR	Conventional	Long	WT	1	G	A	G	G	A	G	G	T			G	G	G
218	1701096	CL172/1102192	USA	AR	Clearfield	Long	WT	1	G	A	G	G	A	G	G	T			G	G	G
255	1701133	1102034/1202155	USA	AR	Clearfield	Long	WT	1	G	A	G	G	A	G	G	T			G	G	G
261	1701139	STG05IMI02-055/CL142AR/7/IRGA409/RXMT/5/NWBT/3/LBNT/9902//LBLE/4/MILI/6/LBNT/9902/3/DAWN/9695//STBN/4/LGRU/5/WLLS	USA	AR	Clearfield	Long	WT	1	G	A	G	G	A	G	G	T			G	G	G
264	1701142	IRGA409/RXMT/5/NWBT/3/LBNT/9902//LBLE/4/MILI/6/LBNT/9902/3/DAWN/9695//STBN/4/LGRU/5/WLLS/7/248DREW16C-1-3/6/LGRU//KATY/STBN/5/NWBT/KATY//RA73/LMNT/4/LBNT/9902/3/DAWN/9695//STBN	USA	AR	Clearfield	Long	WT	1	G	A	G	G	A	G	G	T			G	G	G
267	1701145	LGRU//KATY/STBN/3/LGRU/7/248DREW16C-1-3/6/LGRU//KATY/STBN/5/NWBT/KATY//RA73/LMNT/4/LBNT/9902/3/DAWN/9695//STBN	USA	AR	Clearfield	Long	WT	1	G	A	G	G	A	G	G	T			G	G	G
270	1701148	CYBT/TMPT/7/248DREW/CL161/6/LGRU//KATY/STBN/5/NWBT/KATY//RA73/LMNT/4/LBNT/9902/3/DAWN/9695//STBN	USA	AR	Clearfield	Long	WT	1	G	A	G	G	A	G	G	T			G	G	G
273	1701151	FRNS//WLLS/CL161/7/FRNS/6/LBNT/9902/3/DAWN/9695//STBN/4/LGRU/5/DREW	USA	AR	Clearfield	Long	WT	1	G	A	G	G	A	G	G	T			G	G	G
301	1701179	LBNT/9902/3/DAWN/9695//STBN/4/LGRU/5/WLLS/6/9201179/7/IRGA409/RXMT/5/LGRU//LMNT/RA73/3/LGRU/4/LGRU	USA	AR	Conventional	Long	WT	1	G	A	G	G	A	G	G	T			G	G	G
304	1701182	DREW/CL161/6/LGRU//LMNT/RA73/3/LGRU/4/WLLS/5/CYBT	USA	AR	Clearfield	Long	WT	1	G	A	G	G	A	G	G	T			G	Unclear	G
307	1701185	CHNR/CTHL	USA	AR	Conventional	Long	WT	1	G	A	G	G	A	G	G	T			G	G	G
219	1702097	9502008A//AR1188/CCDR/3/CFX26/9702128/4/TRNS	USA	LA	Clearfield	Long	WT	1	G	A	G	G	A	G	G	missing			G	G	G
234	1702112	CL162/CTHL	USA	LA	Clearfield	Long	WT	1	G	A	G	G	A	G	G	T			G	G	G
256	1702134	1102137/CTHL	USA	LA	Conventional	Long	WT	1	G	A	G	G	A	G	G	T			G	G	G
251	1703129	IR64/IR1321-12	USA	TX	Conventional	Long	WT	1	G	A	G	G	A	G	G	T			G	G	G
254	1703132	CPRS/3/CPRS/NWBT/KATY	USA	TX	Conventional	Long	WT	1	G	A	G	G	A	G	G	T			G	G	G
257	1703135	CL161//KBNT/ZGYZ3	USA	TX	Clearfield	Long	WT	1	G	A	G	G	A	G	G	T			G	G	G
266	1703144	CL161/CPRS	USA	TX	Clearfield	Long	WT	1	missing	A	G	G	A	G	G	T			G	G	G
272	1703150	SABN//CF4-69/CCDR	USA	TX	Conventional	Long	WT	1	G	A	G	G	A	G	G	T			G	G	G
312	1703190	9302065/CPRS//CPRS	USA	TX	Conventional	Long	WT	1	G	A	G	G	A	G	G	T			G	G	G
177	1704055	CL151/JSMN85//CL161	USA	MS	Clearfield	Long	WT	1	G	A	G	G	A	G	G	T			G	G	G
195	1704073	CL131/PSCL	USA	MS	Clearfield	Long	WT	1	G	A	G	G	A	G	G	T			G	G	G
196	1704074	CHNR/BNKS	USA	MS	Conventional	Long	WT	1	G	A	G	G	A	G	G	T			G	G	G
205	1704083	BWMN/CL131	USA	MS	Clearfield	Long	WT	1	G	A	G	G	A	G	G	T			G	G	G
222	1704100	BWMN/CPRS	USA	MS	Conventional	Long	WT	1	G	A	G	G	A	G	G	T			G	G	G
244	1704122	CL151/JSMN85//CL161	USA	MS	Clearfield	Long	WT	1	G	A	G	G	A	G	G	T			G	G	G
276	1704154	REX/CL151	USA	MS	Clearfield	Long	WT	1	G	A	G	G	A	G	G	T			G	G	G
277	1704155	L201//TBNT/BLMT/CL131	USA	MS	Clearfield	Long	WT	1	G	A	G	G	A	G	G	T			G	G	G
278	1704156	CL151//CLMB2/BNGL	USA	MS	Clearfield	Long	WT	1	G	A	G	G	A	G	G	T			G	G	G
279	1704157	CHNR/BNKS	USA	MS	Conventional	Long	WT	1	G	A	G	G	A	G	G	T			G	G	G
308	1704186	CHNR/BNKS	USA	MS	Conventional	Long	WT	1	G	A	G	G	A	G	G	T			G	G	G
313	1704191	CHNR/BNKS	USA	MS	Conventional	Long	WT	1	G	A	G	G	A	G	G	T			G	G	G
315	1704193	CHNR/BNKS	USA	MS	Conventional	Long	WT	1	G	A	G	missing	A	G	G	T			G	G	G
316	1704194	CHNR/BNKS	USA	MS	Conventional	Long	WT	1	G	A	G	G	A	G	G	T			G	G	G
318	1704196	BWMN/CL131	USA	MS	Clearfield	Long	WT	1	G	A	G	G	A	G	G	T			G	G	G
5	9302065	-	USA	LA	Conventional	Long	WT	1	G	A	G	G	A	G	G	T			G	G	G
130	1402091	CL 131/3/CPRS/KBNT//9502008-A	USA	LA	Clearfield	Long	WT	1	G	A	G	G	A	G	G	T			G	G	G
331	1502068	TACAURI/3/CPRS//82CAY21/TBNT/4/CFX 18/5/CHENIERE	USA	LA	Clearfield	Long	WT	1	G	A	G	G	A	G	G	missing			G	G	G
334	1502085	CPRS/KBNT//WELLS CFX 18/3/CHENIERE	USA	LA	Clearfield	Long	WT	1	G	A	G	G	A	G	G	missing			G	G	G
153	1502094	CPRS/3/9502008-A//AR 1188/CCDR/4/CPRS/9502008-A/3/CFX 29//…	USA	LA	Clearfield	Long	WT	1	G	A	G	G	A	G	G	T			G	G	G
336	1502115	9502008-A/DREW//CLR 20/4/CPRS/KBNT//9502008-A	USA	LA	Clearfield	Long	WT	1	G	A	missing	G	A	G	G	T			G	G	G
340	1602048	9502008-A/DREW//CLR 20/3/TRNS//CCDR/JEFF	USA	LA	Clearfield	Long	WT	1	G	A	G	G	A	G	G	T			G	G	G
173	1602051	CATAHOULA/3/TRNS//9502008-A/DREW	USA	LA	Conventional	Long	WT	1	G	A	G	G	A	G	G	T			G	G	G
347	1602065	CCDR/3/CPRS/KBNT//WELLS CFX 18	USA	LA	Clearfield	Long	WT	1	G	A	G	G	A	G	G	T			G	G	G
350	1602068	CPRS/KBNT//WELLS CFX 18/3/AR 1188/CCDR//9502008/LGRU	USA	LA	-	Long	WT	1	G	A	G	G	A	G	G	T			G	G	G
372	1602103	9302065/4/CFX-18//CCDR/9770532 DH2/3/9502008-A//…	USA	LA	Clearfield	Long	WT	1	G	A	G	G	A	G	G	T			G	G	G
375	1602106	DREW//CCDR/CLPY 003	USA	LA	Clearfield	Long	WT	1	G	A	G	G	A	G	G	T			G	G	G
144	1602112	9502008-A/DREW//CLR 20/5/9502008-A/DREW//CLR 20/4/CPRS/KBNT//9502008-A	USA	LA	Clearfield	Long	WT	1	G	A	G	G	A	G	G	T			G	G	G
409	1602168	9502008/3/MBLE//LMNT/20001-5/4/CFX-18//…/4/DREW	USA	LA	Clearfield	Long	WT	1	G	A	G	G	A	G	G	T			G	G	G
411	1602171	CL 152/DREW	USA	LA	Clearfield	Long	WT	1	G	A	G	G	A	G	G	T			G	G	G
416	1602177	9502008/3/MBLE//LMNT/20001-5/4/CFX-18//…/5/CATAHOULA	USA	LA	Clearfield	Long	WT	1	G	A	G	G	A	G	G	T			G	G	G
421	1602183	CATAHOULA/CL111	USA	LA	Clearfield	Long	WT	1	G	A	G	G	A	G	G	missing			G	G	G
156	1602189	9502008-A//AR 1188/CCDR/3/CFX-26/9702128/4/9502008-A//AR1188/CCDR/3/…	USA	LA	Clearfield	Long	WT	1	G	A	G	G	A	G	G	T			G	G	G
427	1602192	CPRS/KBNT//9502008-A/5/KATY/CPRS//NWBT/…/3/…/6/CHENIERE//CCDR/JEFF	USA	LA	Clearfield	Long	WT	1	G	A	G	G	A	G	G	missing			G	G	G
150	1602195	9502008-A/DREW//CLR 20/4/CPRS/KBNT//9502008-A	USA	LA	Clearfield	Long	WT	1	G	A	G	G	A	G	G	T			G	G	G
184	1702062	11AY022/CTHL	USA	LA	Conventional	Long	WT	1	G	A	G	G	A	G	G	T			G	G	G
190	1702068	RU1102034/MRMT	USA	LA	Conventional	Long	WT	1	G	A	G	G	A	G	G	T			G	G	G
213	1702091	CPRS/9502008-A/3/CFX 29//AR 1142/LA 2031/4/CCDR//CFX-29/CCDR	USA	LA	Clearfield	Long	WT	1	G	A	G	G	A	G	G	T			G	G	G
216	1702094	CCDR/JEFF/3/CFX-18//CPRS/KBNT/4/TRNS//CCDR/JEFF	USA	LA	Clearfield	Long	WT	1	G	A	G	G	A	G	G	T			G	G	G
225	1702103	CCDR/JEFF//CFX-26/9702128/3/WELLS/CFX-18//DREW/CFX-18	USA	LA	Clearfield	Long	WT	1	G	A	G	G	A	G	G	T			G	G	G
228	1702106	9502008-A//AR 1188/CCDR/3/CFX-26/9702128/4/9502008-A//AR1188/CCDR/3/CPRS/KBNT//9502008-A	USA	LA	Clearfield	Long	WT	1	G	A	G	G	A	G	G	T			G	G	G
231	1702109	9502008-A//AR 1188/CCDR/3/CFX-26/9702128/4/CHENIERE	USA	LA	Clearfield	Long	WT	1	G	A	G	G	A	G	G	T			G	G	G
290	1702168	CL 131/3/CPRS/KBNT//9502008-A/4/LGRU/CLR 11/4/9602065/3/CFX-29/AR 1142/LA 2031	USA	LA	Clearfield	Long	WT	1	G	A	G	G	A	G	G	T			G	G	G
305	1702183	TRNS//CCDR/JEFF/5/9502008-A/DREW//CLR 20/4/CPRS/KBNT//9502008-A	USA	LA	Clearfield	Long	WT	1	G	A	G	G	A	G	G	T			G	G	G
21	AB647	-	USA	-	Conventional	Medium	WT	1	G	A	G	G	A	G	G	T			G	G	G
120	CATAHOULA	9502008A/DREW	USA	LA	Conventional	Long	WT	1	G	A	G	G	A	G	G	T			G	G	G
180	CHENIERE	NWBT/KATY/3/L202/LMNT//L202	USA	LA	Conventional	Long	WT	1	G	A	G	G	A	G	G	T	0		G	G	G
139	CL111	9502008A/DREW///CFX29//AR1142/LA2031	USA	LA	Clearfield	Long	WT	1	G	A	G	G	A	G	G	T			G	G	G
93	CL121	CCDR/93AS3510	USA	LA	Clearfield	Long	WT	1	G	A	G	G	A	G	G	T			G	G	G
78	CL131	CL161//KBNT/LA2031	USA	LA	Clearfield	Long	WT	1	G	A	missing	G	A	G	G	T			G	G	G
111	CL152	TCRI/3/CPRS//L202/TBNT/4/CL161	USA	LA	Clearfield	Long	WT	1	G	A	missing	G	A	G	G	T			G	G	G
140	CL153	950208A//AR1188/CCDR/3/CFX26/9702128/4/CHNR	USA	LA	Clearfield	Long	WT	1	G	A	G	G	A	G	G	T			G	G	G
95	CL161	CFX18	USA	LA	Clearfield	Long	WT	1	G	A	G	G	A	G	G	T			G	G	G
242	CL163	248CO13E1	USA	MS	Clearfield	Long	WT	1	G	A	G	G	A	G	G	T			No AMP	G	G
240	CL172	248DREW16C1-3/6/LGRU//KATY/STBN/5/NWBT/KATY//RA73/LMNT/4/LBNT/9902/3/DAWN/9695//STBN	USA	AR	Clearfield	Long	WT	1	G	A	G	G	A	G	G	T			G	G	G
193	CLH161	69S/CL161	USA	LA	Clearfield	Long	WT	1	G	A	G	G	A	G	G	T			G	G	G
53	CYBONNET	CPRS//NWBT/KATY	USA	AR	Conventional	Long	WT	1	G	A	G	G	A	G	G	T			G	G	G
46	CYPRESS	L202/LMNT	USA	LA	Conventional	Long	WT	1	G	A	G	G	A	G	G	T	0		G	G	G
46	Cypress	L202/LMNT	USA	LA	Conventional	Long	WT	1	G	A	G	G	A	G	G	T			G	G	G
162	DIAMOND	FRAN/ROYJ	USA	AR	Conventional	Long	WT	1	G	A	G	G	A	G	G	T			G	G	G
13	DIXIEBELLE	NWRX/BLMT//CB692*2/IR8	USA	TX	Conventional	Long	WT	1	G	A	G	G	A	G	G	T			G	G	G
12	DREW	NWBT/KATY	USA	AR	Conventional	Long	WT	1	G	missing	missing	G	A	Het	G	T			G	G	G
38	EPAGRI107	-	Brazil	-	Conventional	Long	WT	1	missing	A	G	G	A	G	G	T			G	G	G
39	EPAGRI108	-	Brazil	-	Conventional	Long	WT	1	missing	A	G	G	A	G	G	T			G	G	G
100	Fortuna	-	USA	LA	Conventional	Long	WT	1	G	A	G	G	A	G	G	T			G	G	G
61	IR9660-48-1-1-2	-	Philippines	-	Conventional	Long	WT	1	G	A	G	G	A	G	G	T			G	G	G
14	KATY	BN73/CI9722//STBN/TTEP/3/LBNT	USA	AR	Conventional	Long	WT	1	G	A	G	G	A	Het	G	T	0		G	G	G
19	KAYBONNET	KATY/NWBT	USA	AR	Conventional	Long	WT	1	G	A	G	G	A	G	G	T			G	G	G
54	L-202	723761/7232278//L201	USA	C A	Conventional	Long	WT	1	G	A	G	G	A	G	G	T			G	G	G
102	LA110	TN1/H4	USA	LA	Conventional	Medium	WT	1	G	A	G	missing	A	G	G	T			G	G	G
25	LABELLE	BLPT/DAWN	USA	TX	Conventional	Long	WT	1	G	A	G	G	A	G	G	T			G	G	G
103	Lacrosse	COLU/BROS//SHMD/FRTA	USA	LA	Conventional	Medium	WT	1	G	A	G	G	A	G	G	T			G	G	G
4	LAGRUE	BN73/NOVA76//BN73/3/NWRX	USA	AR	Conventional	Long	WT	1	G	Het	Het	G	A	Het	missing	T			G	G	G
161	LAKAST	LGRU//KATY/STBN/3/LGRU	USA	AR	Conventional	Long	WT	1	G	A	G	G	A	G	G	T			G	G	G
89	LEAH	Dawn/245717/3/13D//RXOR/UnknownRedRice	USA	LA	Conventional	Long	WT	1	G	A	G	G	A	G	G	T			G	G	G
27	LM-1	-	USA	LA	Conventional	Long	WT	1	G	A	G	G	A	G	G	T			G	G	G
28	M202	IR-8/CSM3*2//10-7*2/3/M101	USA	C A	Conventional	Medium	WT	1	G	A	G	G	A	G	G	T	0		G	G	G
104	Magnolia	IMBBxFRTA	USA	LA	Conventional	Medium	WT	1	G	A	G	G	A	G	G	T			G	G	G
31	NATARI	-	Japan	-	Conventional	Short	WT	1	G	A	G	G	A	G	G	T			G	G	G
105	Nato	REXPxMGNL	USA	LA	Conventional	Medium	WT	1	G	A	missing	G	A	G	G	T			G	G	G
87	PIROGUE	RICO1/S101	USA	LA	Conventional	Medium	WT	1	G	A	G	G	A	G	G	T			G	G	G
117	PVL013	CPRS/BASF1-13	USA	LA	Provisia	Long	WT	1	G	A	G	G	A	G	G	T			G	G	G
114	PVL080	CHNR/BASF1-2	USA	LA	Provisia	Long	WT	1	G	A	G	G	A	G	G	T			G	G	G
115	PVL081	CHNR/BASF1-2	USA	LA	Provisia	Long	WT	1	G	A	G	G	A	G	G	T			G	G	G
179	Rex	RSMT//RXMT/IR36	USA	MS	Conventional	Long	WT	1	G	A	G	G	A	G	G	T			G	G	G
107	Rexoro	-	USA	LA	Conventional	Long	sample not included	1	G	A	G	G	A	G	G	T			sample not included
16	RICO	NRTI//CI9545/NOVA	USA	TX	Conventional	Medium	WT	1	G	A	G	G	A	G	G	T			G	G	G
37	SASANISHIKI	OUU224/SSHG	Japan	-	Conventional	Medium	WT	1	G	A	G	G	A	G	G	T			G	G	G
83	SATURN	LACR/MGNL	USA	LA	Conventional	Medium	WT	1	G	A	G	G	A	G	G	T			G	G	G
22	SPRING	9101001//TBNT/KATY/3/LGRU	USA	AR	Conventional	Long	WT	1	G	Het	Het	G	A	Het	missing	T			G	G	G
108	Sunbonnet	RXOR/FRTA	USA	LA	Conventional	Long	WT	1	G	A	G	G	A	G	G	T			G	G	G
36	T309	-	Taiwan	-	Conventional	Medium	WT	1	G	A	G	G	A	G	G	T			G	G	G
404	TAGGART	LGRU//KATY/STBN/5/LGRU//LMNT/RA73/3/LGRU/4/LGRU	USA	AR	Conventional	Long	WT	1	G	A	G	G	A	G	G	T			G	G	G
52	TEMPLETON	DREW/5/NWBT/3/DAWN/CI9695//STBN/4/KATY/STBN	USA	AR	Conventional	Long	WT	1	G	A	G	G	A	G	G	T			G	G	G
23	TEQING	-	China	-	Conventional	Long	WT	1	G	A	G	G	A	G	G	T			G	G	G
109	Toro	BBNT//RXOR2/BROS	USA	LA	Conventional	Long	WT	1	G	A	G	G	A	G	G	T			G	G	G
110	Vista	RXOR//LACR/MGNL	USA	LA	Conventional	Medium	WT	1	G	A	G	G	A	G	G	T			G	G	G
160	WELLS	NWBT/3/LBNT/CI9902//LBLE	USA	AR	Conventional	Long	WT	1	G	A	G	G	A	G	G	T	0		G	G	G
62	ZHE733	-	China	-	Conventional	Long	WT	1	G	A	G	G	A	G	G	T			G	G	G
148	1003098	CPRS/NWBT//KATY/3/CCDR	USA	TX	Conventional	Long	WT	2	G	T	A	G	A	C	C	T			G	G	G
128	1003123	CPRS/CCDR	USA	TX	Conventional	Long	WT	2	G	T	A	G	A	C	C	T			G	G	G
357	1203190	CPRS/NWBT//KATY/3/CCDR	USA	TX	Conventional	Long	sample not included	2	Het	T	A	G	A	C	missing	T			sample not included
354	1303116	CCDR/L202	USA	TX	Conventional	Long	sample not included	2	G	T	A	G	A	C	C	T			sample not included
390	1303135	CCDR/L202	USA	TX	Conventional	Long	sample not included	2	G	T	A	G	A	C	C	T			sample not included
351	1303144	CCDR/L202	USA	TX	Conventional	Long	sample not included	2	G	T	A	G	A	C	C	T			sample not included
406	1303163	CPRS/SABR	USA	TX	Conventional	Long	sample not included	2	G	T	A	G	A	C	C	T			sample not included
174	1403089	CPRS/9901081	USA	TX	Conventional	Long	WT	2	G	T	A	G	A	C	C	T			G	G	G
386	1403129	0302195/CHEN	USA	TX	Conventional	Long	sample not included	2	G	T	A	G	A	C	C	T			sample not included
188	1403141	AC110DH2/AC108DH2//CHEN	USA	TX	Conventional	Long	WT	2	G	T	A	G	A	C	C	T			G	G	G
145	1403153	L202/LQ39a//SABR	USA	TX	Conventional	Long	WT	2	G	T	A	G	A	C	C	T			G	G	G
348	1403166	AC110DH2/AC108DH2//CYBT	USA	TX	Conventional	Long	sample not included	2	G	T	A	G	A	C	C	T			sample not included
330	1501111	BNGL/CL161/4/9502065/3/MERC//MERC/4/9902028	USA	AR	Clearfield	Medium	WT	2	G	T	A	G	A	C	C	missing			G	G	G
344	1501130	CPRS/KBNT//CFX29/CCDR/3/06CFP952	USA	AR	Clearfield	Long	WT	2	G	T	A	G	A	C	C	T			G	G	G
415	1501176	ROYJ//19991516/19981467	USA	AR	Conventional	Long	WT	2	G	T	A	G	A	C	C	T			G	G	G
420	1501182	LBNT/9902//NWBT/3/KATY/NWBT/5/IR36M4/4/L201/3/TTEP/IR8//UNKN/6/FRNS/5/LBNT/9902//NWBT/3/KATY/NWBT/4/LGRU	USA	AR	Clearfield	Long	WT	2	G	T	A	G	A	C	C	missing			G	G	G
425	1501188	LGRU//LMNT/RA73/3/LGRU/4/WLLS/5/CYBT/7/BRAZ/TBNT/3/164986-4/NV66//NTAI/4/BNGL/5/9201176/4/LBNT/STBN//NWBT/3/MILI/6/BNKS	USA	AR	Clearfield	Long	WT	2	G	T	A	G	A	C	C	missing			G	G	G
369	1503098	CPRS/9901081	USA	TX	Conventional	Long	WT	2	G	T	A	G	A	C	C	T			G	G	G
388	1503132	CPRS/9901081	USA	TX	Conventional	Long	WT	2	G	T	A	G	A	C	C	T			G	G	G
291	1503169	HYKG/BLDO	USA	TX	Conventional	Long	WT	2	G	T	A	G	A	C	C	T			G	G	G
131	1503175	L202/LQ39A//SABR	USA	TX	Conventional	Long	WT	2	G	T	A	G	A	C	C	T			G	G	G
337	1504100	CHNR/BNKS	USA	MS	Conventional	Long	WT	2	G	T	A	G	A	C	C	T			G	G	G
175	1504114	CHNR/BNKS	USA	MS	Conventional	Long	WT	2	G	T	A	G	A	C	C	T			No AMP	G	G
353	1504157	CPRS/JACKSON//BNKS	USA	MS	Conventional	Long	WT	2	G	T	A	G	A	C	C	T	0		G	G	G
370	1504193	IR36/8603006	USA	MS	Conventional	Long	WT	2	G	T	A	G	A	C	C	T			G	G	G
382	1504196	RXMT/BNKS	USA	MS	Conventional	Long	WT	2	G	T	A	G	A	C	C	T			G	G	G
402	1504198	RXMT/BNKS	USA	MS	Conventional	Long	WT	2	G	T	A	G	A	C	C	T			G	G	G
333	1601027	BNGL//ORIN/BNGL	USA	AR	Conventional	Medium	WT	2	G	T	A	G	A	C	C	missing			G	G	G
152	1601030	1202168/JPTR	USA	AR	Clearfield	Medium	WT	2	G	T	A	G	A	C	C	T			G	G	G
342	1601050	1301124/CL261	USA	AR	Clearfield	Medium	WT	2	G	T	A	G	A	C	C	T			G	G	G
221	1601099	0502068/1202088	USA	AR	Clearfield	Long	WT	2	G	T	A	G	A	C	C	T			G	G	G
166	1601124	MRMT/0502068	USA	AR	Conventional	Long	WT	2	G	T	A	G	A	C	C	T			G	G	G
391	1601136	1202168//0602162/0502031	USA	AR	Clearfield	Medium	WT	2	G	T	A	G	A	C	C	T			G	G	G
410	1601170	STG10IMI05-034//0902155/0902131	USA	AR	Conventional	Long	WT	2	G	T	A	G	A	C	C	T			G	G	G
423	1601185	1302048/1302045	USA	AR	Clearfield	Long	WT	2	G	T	A	G	A	C	C	missing			G	G	G
385	1602128	LGRU/LCSN/3/CFX18//CCDR/9770532DH2/5/9502008A/DREW//CLR20/4/CPRS/KBNT//9502008A	USA	LA	Clearfield	Long	WT	2	G	T	A	G	A	C	C	T			G	G	G
389	1602134	LGRU/LCSN/3/CFX18//CCDR/9770532DH2/4/CCDR/JEFF/3/CFX18//CCDR/9770532DH2	USA	LA	Clearfield	Long	WT	2	G	T	A	G	A	C	C	T			G	Unclear	G
238	1603116	L202/SABR//PACE	USA	TX	Conventional	Long	WT	2	G	T	A	G	A	C	C	T			G	G	G
185	1603138	NRCA5/RSMT	USA	TX	Conventional	Long	WT	2	G	T	A	G	A	C	C	T			G	G	G
191	1603144	NRCA5/RSMT	USA	TX	Conventional	Long	WT	2	G	T	A	G	A	C	C	T			G	G	G
275	1603153	CCDR/LQ275A//CCDR	USA	TX	Conventional	Long	WT	2	G	T	A	G	A	C	C	T			G	G	G
197	1603178	SABR/CCDR//PSDO	USA	TX	Conventional	Long	WT	2	G	T	A	G	A	C	C	T			G	G	G
155	1604155	BWMN//RSMT/KATY	USA	MS	Conventional	Long	WT	2	G	T	A	G	A	missing	C	T			G	G	G
206	1701084	0801076/4/KATY/NWBT//L201/7402003/3/WLLS/4/L201/7402003//KATY/NWBT/3/LGRU	USA	AR	Conventional	Long	WT	2	G	T	A	G	A	C	C	T			G	G	G
209	1701087	19991516/19951166/7/LBNT/9902/3/DAWN/9695//STBN/4/LGRU/5/WLLS/6/9201179	USA	AR	Conventional	Long	WT	2	G	T	A	G	A	C	C	T			G	G	G
215	1701093	CL142-AR//KBNT/Q36194/7/248DREW16C-1-3/6/LGRU//KATY/STBN/5/NWBT/KATY//RA73/LMNT/4/LBNT/9902/3/DAWN/9695//STBN	USA	AR	Clearfield	Long	sample not included	2	missing	missing	A	missing	missing	missing	missing	T			sample not included
233	1701111	1002128/1202097	USA	AR	Clearfield	Long	WT	2	G	T	A	G	A	C	C	T			G	G	G
243	1701121	EARL/9902028//JPTR	USA	AR	Conventional	Medium	WT	2	G	T	A	G	A	C	C	T			G	G	G
246	1701124	JPTR/TITN	USA	AR	Conventional	Medium	WT	2	G	T	A	G	A	C	C	T			G	G	G
252	1701130	JPTR/TITN	USA	AR	Conventional	Medium	WT	2	G	T	A	G	A	C	C	T			G	G	G
258	1701136	EARL/9902028//1202068	USA	AR	Clearfield	Medium	WT	2	G	T	A	G	A	C	C	T			G	G	G
292	1701170	1102192/4/9502008A//AR1188/CCDR/3/CFX29/CCDR	USA	AR	Clearfield	Long	WT	2	G	T	A	G	A	C	C	T			G	G	G
295	1701173	MRMT/1401044	USA	AR	Clearfield	Long	WT	2	G	T	A	G	A	C	C	T			G	G	G
298	1701176	19991516/19951166/7/LBNT/9902/3/DAWN/9695//STBN/4/LGRU/5/WLLS/6/9201179	USA	AR	Conventional	Long	WT	2	G	T	A	G	A	C	C	T			G	G	G
247	1702125	LFTE/BNGL/5/EARL/4/BNGL/3/SMARS/MARS//MARS	USA	LA	Conventional	Medium	WT	2	G	T	A	G	A	C	C	T			G	G	G
250	1702128	11AY023/MRMT	USA	LA	Conventional	Long	WT	2	G	T	A	G	A	C	C	T			G	G	G
253	1702131	0401182/0902134	USA	LA	Conventional	Long	WT	2	G	T	A	G	A	C	C	T			G	G	G
259	1702137	MRMT/0602025	USA	LA	Conventional	Long	WT	2	G	T	A	G	A	C	C	T			G	G	G
262	1702140	CHNR/MRMT	USA	LA	Conventional	Long	WT	2	G	T	A	G	A	C	C	T			G	G	G
271	1702149	MRMT/3/FRAN/CLR13//9502008A/DREW	USA	LA	Clearfield	Long	WT	2	G	missing	A	G	A	C	C	T			G	G	G
232	1703110	CRGS/PSDO	USA	TX	Conventional	Long	WT	2	G	T	A	G	A	C	C	T			G	G	G
248	1703126	CRGS/PSDO	USA	TX	Conventional	Long	WT	2	G	T	A	G	A	C	C	T			G	G	G
269	1703147	CPRS/NWBT//KATY/3/CCDR	USA	TX	Conventional	Long	WT	2	G	T	A	G	A	C	C	T			G	G	G
285	1703163	HYKG/BLDO	USA	TX	Conventional	Long	WT	2	G	T	A	G	A	C	C	T			G	G	G
294	1703172	AC110DH2/AC108DH2//CHEN	USA	TX	Conventional	Long	WT	2	G	T	A	G	A	C	C	T			G	G	G
297	1703175	CPRS/CCDR	USA	TX	Conventional	Long	WT	2	G	T	A	G	A	C	C	T			G	G	G
303	1703181	AC110DH2/AC108DH2//CYBT	USA	TX	Conventional	Long	WT	2	G	T	A	G	A	C	C	T			G	G	G
306	1703184	CPRS/9901081//PACE	USA	TX	Conventional	Long	WT	2	G	T	A	G	A	C	C	T			G	No AMP	No AMP
236	1704114	BWMN//RSMT/KATY	USA	MS	Conventional	Long	WT	2	G	T	A	G	A	C	C	T			G	G	G
319	1704197	BWMN/CL131	USA	MS	Clearfield	Long	WT	2	G	T	A	G	A	C	C	T			G	G	G
320	1704198	BWMN/CL131	USA	MS	Clearfield	Long	WT	2	G	T	A	G	A	C	C	missing			G	G	G
281	0703144	CPRS/CCDR	USA	TX	Conventional	Long	WT	2	G	T	A	G	A	C	C	T			G	G	G
134	0803147	LCSN/LGRU	USA	TX	Conventional	Long	WT	2	G	T	A	G	A	C	C	T			G	G	G
151	0803153	CPRS/CCDR	USA	TX	Conventional	Long	WT	2	G	T	A	G	A	C	C	T			G	G	G
326	0903141	CPRS/9901081	USA	TX	Conventional	Long	sample not included	2	G	T	A	G	A	C	C	missing			sample not included
341	0903147	CCDR/L202	USA	TX	Conventional	Long	sample not included	2	G	T	A	G	A	C	C	T			sample not included
332	1502082	9502008-A/DREW//CLR 20/3/CL111	USA	LA	Clearfield	Long	WT	2	G	T	A	G	A	C	C	missing			G	G	G
170	1502183	BNGL//MERC/RICO/3/MERC/RICO//BNGL/4/MARS	USA	LA	Conventional	Medium	WT	2	G	T	A	G	A	C	C	T			G	Unclear	G
345	1602062	MRMT/RU1002189	USA	LA	Conventional	Long	WT	2	G	T	A	G	A	C	C	T			G	G	G
414	1602174	CCDR/5/'9502008/3/MBLE//LMNT/20001-5/4/CFX-18//…	USA	LA	Clearfield	Long	WT	2	G	T	A	G	A	C	C	T			G	G	G
418	1602180	CFX18/LM-1/3/9502008-A//AR 1188/CCDR/4/AR 1188/CCDR//9502008/LGRU	USA	LA	-	Long	WT	2	G	T	A	G	A	C	C	T			G	G	G
187	1702065	TRNS//CCDR/JEFF/4/9502008-A//AR 1188/CCDR/3/CCDR/JEFF	USA	LA	Conventional	Long	WT	2	G	T	A	G	A	C	C	T			G	G	G
207	1702085	09A/RA604 (HYBRID)	USA	LA	Conventional	Long	WT	2	Het	T	A	G	A	C	C	T			G	No AMP	G
265	1702143	CAFFEY/3/BNGL/9502065//EARL	USA	LA	Conventional	Medium	WT	2	G	T	A	G	A	C	C	T			G	G	G
268	1702146	CCDR/JEFF/3/CFX-18//CCDR/9770532 DH2/4/AR 1188/CCDR//9502008/LGRU	USA	LA	Clearfield	Long	WT	2	G	T	A	G	A	C	C	T			G	G	G
287	1702165	CAFFEY/CL261	USA	LA	Clearfield	Medium	WT	2	G	T	A	G	A	C	C	T			G	G	G
293	1702171	LAKAST/5/9502008-A/DREW//CFX 26/WELLS/4/CPRS/3/CFX 29//AR 1142/LA 2031	USA	LA	Clearfield	Long	WT	2	G	T	A	G	A	C	C	T			G	G	G
302	1702180	BNGL/CL161//CAFFEY/3/NEPTUNE//BNGL/CL 161	USA	LA	Clearfield	Medium	WT	2	G	T	A	G	A	C	C	T			G	G	G
317	1702195	CPRS/KBNT//9502008-A/3/CCDR/4/CL131	USA	LA	Clearfield	Long	WT	2	G	T	A	G	A	C	C	T			G	G	G
92	Acadia	-	USA	LA	Conventional	Short	WT	2	G	T	A	G	A	C	C	T			G	G	G
84	BENGAL	MARS//M201/MARS	USA	LA	Conventional	Medium	WT	2	G	T	A	G	A	C	C	T	0.0017 (0.002)		G	G	G
119	CAFFEY	BNGL//MERC/Rico1/3/MERC/RICO1//BNGL	USA	LA	Conventional	Medium	WT	2	G	T	A	G	A	C	C	T			G	G	G
94	CL141	MBLE*3/93AS3510	USA	LA	Clearfield	Long	WT	2	G	T	A	G	A	C	C	T	0		G	G	G
112	CL261	BNGL/CL161	USA	LA	Clearfield	Medium	WT	2	G	T	A	G	A	C	C	T			G	G	G
113	CL271	NPTN//BNGL/CL161	USA	LA	Clearfield	Medium	WT	2	G	T	A	G	A	C	C	T			G	G	G
182	CL272	NPTN//BNGL/CL161	USA	LA	Clearfield	Medium	WT	2	G	T	A	G	A	C	C	T			G	G	G
181	COCODRIE	CPRS//L202/TBNT	USA	LA	Conventional	Long	WT	2	G	T	A	G	A	C	C	T			G	G	G
96	Colusa	-	USA	LA	Conventional	Short	WT	2	G	T	A	G	A	C	C	T			G	G	G
88	EARL	MERC/RICO1//BNGL	USA	LA	Conventional	Medium	WT	2	G	T	A	G	A	C	C	T			G	G	G
91	Ecrevisse	-	USA	LA	Conventional	Short	WT	2	G	T	A	G	A	C	C	T			G	G	G
99	Evangeline	-	USA	LA	Conventional	Long	WT	2	G	T	A	G	A	C	C	T			G	G	G
2	JACKSON	SKBT/L202	USA	MS	Conventional	Long	WT	2	G	Het	A	G	A	C	Het	T			G	G	G
63	JEFFERSON	VSTA/LBNT//RSMT	USA	TX	Conventional	Long	WT	2	G	T	A	G	A	C	C	T			G	G	G
76	JODON	L202/LMNT	USA	LA	Conventional	Long	WT	2	G	T	A	G	A	C	C	T			G	G	G
159	JUPITER	BNGL/RICO1/3/BNGL//MERC/RICO1	USA	LA	Conventional	Medium	WT	2	G	T	A	G	A	C	C	T	0		G	G	G
9	L-205	M7/79H4310//M7/R1588/3/82Y52/4/RXMT/83Y45	USA	C A	Conventional	Long	WT	2	G	T	A	G	A	C	C	T	0		G	G	G
80	LACASSINE	NWBT/LMNT	USA	LA	Conventional	Long	WT	2	G	T	A	G	A	C	C	T			G	G	G
90	Lafitte	MERC//MERC/KOSH	USA	LA	Conventional	Medium	WT	2	G	T	A	G	A	C	C	T			G	G	G
4	LaGrue	BN73/NOVA76//BN73/3/NWRX	USA	AR	Conventional	Long	WT	2	G	T	A	G	A	C	C	T			G	G	G
41	LIDO	-	Italy	-	Conventional	Long	WT	2	G	T	A	G	A	C	C	T			G	G	G
60	M201	IR8/CSM3*2//10-7*2/3/M101	USA	C A	Conventional	Medium	WT	2	G	T	A	G	A	C	C	T			G	G	G
241	M206	S301/M204	USA	C A	Conventional	Medium	WT	2	G	T	A	G	A	C	missing	T			G	G	G
17	MARS	NROS/ZNTH	USA	AR	Conventional	Medium	WT	2	G	T	A	G	A	C	C	T	0.079 (0.0154)		G	G	G
1	MAYBELLE	7603015/L201	USA	TX	Conventional	Long	WT	2	G	T	A	G	A	C	C	T	0		G	G	G
47	MEDARK	BNGL/SRICO	USA	AR	Conventional	Long	WT	2	G	T	A	G	A	C	C	T			G	G	G
86	MERCURY	SMARS/NATO	USA	LA	Conventional	Medium	WT	2	G	T	A	G	A	C	C	T			G	G	G
142	MERMENTAU	AR1188/CCDR//9502008/LGRU	USA	LA	Conventional	Long	WT	2	G	T	A	G	A	C	C	T	0		G	G	G
178	MM-14	-	USA	MO	Conventional	Medium	WT	2	G	T	A	G	A	C	C	T			G	G	G
85	NEPTUNE	BNGL//MERC/RICO1/3/MERC/RICO1//BNGL	USA	LA	Conventional	Medium	WT	2	G	T	A	G	A	C	C	T			G	G	G
48	NEW GUINEA	-	-	-	Conventional	Short	WT	2	G	T	A	G	A	C	C	T			G	G	G
71	NIL_43A	JEFF/rufipogon	USA	TX	Conventional	Long	WT	2	G	T	A	G	A	C	C	T			G	G	G
44	NIPPONBARE	TOKI7/SCKZ	Japan	-	Conventional	Medium	WT	2	G	T	A	G	A	C	C	T			G	G	G
106	Nira	-	USA	LA	Conventional	Long	WT	2	G	T	A	G	A	C	C	T			G	G	G
141	Presidio	-	USA	TX	Conventional	Long	WT	2	G	T	A	G	A	C	C	T			G	G	G
121	PVL01	CHNR/BASF1-5	USA	LA	Provisia	Long	WT	2	G	T	A	G	A	C	C	T			G	G	G
116	PVL108	CHNR/BASF1-6	USA	LA	Provisia	Long	WT	2	G	T	A	G	A	C	C	T			G	G	G
321	RONDO	PI615022	USA	TX	Conventional	Long	WT	2	G	T	A	G	A	C	C	T			G	G	G
24	ROSEMONT	CI9881/PI331581//L201	USA	TX	Conventional	Long	WT	2	G	T	A	G	A	C	C	T			G	G	G
30	S-102	-	USA	C A	Conventional	Short	WT	2	G	T	A	G	A	C	C	T			G	G	G
29	S-201	CROS76/CSM3//S6	USA	C A	Conventional	Short	WT	2	G	T	A	G	A	C	C	T	0		G	G	G
6	SABER	BN73/CI9841	USA	TX	Conventional	Long	WT	2	G	T	Het	G	A	C	C	T			G	G	G
7	TEBONNET	BN73/CI9841	USA	AR	Conventional	Long	WT	2	G	T	A	missing	A	C	C	T			G	G	G
282	Thad	8603006//3/MARS/NWRX//TBNT	USA	MS	Conventional	Long	WT	2	G	T	A	G	A	C	C	T			G	G	G
202	TITAN	M206/STG99F5-07-118//JPTR	USA	AR	Conventional	Medium	WT	2	G	T	A	G	A	C	C	T			G	G	G
199	1704077	TXMT/TQNG/TRNS	USA	MS	Conventional	Long	WT	3	G	A	G	A	A	C	C	T			G	G	G
124	1602002	TRNS/4/9502008-A/DREW//CLR 20/3/CPRS/KBNT//WELLS CFX 18	USA	LA	Clearfield	Long	WT	3	G	A	G	A	A	C	C	T			G	G	G
324	1602005	TRNS/4/9502008-A/DREW//CLR 20/3/CPRS/KBNT//WELLS CFX 18	USA	LA	Clearfield	Long	WT	3	G	A	G	A	A	C	C	missing			G	G	G
127	1602097	CL 131/TRNS	USA	LA	Clearfield	Long	WT	3	G	A	G	A	A	C	C	T			G	G	G
381	1602115	9502008-A/DREW//CLR 20/3/TRNS//CCDR/JEFF	USA	LA	Clearfield	Long	WT	3	G	A	G	A	A	C	C	T			G	G	G
164	1702042	TRNS//CCDR/JEFF/5/9502008-A/DREW//CLR 20/4/CPRS/KBNT//9502008-A (URN 042)	USA	LA	Clearfield	Long	WT	3	G	A	G	A	A	C	C	T			G	G	G
237	1702115	CPRS//82CAY21/TBNT/3/CFX 29//AR 1142/LA 2031/4/CATHOULA	USA	LA	Clearfield	Long	WT	3	G	A	G	A	A	C	C	T			G	G	G
311	1702189	CPRS//82CAY21/TBNT/3/CFX 29//AR 1142/LA 2031/4/LGRU/LCSN/3/CFX-18//CCDR/9770532 DH2	USA	LA	Clearfield	Long	WT	3	G	A	G	A	A	C	C	T			G	G	G
314	1702192	CPRS/KBNT//9502008-A/3/CFX-18//CCDR/977532 DH2/4/TRNS//CCDR/JEFF	USA	LA	Clearfield	Long	WT	3	G	A	G	A	A	C	C	T			G	G	G
322	CL151	CFX26/9702128//LMNT/20001-5/3/LMNT//L202/TDCN	USA	LA	Clearfield	Long	WT	3	G	A	G	A	A	C	C	T	0		G	G	G
77	TRENASSE	CPRS//L202/TBNT/3/LBLE-SC5	USA	LA	Conventional	Long	WT	3	G	A	G	A	A	C	C	T	0		G	G	G
33	BASF1-8	-	USA	LA	Provisia	Long	WT	5	G	T	G	G	A	C	C	T			G	G	G
32	EP144	-	Uruguay	-	Conventional	Long	WT	5	G	T	G	G	A	C	C	T	0		G	G	G
8	KOSHIHIKARI	NORN22/NORN1	Japan	-	Conventional	Medium	WT	5	G	Het	missing	G	A	C	Het	T	0.001 (0.001)		G	G	G
3	MILLIE	LBNT/L201	USA	AR	Conventional	Long	WT	5	G	Het	missing	G	A	C	Het	T	0		G	G	G
118	PVL038	TRNS/BASF1-10	USA	LA	Provisia	Long	WT	5	G	T	G	G	A	C	C	T			G	G	G
186	1401105	JZMN/PI597046	USA	AR	Conventional	Aromatic	DEL	6	T	T	A	G	A	C	C	T			T	T	T
224	1501102	JASM85//DREW/UA99-167	USA	AR	Conventional	Aromatic	DEL	6	T	T	A	G	A	C	C	T	1.085 (0.036)		T	T	T
223	1503003	CF4-69/CCDR//SIRA	USA	TX	Conventional	Aromatic	DEL	6	T	T	A	G	A	C	C	T	1.407 (0.064)		T	T	T
374	1601105	STG05F5-08-104/STG03F5-02-085//JZMN	USA	AR	Conventional	Aromatic	DEL	6	T	T	A	G	A	C	C	T			T	T	T
397	1602149	JZMN/08CLR004//0802146/3/JZM2	USA	LA	Clearfield	Aromatic	DEL	6	T	T	A	G	A	C	C	T			T	T	T
371	1603101	LGRU/LCSN/CF4-85//SIRA	USA	TX	Conventional	Aromatic	DEL	6	T	T	A	G	A	C	C	T			T	T	T
376	1603107	SIRA/DLTB	USA	TX	Conventional	Aromatic	DEL	6	T	T	A	G	A	C	C	T	1.471 (0.086)		T	T	T
229	1603126	LGRU/LCSN/CF4-85//SIRA	USA	TX	Conventional	Aromatic	DEL	6	T	T	A	G	A	C	C	T	1.476 (0.047)		T	T	T
227	1701105	JZMN/PI560239//JES	USA	AR	Conventional	Aromatic	DEL	6	T	T	A	G	A	C	C	T	0.920 (0.043)		T	T	T
230	1701108	JZMN/RU0701124//JZMN2	USA	AR	Conventional	Aromatic	DEL	6	T	T	A	G	A	C	C	T			T	T	T
310	1701188	JZMN/0701124//JZMN2	USA	AR	Conventional	Aromatic	DEL	6	T	T	A	G	A	C	C	T			T	T	T
360	1601085	RU1002146/3/JZM2//07PY824/08CLR003	USA	AR	Clearfield	Aromatic	DEL	6	T	T	A	G	A	C	C	T			T	T	T
339	1602045	JZMN/08CLR004//RU1002146*2	USA	LA	Clearfield	Aromatic	DEL	6	T	T	A	G	A	C	C	T	1.106 (0.236)		T	T	T
363	1602091	RU1002146*4//JZMN/08CLR004	USA	LA	Clearfield	Aromatic	DEL	6	T	T	A	G	A	C	C	T	1.156 (0.051)		T	T	T
366	1602094	RU1002146*4//JZMN/08CLR004	USA	LA	Clearfield	Aromatic	DEL	6	T	T	A	G	A	C	C	T			T	T	T
400	1602152	JZMN/08CLR004//RU1002146*2	USA	LA	Clearfield	Aromatic	DEL	6	T	T	A	G	A	C	C	T			T	T	T
405	1602162	JZMN*2/08CLR004	USA	LA	Clearfield	Aromatic	DEL	6	T	T	A	G	A	C	C	T	0.856 (0.041)		T	T	T
122	BASMATI	-	USA	AR	Conventional	Aromatic	DEL	6	T	T	A	G	A	C	C	T	1.257 (0.027)		T	T	T
55	CALMATI-202	-	USA	C A	Conventional	Aromatic	DEL	6	T	T	A	G	A	C	C	T	0.356 (0.012)		No AMP	T	T
296	CLJ01	JZMN/08CLR004//RU0802146/3/RU0802146 (CLJ 027)	USA	LA	Clearfield	Aromatic	DEL	6	T	T	A	G	A	C	C	T			T	T	T
97	Delitus	-	USA	LA	Conventional	Aromatic	DEL	6	T	T	A	G	A	C	C	T	3.165 (0.034)		T	T	T
82	DELLA	RD//CNTY/RXOR-ZNTH	USA	LA	Conventional	Aromatic	DEL	6	T	T	A	G	A	C	C	T	2.183 (0.120)		T	T	T
280	DELLA 2	CPRS//L205/DLLA	USA	LA	Conventional	Aromatic	DEL	6	T	T	A	G	A	C	C	T	1.683 (0.044)		T	T	T
98	Dellmati	DMSH//LMNT/NWBT/3/LMNT/DLLA	USA	LA	Conventional	Aromatic	DEL	6	T	T	A	G	A	C	C	T	0.514 (0.015)		T	T	T
79	DELLROSE	LMNT/DLLA	USA	LA	Conventional	Aromatic	DEL	6	T	T	A	G	A	C	C	T	1.293 (0.026)		T	T	T
101	Jazzman	96A8/ARNT	USA	LA	Conventional	Aromatic	DEL	6	T	T	A	G	A	C	C	T	0.986 (0.073)		T	T	T
239	JAZZMAN 2	0302195/0302125	USA	LA	Conventional	Aromatic	DEL	6	T	T	A	G	A	C	C	T	1.892 (0.074)		T	T	T
396	1401067	19991516/19951094//RNS3/1401067	USA	AR	Conventional	Long	sample not included	7 or 9	G	A	missing	G	A	C	C	T			sample not included
169	1401145	0801076/2/KBNT/Q36194	USA	AR	Conventional	Long	WT	7 or 9	G	A	G	G	A	C	C	T			G	G	G
132	1601010	91642//KATY/NWBT/5/9201176/4/KATY/NWBT/3/LBNT/STBN//NWBT/6/CYBT/7/FRNS	USA	AR	Conventional	Long	WT	7 or 9	G	A	G	G	A	C	C	T			G	G	G
394	1601142	248DREW16C-1-3/6/LGRU//KATY/STBN/5/NWBT/KATY//RA73/LMNT/4/LBNT/9902/3/DAWN/9695//STBN	USA	AR	Clearfield	Long	WT	7 or 9	G	A	G	G	A	C	C	T			G	G	G
393	1602140	CCDR/1002177	USA	LA	Conventional	Long	WT	7 or 9	G	A	G	G	A	C	C	T			G	G	G
212	1701090	WLLS/CL161//TGRT/3/DREW/CL161//CL142AR	USA	AR	Clearfield	Long	WT	7 or 9	G	A	G	G	A	C	C	T			G	G	G
214	1703092	IR64/IR1321-12	USA	TX	Conventional	Long	WT	7 or 9	G	A	Het	G	A	C	C	T			G	G	G
18	FRANCIS	LBNT/9902/3/DAWN/9695/STBN/4/LGRU	USA	AR	Conventional	Long	WT	7 or 9	G	A	G	G	A	C	C	T	0.009 (0.004)		G	G	G
66	NIL_121_2-2 (B)	JEFF/rufipogon	USA	TX	Conventional	Long	WT	7 or 9	G	A	G	G	A	C	C	T			G	G	G
201	ROY J	LGRU/Katy/STBN/5/NWBT/Katy//RA73/LMNT/4/LBNT/9902/3/DAWN/9695//STBN	USA	AR	Conventional	Long	WT	7 or 9	G	A	G	G	A	C	C	T	0		G	G	G
81	TORO-2	CI9902/3/RXOR/LACR//13D	USA	LA	Conventional	Long	WT	7 or 9	G	A	G	G	A	C	C	T	0		G	G	G
